# Supplementary material for: Scissor–CIBERSORTx Deconvolution Reveals Functional Heterogeneity of CTAL/aTAL Cells and Associated Biomarkers in Renal Fibrosis
Source: Curr Issues Mol Biol. 2026 Feb 16;48(2):215. doi: 10.3390/cimb48020215 (PMC12939945; doi:10.3390/cimb48020215)
Supplement: Supplementary file 1 [file cimb-48-00215-s001.zip]

Archive with 5 entries (5 files):
- Table S4.xlsx
- Supplementary Information.pdf
- Table S1.xlsx
- Table S2.xlsx
- Table S3.xlsx
