# Supplementary material for: Scissor–CIBERSORTx Deconvolution Reveals Functional Heterogeneity of CTAL/aTAL Cells and Associated Biomarkers in Renal Fibrosis
Source: Curr Issues Mol Biol. 2026 Feb 16;48(2):215. doi: 10.3390/cimb48020215 (PMC12939945; doi:10.3390/cimb48020215)
Supplement: Supplementary file 1 [file cimb-48-00215-s001.zip › Table S4.xlsx]

## Sheet: GSVA_DEG_t2_pvalue_RF_kegg
	logFC	AveExpr	t	P.Value	adj.P.Val	B
KEGG_SYSTEMIC_LUPUS_ERYTHEMATOSUS	0.56179117166507	-0.0118574	14.5186451591878	1.18818830470325e-34	2.21003024674805e-32	68.0588491309891
KEGG_LEISHMANIA_INFECTION	0.496972412278704	-0.0313924	13.4731396204113	3.8109064876467e-31	3.54414303351143e-29	60.0775328492707
KEGG_CELL_ADHESION_MOLECULES_CAMS	0.324948339999617	-0.0154662	12.9522664437834	2.07231904001276e-29	1.28483780480791e-27	56.1273435093298
KEGG_GRAFT_VERSUS_HOST_DISEASE	0.61055356809334	-0.034568	12.765492615906	8.63255853727681e-29	4.01413971983372e-27	54.716933482745
KEGG_ALLOGRAFT_REJECTION	0.623628942071381	-0.0372914	12.4847843137138	7.31861361392663e-28	2.72252426438071e-26	52.6042841248869
KEGG_JAK_STAT_SIGNALING_PATHWAY	0.278870309456232	-0.0183909	12.447481889925	9.71600891985045e-28	3.01196276515364e-26	52.3242357837542
KEGG_ASTHMA	0.575425902084684	-0.0309907	12.2976775723035	3.02643056786096e-27	8.04165836603054e-26	51.2013390599791
KEGG_PRIMARY_IMMUNODEFICIENCY	0.4785500151247	-0.033733	12.2339810162504	4.90187298502059e-27	1.13968546901729e-25	50.7247710468325
KEGG_INTESTINAL_IMMUNE_NETWORK_FOR_IGA_PRODUCTION	0.462870263662747	-0.0362952	12.0230434641875	2.41101153512958e-26	4.98275717260114e-25	49.1505735496673
KEGG_TYPE_I_DIABETES_MELLITUS	0.504985417225537	-0.0281366	11.9919951121424	3.04649500073667e-26	5.66648070137021e-25	48.9194055294272
KEGG_AUTOIMMUNE_THYROID_DISEASE	0.505491838059785	-0.0304363	11.9554687492952	4.01096300144773e-26	6.78217380244798e-25	48.6476359848382
KEGG_NATURAL_KILLER_CELL_MEDIATED_CYTOTOXICITY	0.344041146352428	-0.0271641	11.7983508663276	1.30632746781075e-25	1.95103673391029e-24	47.4809637773301
KEGG_TOLL_LIKE_RECEPTOR_SIGNALING_PATHWAY	0.323551325510643	-0.0233775	11.7926289498619	1.36362782477601e-25	1.95103673391029e-24	47.4385495146743
KEGG_CYTOKINE_CYTOKINE_RECEPTOR_INTERACTION	0.304400111549807	-0.0179395	11.7688098052387	1.63035343991237e-25	2.16604099874072e-24	47.2620446753591
KEGG_CHEMOKINE_SIGNALING_PATHWAY	0.305420717693059	-0.0214146	11.7276432129022	2.2196274898419e-25	2.75233808740395e-24	46.9572098244741
KEGG_PYRUVATE_METABOLISM	-0.434232	0.0333918009236065	-11.6579	3.74065150062453e-25	4.34850736947601e-24	46.4415789765893
KEGG_CITRATE_CYCLE_TCA_CYCLE	-0.528974	0.0459962139460197	-11.5767	6.86130761725411e-25	7.50707774593685e-24	45.8422802623316
KEGG_OXIDATIVE_PHOSPHORYLATION	-0.420917	0.0256382719793792	-11.4579	1.66452767937154e-24	1.72001193535059e-23	44.9668330728878
KEGG_NOD_LIKE_RECEPTOR_SIGNALING_PATHWAY	0.362581816326149	-0.0192241	11.3587888939529	3.47818184287928e-24	3.40495696197656e-23	44.2388866900604
KEGG_BUTANOATE_METABOLISM	-0.517102	0.0511503528429013	-11.2443	8.12897780270926e-24	7.55994935651961e-23	43.4004211286119
KEGG_HEMATOPOIETIC_CELL_LINEAGE	0.342785105799125	-0.0198705	11.2022605082035	1.10986159756908e-23	9.83020272132614e-23	43.092891529178
KEGG_T_CELL_RECEPTOR_SIGNALING_PATHWAY	0.308741047186454	-0.0251549	11.1772683558345	1.33517262160664e-23	1.1288277619038e-22	42.9103597646998
KEGG_GLYCINE_SERINE_AND_THREONINE_METABOLISM	-0.476211	0.0377858172597996	-11.1326	1.85766162040613e-23	1.50228287563279e-22	42.584209414572
KEGG_B_CELL_RECEPTOR_SIGNALING_PATHWAY	0.313226518320793	-0.0268791	11.0795703202573	2.74665051262199e-23	2.12865414728204e-22	42.1980254712552
KEGG_VALINE_LEUCINE_AND_ISOLEUCINE_DEGRADATION	-0.538962	0.0492091899036922	-11.0559	3.27002499349561e-23	2.43289859516074e-22	42.0257920623106
KEGG_ANTIGEN_PROCESSING_AND_PRESENTATION	0.382480015425218	-0.00825863	11.0095261706362	4.60131271310885e-23	3.29170832553172e-22	41.6885313345196
KEGG_TYROSINE_METABOLISM	-0.364815	0.0244092627782337	-10.9226	8.71519930356604e-23	6.00380396467883e-22	41.0578524245922
KEGG_ARGININE_AND_PROLINE_METABOLISM	-0.425481	0.0405463760915994	-10.8726	1.25812394154241e-22	8.35753761167457e-22	40.6953631453412
KEGG_PROPANOATE_METABOLISM	-0.522138	0.047852962085055	-10.7236	3.73901396171323e-22	2.39812619613331e-21	39.6200585491793
KEGG_PEROXISOME	-0.410939	0.0401521221716266	-10.6598	5.95458023152837e-22	3.69183974354759e-21	39.1607056915092
KEGG_HISTIDINE_METABOLISM	-0.43104	0.0325847242342366	-10.6549	6.1711319649385e-22	3.7026791789631e-21	39.1254448885429
KEGG_VIRAL_MYOCARDITIS	0.377847104570752	-0.00284302	10.6449367304613	6.63555060178732e-22	3.85691378728888e-21	39.0538220244417
KEGG_GLYCOLYSIS_GLUCONEOGENESIS	-0.315162	0.0233677910992743	-10.5914	9.79779958162689e-22	5.52239612782607e-21	38.6691488113599
KEGG_PARKINSONS_DISEASE	-0.360222	0.0139283603521928	-10.5357	1.46701696925045e-21	8.02544577295832e-21	38.2707374568904
KEGG_CYTOSOLIC_DNA_SENSING_PATHWAY	0.304899017217667	-0.0263421	10.5108261919647	1.75755612739524e-21	9.34015541987187e-21	38.0924009443332
KEGG_LEUKOCYTE_TRANSENDOTHELIAL_MIGRATION	0.231669250918824	-0.00823218	10.4378842710344	2.97994122143797e-21	1.53963629774295e-20	37.5713367179597
KEGG_TERPENOID_BACKBONE_BIOSYNTHESIS	-0.416343	0.031722961307112	-10.3727	4.77207946492443e-21	2.39893724452958e-20	37.1066625923982
KEGG_PROXIMAL_TUBULE_BICARBONATE_RECLAMATION	-0.410761	0.0656842994951363	-10.1048	3.26402150749475e-20	1.59765263261585e-19	35.2096233472388
KEGG_BETA_ALANINE_METABOLISM	-0.459477	0.0390682376506797	-9.92649	1.16184098250152e-19	5.54108776269957e-19	33.9573492130747
KEGG_LYSINE_DEGRADATION	-0.340353	0.0255202413310629	-9.88751	1.53167642428411e-19	7.12229537292111e-19	33.684812308339
KEGG_PHENYLALANINE_METABOLISM	-0.400285	0.0265184828634885	-9.87612	1.66032190044511e-19	7.5321920361656e-19	33.6052814085939
KEGG_ALZHEIMERS_DISEASE	-0.228596	0.00886716910242994	-9.84504	2.06870342401684e-19	9.16140087778886e-19	33.3884255825901
KEGG_GLYCOSAMINOGLYCAN_BIOSYNTHESIS_CHONDROITIN_SULFATE	0.36523973462668	-0.0360479	9.81073487682586	2.63612564825422e-19	1.14027760598903e-18	33.1494160286627
KEGG_AMINOACYL_TRNA_BIOSYNTHESIS	-0.380318	0.0290053834159884	-9.65523	7.87530564982988e-19	3.32910647924627e-18	32.0704080591792
KEGG_APOPTOSIS	0.234365947689521	-0.0162451	9.64786762405242	8.29268933403245e-19	3.36989667597311e-18	32.0194996653777
KEGG_GLYCEROLIPID_METABOLISM	-0.236572	0.0227695538659978	-9.64716	8.33415306961091e-19	3.36989667597311e-18	32.0145830042211
KEGG_HUNTINGTONS_DISEASE	-0.24055	0.00594379958916582	-9.53555	1.81932519996703e-18	7.19988270625251e-18	31.2450657441347
KEGG_LIMONENE_AND_PINENE_DEGRADATION	-0.537552	0.0573050729317554	-9.42205	4.0083734485614e-18	1.55324471131754e-17	30.4665992877809
KEGG_FOLATE_BIOSYNTHESIS	-0.452119	0.0387742996891984	-9.3933	4.89310885487733e-18	1.85738417756568e-17	30.2700735239839
KEGG_ALANINE_ASPARTATE_AND_GLUTAMATE_METABOLISM	-0.380928	0.0481188696623555	-9.32705	7.74028787311621e-18	2.87938708879923e-17	29.8182081189547
KEGG_PPAR_SIGNALING_PATHWAY	-0.287978	0.0308280673525484	-9.26511	1.1867701771287e-17	4.32822064599879e-17	29.3971629231017
KEGG_ASCORBATE_AND_ALDARATE_METABOLISM	-0.493243	0.0613353568106818	-9.20536	1.79023418508677e-17	6.40352996973343e-17	28.992194282355
KEGG_PATHOGENIC_ESCHERICHIA_COLI_INFECTION	0.292985478816388	-0.0128099	9.19942422193303	1.86473800578929e-17	6.54417488824164e-17	28.9520319216281
KEGG_SMALL_CELL_LUNG_CANCER	0.213311489809591	-0.0126485	9.06729154381437	4.60732559043113e-17	1.58696770337072e-16	28.0611988505825
KEGG_DRUG_METABOLISM_CYTOCHROME_P450	-0.324525	0.0329378880161841	-9.033	5.82041955248451e-17	1.96836006684022e-16	27.8310516865108
KEGG_TRYPTOPHAN_METABOLISM	-0.375131	0.042351978948473	-8.93884	1.1035889580521e-16	3.66549189638733e-16	27.2011501850513
KEGG_PRION_DISEASES	0.199297924487104	-0.00479365	8.8941833070115	1.49305828768727e-16	4.87208493876899e-16	26.9036031756915
KEGG_CHRONIC_MYELOID_LEUKEMIA	0.213834031516878	-0.0193386	8.88997649467362	1.5361290454043e-16	4.92620693871035e-16	26.8756089466154
KEGG_RIG_I_LIKE_RECEPTOR_SIGNALING_PATHWAY	0.20061965709702	-0.0171737	8.84965161090369	2.0168646452111e-16	6.35825125439433e-16	26.6076029102689
KEGG_PENTOSE_AND_GLUCURONATE_INTERCONVERSIONS	-0.360035	0.0355306880163405	-8.73654	4.3148796182787e-16	1.32412527586067e-15	25.8591427626234
KEGG_RETINOL_METABOLISM	-0.323015	0.0369053337001266	-8.73559	4.34256138857531e-16	1.32412527586067e-15	25.8528501227682
KEGG_FC_GAMMA_R_MEDIATED_PHAGOCYTOSIS	0.20197263646592	-0.016109	8.72096482485208	4.78953509769824e-16	1.43686052930947e-15	25.756449977971
KEGG_FATTY_ACID_METABOLISM	-0.39619	0.0459300612306692	-8.70118	5.4676638477687e-16	1.61426265981743e-15	25.6261577520954
KEGG_GLUTATHIONE_METABOLISM	-0.26794	0.0270681260774583	-8.56532	1.35193014889353e-15	3.92904699522182e-15	24.7355934886642
KEGG_CELL_CYCLE	0.215922509029624	-0.0181027	8.5448072077977	1.54899242844461e-15	4.43250141062612e-15	24.601758357062
KEGG_PATHWAYS_IN_CANCER	0.139309452294559	-0.0098859	8.42992759063504	3.30860940230044e-15	9.32426286102852e-15	23.8554386728765
KEGG_COMPLEMENT_AND_COAGULATION_CASCADES	0.188647190423481	0.000102772577376478	8.23512476273814	1.18372263536577e-14	3.28615537579155e-14	22.6024146901277
KEGG_METABOLISM_OF_XENOBIOTICS_BY_CYTOCHROME_P450	-0.279333	0.0305887094192476	-8.22803	1.23958180890985e-14	3.39062083025342e-14	22.5571027452226
KEGG_NITROGEN_METABOLISM	-0.274358	0.0358655991506295	-8.1208	2.48279948891138e-14	6.69276383967415e-14	21.8746251473516
KEGG_BIOSYNTHESIS_OF_UNSATURATED_FATTY_ACIDS	-0.293658	0.0217518981042487	-8.08974	3.03341083283465e-14	8.06020592724636e-14	21.6778647492212
KEGG_MAPK_SIGNALING_PATHWAY	0.128912476170061	-0.0147285	8.06049524985249	3.66158696292771e-14	9.59232640992329e-14	21.4929998270023
KEGG_GLYOXYLATE_AND_DICARBOXYLATE_METABOLISM	-0.31028	0.0342144014598328	-8.03277	4.37524269591635e-14	1.13027102977839e-13	21.3181139276958
KEGG_P53_SIGNALING_PATHWAY	0.20724441386759	-0.0153184	7.9256517898905	8.67837583079517e-14	2.21120260894233e-13	20.6456155596819
KEGG_CYSTEINE_AND_METHIONINE_METABOLISM	-0.245872	0.0321705120694493	-7.71056	3.38016699115512e-13	8.4960954102007e-13	19.3112293004823
KEGG_SELENOAMINO_ACID_METABOLISM	-0.290459	0.044081800935051	-7.55962	8.66468217049135e-13	2.14884117828185e-12	18.3880165070297
KEGG_CARDIAC_MUSCLE_CONTRACTION	-0.25541	0.0074599881853718	-7.50799	1.19272023484153e-12	2.91902583790164e-12	18.0747218957097
KEGG_GLYCOSPHINGOLIPID_BIOSYNTHESIS_LACTO_AND_NEOLACTO_SERIES	-0.208618	-0.000243318	-7.34768	3.19017905689776e-12	7.70614681276601e-12	17.110600551799
KEGG_PORPHYRIN_AND_CHLOROPHYLL_METABOLISM	-0.256804	0.0311883967937357	-7.00442	2.51167662953633e-11	5.98938273197125e-11	15.0907105270063
KEGG_PRIMARY_BILE_ACID_BIOSYNTHESIS	-0.284534	0.0346648998314513	-6.93296	3.8298472356132e-11	9.01710868131716e-11	14.6781505701734
KEGG_FOCAL_ADHESION	0.149396738655903	-0.0111277	6.63053173536717	2.21499956968566e-10	5.14987399951917e-10	12.963568196362
KEGG_AMINO_SUGAR_AND_NUCLEOTIDE_SUGAR_METABOLISM	-0.168331	0.0188051045698489	-6.60436	2.57214084637363e-10	5.85744224696188e-10	12.8176601646565
KEGG_RIBOSOME	0.280019134424748	-0.0372231	6.60367194656636	2.58231324866061e-10	5.85744224696188e-10	12.8138079117507
KEGG_RENAL_CELL_CARCINOMA	0.15587853782896	-0.00581117	6.42898854527031	6.93503010484591e-10	1.5541151801221e-09	11.8501423495865
KEGG_DRUG_METABOLISM_OTHER_ENZYMES	-0.196157	0.020419083545032	-6.34912	1.08314922692262e-09	2.39840185961437e-09	11.4155567825801
KEGG_VALINE_LEUCINE_AND_ISOLEUCINE_BIOSYNTHESIS	-0.252634	0.00882082564194896	-6.31629	1.29961491683093e-09	2.84386322977122e-09	11.2380395925436
KEGG_REGULATION_OF_ACTIN_CYTOSKELETON	0.108453243380277	-0.00994398	6.27965647854258	1.59136559393699e-09	3.44179070316604e-09	11.0407613122999
KEGG_ACUTE_MYELOID_LEUKEMIA	0.158243263280225	-0.0209266	6.26646690222302	1.71142364743258e-09	3.6589057289938e-09	10.9699244029986
KEGG_BLADDER_CANCER	0.137348800445764	-0.0227743	6.19519508973024	2.53087508638954e-09	5.34934961441426e-09	10.5889963063566
KEGG_ONE_CARBON_POOL_BY_FOLATE	-0.233952	0.0369180579472506	-6.04846	5.60954672498777e-09	1.17233223690756e-08	9.81467725076354
KEGG_FC_EPSILON_RI_SIGNALING_PATHWAY	0.123653415625542	-0.00992318	6.01642508853361	6.6624369331915e-09	1.37690363285958e-08	9.6474397296827
KEGG_SPLICEOSOME	0.164625223029556	0.00467095582491404	5.99946631660819	7.29578173101046e-09	1.49122571644829e-08	9.55916785516443
KEGG_ECM_RECEPTOR_INTERACTION	0.185757883146886	-0.0156189	5.96440405616975	8.79767368716075e-09	1.77866011501293e-08	9.37724804613642
KEGG_NEUROTROPHIN_SIGNALING_PATHWAY	0.122227302585052	-0.00863003	5.89819328916375	1.25021616259775e-08	2.5004323251955e-08	9.03586795676096
KEGG_RIBOFLAVIN_METABOLISM	-0.222136	0.0335474482852618	-5.84762	1.63213965095836e-08	3.22955292636442e-08	8.77702856858965
KEGG_STEROID_BIOSYNTHESIS	-0.200205	0.0162089853305671	-5.82855	1.80399950173129e-08	3.53204112970546e-08	8.67984800868341
KEGG_PANTOTHENATE_AND_COA_BIOSYNTHESIS	-0.176655	0.0215952844096467	-5.62798	5.09830719209168e-08	9.87797018467764e-08	7.67235923663731
KEGG_COLORECTAL_CANCER	0.137365471864562	-0.00697525	5.62575228963703	5.1566255674476e-08	9.88796242830159e-08	7.66133955120732
KEGG_PROSTATE_CANCER	0.107502465725432	-0.0104864	5.61394994555387	5.47720307781434e-08	1.03955078823823e-07	7.60290925024153
KEGG_STEROID_HORMONE_BIOSYNTHESIS	-0.164369	0.0216639455375374	-5.58681	6.28972670655368e-08	1.18170622971615e-07	7.46892704827107
KEGG_PANCREATIC_CANCER	0.110041856338988	-0.00831021	5.38336941430444	1.74727494696264e-07	3.24993140135051e-07	6.48039399842368
KEGG_AXON_GUIDANCE	0.0960534624369528	-0.0142338	5.34839707264294	2.07701645453361e-07	3.82500059943814e-07	6.31334299972213
KEGG_VIBRIO_CHOLERAE_INFECTION	-0.127175	0.0102999289686842	-5.29498	2.70045756199441e-07	4.92436378951921e-07	6.0598199301898
KEGG_MATURITY_ONSET_DIABETES_OF_THE_YOUNG	-0.179975	-0.00337187	-5.26645	3.10429009055268e-07	5.60580540624076e-07	5.92527790803997
KEGG_OLFACTORY_TRANSDUCTION	-0.192383	-0.0159899	-5.23877	3.55209376486357e-07	6.35278307946754e-07	5.79522962996347
KEGG_NICOTINATE_AND_NICOTINAMIDE_METABOLISM	-0.172923	0.0327591398466124	-4.97235	1.26462677068837e-06	2.24019599379083e-06	4.57189295145972
KEGG_MELANOMA	0.0929328927828165	-0.0153349	4.84240705779621	2.30753557461543e-06	4.04907185734406e-06	3.9940094420333
KEGG_INOSITOL_PHOSPHATE_METABOLISM	-0.0974184	0.0022049956955127	-4.74154	3.65012512312066e-06	6.34507731682657e-06	3.55409027583645
KEGG_ALPHA_LINOLENIC_ACID_METABOLISM	-0.173388	0.012622110902837	-4.65213	5.44751214615418e-06	9.3818264739322e-06	3.17054300086045
KEGG_GAP_JUNCTION	0.10291225107316	-0.0188114	4.49882515222201	1.06781501377207e-05	1.82214305102391e-05	2.52709623035259
KEGG_LINOLEIC_ACID_METABOLISM	-0.173917	0.0311875984246782	-4.45622	1.28350984445201e-05	2.17029846425521e-05	2.35149952562263
KEGG_STARCH_AND_SUCROSE_METABOLISM	-0.115811	0.0136630986729949	-4.37807	1.79245529946833e-05	3.00357374505505e-05	2.03308632614593
KEGG_AMYOTROPHIC_LATERAL_SCLEROSIS_ALS	0.0819873244459772	-0.0089508	4.35651109243796	1.96389502880517e-05	3.26146852998002e-05	1.94608388455244
KEGG_TAURINE_AND_HYPOTAURINE_METABOLISM	-0.160069	-0.00372302	-4.28959	2.60188209940544e-05	4.28274398663196e-05	1.67837637575732
KEGG_REGULATION_OF_AUTOPHAGY	-0.112045	0.0150658772852274	-4.24006	3.19726555878891e-05	5.21659117486612e-05	1.48250369149825
KEGG_CALCIUM_SIGNALING_PATHWAY	-0.090406	-0.00360687	-4.23358	3.28409374289315e-05	5.31166466241848e-05	1.45704829005621
KEGG_PROGESTERONE_MEDIATED_OOCYTE_MATURATION	0.0788162190991485	-0.00858145	4.22002013521253	3.47338975633059e-05	5.56940081618526e-05	1.40382040532667
KEGG_DNA_REPLICATION	0.146353603435098	-0.0181189	4.17235511687498	4.22471135940789e-05	6.71620780213562e-05	1.21794730571551
KEGG_ALDOSTERONE_REGULATED_SODIUM_REABSORPTION	-0.0959194	0.00882740865572518	-3.98347	9.02453798276576e-05	0.000142251191931731	0.499385370231192
KEGG_GLYCOSAMINOGLYCAN_DEGRADATION	-0.114639	0.00112188832128413	-3.93197	0.000110464168428668	0.000172658280064976	0.308541551161095
KEGG_DORSO_VENTRAL_AXIS_FORMATION	0.124118782713499	-0.0209835	3.9151806774518	0.000117940660149518	0.000182808023231752	0.246769471858957
KEGG_GLYCEROPHOSPHOLIPID_METABOLISM	-0.0746562	0.00261824969066583	-3.90252	0.000123891600042451	0.00019044493890823	0.200356355438653
KEGG_O_GLYCAN_BIOSYNTHESIS	0.103529223050967	0.0046226312985224	3.81518358451606	0.000173400018101313	0.000264363962023313	-0.116218
KEGG_GLIOMA	0.0729137392381451	-0.0154158	3.68913553658888	0.000278747018836485	0.000418849206774947	-0.561912
KEGG_GLYCOSYLPHOSPHATIDYLINOSITOL_GPI_ANCHOR_BIOSYNTHESIS	-0.122155	0.019846424052253	-3.68867	0.000279232804516631	0.000418849206774947	-0.563544
KEGG_PENTOSE_PHOSPHATE_PATHWAY	-0.0984399	0.00381997609014482	-3.55452	0.000456434683367683	0.000679174808851112	-1.02312
KEGG_INSULIN_SIGNALING_PATHWAY	-0.0643437	0.00415713478784422	-3.51144	0.000532854073887284	0.000786594109071705	-1.16749
KEGG_VEGF_SIGNALING_PATHWAY	0.0653601483632053	-0.0114132	3.39398358171484	0.000806513513775557	0.00118119302017523	-1.55296
KEGG_TYPE_II_DIABETES_MELLITUS	-0.0708378	-0.00142978	-3.3895	0.000819208382195114	0.00119041218037728	-1.56745
KEGG_RENIN_ANGIOTENSIN_SYSTEM	-0.124807	0.0385432604904268	-3.33229	0.000998254734307595	0.00143934403551328	-1.75068
KEGG_ENDOMETRIAL_CANCER	0.0745930955586906	-0.00659433	3.26358945501599	0.0012612822517709	0.00180460383714913	-1.96694
KEGG_ADHERENS_JUNCTION	0.086720727980776	0.0173207490187862	3.21229250239008	0.00149822204457054	0.00212724656710015	-2.12574
KEGG_ETHER_LIPID_METABOLISM	-0.0835816	0.0167653148944798	-3.20798	0.00151993037634564	0.00214172007575977	-2.13899
KEGG_SNARE_INTERACTIONS_IN_VESICULAR_TRANSPORT	-0.0933249	0.0210906130443759	-3.18181	0.00165791579254187	0.00231858900310367	-2.21901
KEGG_ERBB_SIGNALING_PATHWAY	0.0558982209373141	-0.00775576	3.16894558667362	0.00172993884400214	0.00240125839540595	-2.25813
KEGG_HOMOLOGOUS_RECOMBINATION	0.0832622005253754	-0.0179182	3.1617152912989	0.0017716735950414	0.0024409725087237	-2.28005
KEGG_FRUCTOSE_AND_MANNOSE_METABOLISM	-0.076186	-0.00307176	-3.00735	0.00291747064782831	0.00399007015070636	-2.73706
KEGG_TGF_BETA_SIGNALING_PATHWAY	0.0684428129604396	-0.00726255	2.96738428054755	0.0033090807419798	0.00449262056940323	-2.85193
KEGG_TASTE_TRANSDUCTION	-0.0883784	-0.00735061	-2.94945	0.00350006058438882	0.00471747296156754	-2.90302
KEGG_PURINE_METABOLISM	-0.0479121	0.00518487496619343	-2.90747	0.00398701734749722	0.00533514551535599	-3.02145
KEGG_OTHER_GLYCAN_DEGRADATION	-0.105764	0.0154378219671164	-2.86278	0.0045729432688632	0.00607548177148967	-3.14582
KEGG_CIRCADIAN_RHYTHM_MAMMAL	0.112201599687725	-0.00656143	2.83307434605675	0.00500466407247615	0.00660189728709619	-3.22748
KEGG_ARRHYTHMOGENIC_RIGHT_VENTRICULAR_CARDIOMYOPATHY_ARVC	0.0665609339611795	0.00487426860088978	2.80106705105605	0.00551111513141146	0.00721878460875022	-3.31458
KEGG_UBIQUITIN_MEDIATED_PROTEOLYSIS	0.0651956669877215	0.00960525030090936	2.65130434583983	0.00855538215532974	0.0111279795866527	-3.70979
KEGG_PROTEASOME	0.104758708594279	0.00928598059491486	2.61461638790874	0.00950165499049612	0.0122729710293908	-3.80349
KEGG_NON_SMALL_CELL_LUNG_CANCER	0.0564825075910653	-0.0121346	2.61177433867042	0.00957873885179353	0.0122872098374731	-3.81069
KEGG_SPHINGOLIPID_METABOLISM	-0.0822746	0.0200256506657746	-2.56222	0.0110159517415713	0.0140340207118649	-3.93516
KEGG_GLYCOSAMINOGLYCAN_BIOSYNTHESIS_KERATAN_SULFATE	-0.0820337	-0.00356024	-2.55709	0.0111753173496823	0.0141401974628633	-3.94792
KEGG_WNT_SIGNALING_PATHWAY	0.0459161969861836	-0.0053379	2.52251987688151	0.0123034969834101	0.0154625029656371	-4.03326
KEGG_VASCULAR_SMOOTH_MUSCLE_CONTRACTION	0.0478626340050048	-0.00915384	2.4626355965672	0.0144997704726905	0.0181003846169157	-4.17847
KEGG_RNA_DEGRADATION	0.0732339668852767	0.0153105035934194	2.27571287780391	0.023750716269428	0.0294508881740907	-4.61035
KEGG_DILATED_CARDIOMYOPATHY	0.0643054645833709	-0.00485492	2.19781590436211	0.0289237979291341	0.0356279895021122	-4.7807
KEGG_PYRIMIDINE_METABOLISM	-0.0494346	0.00323670281195203	-2.0627	0.0402238658081022	0.049221309475704	-5.06265
KEGG_BASAL_TRANSCRIPTION_FACTORS	0.0672245502514877	0.0194332600853572	2.05462435762968	0.0410048512256103	0.0498490348232909	-5.07896
KEGG_GLYCOSPHINGOLIPID_BIOSYNTHESIS_GANGLIO_SERIES	0.0611254840866241	0.00161430062641711	2.01888172768479	0.0446184205178503	0.0538897806254556	-5.15039
KEGG_ARACHIDONIC_ACID_METABOLISM	-0.0563118	0.00794278625772307	-2.01026	0.0455295592753191	0.0546354711303829	-5.16744
