# Supplementary material for: Scissor–CIBERSORTx Deconvolution Reveals Functional Heterogeneity of CTAL/aTAL Cells and Associated Biomarkers in Renal Fibrosis
Source: Curr Issues Mol Biol. 2026 Feb 16;48(2):215. doi: 10.3390/cimb48020215 (PMC12939945; doi:10.3390/cimb48020215)
Supplement: Supplementary file 1 [file cimb-48-00215-s001.zip › Table S1.xlsx]

## Sheet: cluster4_KEGG_enrich
ID	Description	GeneRatio	BgRatio	pvalue	p.adjust	qvalue	geneID	Count
hsa03015	mRNA surveillance pathway	7/81	103/8866	3.99987154165709e-05	0.00510114364831076	0.00494119737490348	ACIN1/UPF2/UPF3A/SRRM1/PPP2R2D/DAZAP1/PNN	7
hsa03013	Nucleocytoplasmic transport	7/81	108/8866	5.42674856203272e-05	0.00510114364831076	0.00494119737490348	ACIN1/UPF2/UPF3A/SRRM1/TPR/POM121/PNN	7

## Sheet: cluster4_GO_enrich
ONTOLOGY	ID	Description	GeneRatio	BgRatio	pvalue	p.adjust	qvalue	geneID	Count
BP	GO:0046822	regulation of nucleocytoplasmic transport	9/154	109/18903	2.66330106285672e-07	0.000336482987624659	0.000318804129296399	MAVS/CDH1/IWS1/MDN1/AKAP8L/TPR/MAPK14/HSP90AA1/JUP	9
BP	GO:0008380	RNA splicing	17/154	469/18903	2.92339693852875e-07	0.000336482987624659	0.000318804129296399	RBM41/CDK12/ACIN1/SREK1/SRRM1/IWS1/CCNL2/DAZAP1/CIRBP/AKAP8L/LUC7L/RBM25/TRRAP/PRPF40B/DDX46/PNN/LUC7L3	17
BP	GO:0032386	regulation of intracellular transport	14/154	336/18903	6.72153487527405e-07	0.000465975860826571	0.000441493430715925	MAVS/ERBB2/CDH1/IWS1/SREBF2/MDN1/AKAP8L/TPR/DYNC1H1/MAPK14/HSP90AA1/NUMA1/ARHGAP8/JUP	14
BP	GO:0042307	positive regulation of protein import into nucleus	6/154	40/18903	8.09688724285962e-07	0.000465975860826571	0.000441493430715925	MAVS/CDH1/TPR/MAPK14/HSP90AA1/JUP	6
BP	GO:0032388	positive regulation of intracellular transport	10/154	199/18903	5.49966108298727e-06	0.00253204396260734	0.00239901005556834	MAVS/ERBB2/CDH1/SREBF2/TPR/DYNC1H1/MAPK14/HSP90AA1/NUMA1/JUP	10
BP	GO:0042306	regulation of protein import into nucleus	6/154	59/18903	8.36746805427261e-06	0.00321031857682259	0.00304164803657067	MAVS/CDH1/TPR/MAPK14/HSP90AA1/JUP	6
BP	GO:0046824	positive regulation of nucleocytoplasmic transport	6/154	62/18903	1.11890736219925e-05	0.00367960678254669	0.0034862797811682	MAVS/CDH1/TPR/MAPK14/HSP90AA1/JUP	6
BP	GO:0006913	nucleocytoplasmic transport	12/154	329/18903	1.66474152943832e-05	0.0042550627407938	0.00403150121126926	MAVS/UPF2/UPF3A/CDH1/IWS1/MDN1/AKAP8L/TPR/MAPK14/POM121/HSP90AA1/JUP	12
BP	GO:0051169	nuclear transport	12/154	329/18903	1.66474152943832e-05	0.0042550627407938	0.00403150121126926	MAVS/UPF2/UPF3A/CDH1/IWS1/MDN1/AKAP8L/TPR/MAPK14/POM121/HSP90AA1/JUP	12
BP	GO:0050684	regulation of mRNA processing	8/154	139/18903	1.84841995690434e-05	0.0042550627407938	0.00403150121126926	SRRM1/ZFP36L1/IWS1/DAZAP1/CIRBP/SLTM/RBM25/SAFB	8
BP	GO:0072583	clathrin-dependent endocytosis	5/154	47/18903	3.91409980404015e-05	0.00819114340809129	0.00776077970714946	CANX/GAK/DNM2/AP2A2/HIP1	5
BP	GO:0090316	positive regulation of intracellular protein transport	8/154	157/18903	4.43345246174825e-05	0.00850483963912038	0.00805799429889681	MAVS/ERBB2/CDH1/SREBF2/TPR/MAPK14/HSP90AA1/JUP	8
BP	GO:1900182	positive regulation of protein localization to nucleus	6/154	87/18903	7.7758891152786e-05	0.0137693051872087	0.0130458641674958	MAVS/CDH1/TPR/MAPK14/HSP90AA1/JUP	6
BP	GO:0051028	mRNA transport	7/154	130/18903	9.50208743263674e-05	0.0156241466213784	0.0148032520003183	UPF2/UPF3A/ZFP36L1/IWS1/AKAP8L/TPR/POM121	7
BP	GO:1900180	regulation of protein localization to nucleus	7/154	135/18903	0.000120376090244629	0.0184737173162091	0.0175031058938156	MAVS/CDH1/TPR/MAPK14/OTUD7B/HSP90AA1/JUP	7
BP	GO:0046831	regulation of RNA export from nucleus	3/154	13/18903	0.000142836624926129	0.0205506194112468	0.0194708872925618	IWS1/AKAP8L/TPR	3
BP	GO:1903311	regulation of mRNA metabolic process	10/154	309/18903	0.000227337293242675	0.0307841440614493	0.0291667412754689	MYEF2/SRRM1/ZFP36L1/IWS1/DAZAP1/CIRBP/SLTM/MAPK14/RBM25/SAFB	10
BP	GO:0032239	regulation of nucleobase-containing compound transport	3/154	16/18903	0.000274702409240593	0.0351313858928802	0.033285578476404	IWS1/AKAP8L/TPR	3
BP	GO:0000377	RNA splicing, via transesterification reactions with bulged adenosine as nucleophile	10/154	329/18903	0.000374092584027028	0.0393669902236738	0.0372986436249723	RBM41/SRRM1/DAZAP1/CIRBP/LUC7L/RBM25/PRPF40B/DDX46/PNN/LUC7L3	10
BP	GO:0000398	mRNA splicing, via spliceosome	10/154	329/18903	0.000374092584027028	0.0393669902236738	0.0372986436249723	RBM41/SRRM1/DAZAP1/CIRBP/LUC7L/RBM25/PRPF40B/DDX46/PNN/LUC7L3	10
BP	GO:0050657	nucleic acid transport	7/154	163/18903	0.000383071184238316	0.0393669902236738	0.0372986436249723	UPF2/UPF3A/ZFP36L1/IWS1/AKAP8L/TPR/POM121	7
BP	GO:0050658	RNA transport	7/154	163/18903	0.000383071184238316	0.0393669902236738	0.0372986436249723	UPF2/UPF3A/ZFP36L1/IWS1/AKAP8L/TPR/POM121	7
BP	GO:0000375	RNA splicing, via transesterification reactions	10/154	333/18903	0.000411336689040043	0.0393669902236738	0.0372986436249723	RBM41/SRRM1/DAZAP1/CIRBP/LUC7L/RBM25/PRPF40B/DDX46/PNN/LUC7L3	10
BP	GO:0006606	protein import into nucleus	7/154	165/18903	0.000412275197325897	0.0393669902236738	0.0372986436249723	MAVS/CDH1/TPR/MAPK14/POM121/HSP90AA1/JUP	7
BP	GO:0051236	establishment of RNA localization	7/154	166/18903	0.000427530302168481	0.0393669902236738	0.0372986436249723	UPF2/UPF3A/ZFP36L1/IWS1/AKAP8L/TPR/POM121	7
BP	GO:0051170	import into nucleus	7/154	169/18903	0.000476021161093725	0.0421461812629906	0.0399318156188744	MAVS/CDH1/TPR/MAPK14/POM121/HSP90AA1/JUP	7
BP	GO:0016570	histone modification	12/154	474/18903	0.000516995335261097	0.0430872829217169	0.0408234716785392	GLYR1/IWS1/KDM5A/AKAP8L/SKI/NSD2/BAZ1B/TRRAP/KDM4B/CHD4/KDM2A/BOD1L1	12
BP	GO:0033157	regulation of intracellular protein transport	8/154	225/18903	0.000524085109386652	0.0430872829217169	0.0408234716785392	MAVS/ERBB2/CDH1/SREBF2/TPR/MAPK14/HSP90AA1/JUP	8
CC	GO:0005681	spliceosomal complex	10/160	195/19869	4.1849424933258e-06	0.00148519493080902	0.00125971776145426	RBM41/MYEF2/SREK1/SRRM1/CIRBP/LUC7L/PRPF40B/DDX46/PNN/LUC7L3	10
CC	GO:0016607	nuclear speck	14/160	419/19869	7.79629884939116e-06	0.00148519493080902	0.00125971776145426	CDK12/ACIN1/SREK1/SRRM1/CCNL2/AKAP8L/MAPK14/RBM25/PRPF40B/DDX46/CMYA5/PIP5K1A/PNN/LUC7L3	14
CC	GO:0034399	nuclear periphery	7/160	145/19869	0.000175463055796131	0.0203673130852546	0.0172752178952152	SRRM1/AKAP8L/TPR/NCOR2/NUMA1/DNMT3A/SMARCA4	7
CC	GO:0030863	cortical cytoskeleton	6/160	108/19869	0.000241439295670012	0.0203673130852546	0.0172752178952152	CDH1/SPTAN1/NUMA1/SPTBN1/LLGL2/ACTN4	6
CC	GO:0071004	U2-type prespliceosome	3/160	17/19869	0.000320745087956765	0.0203673130852546	0.0172752178952152	LUC7L/PRPF40B/LUC7L3	3
CC	GO:0071010	prespliceosome	3/160	17/19869	0.000320745087956765	0.0203673130852546	0.0172752178952152	LUC7L/PRPF40B/LUC7L3	3
CC	GO:0030864	cortical actin cytoskeleton	5/160	80/19869	0.000470077224710116	0.0255856318020792	0.0217013094715798	CDH1/SPTAN1/SPTBN1/LLGL2/ACTN4	5
CC	GO:0016363	nuclear matrix	6/160	126/19869	0.00055192765171085	0.0262855544127293	0.0222949722467409	SRRM1/AKAP8L/NCOR2/NUMA1/DNMT3A/SMARCA4	6
CC	GO:0101002	ficolin-1-rich granule	7/160	185/19869	0.000763308741346055	0.0307182563903043	0.0260547167062396	UBR4/CAB39/MAPK14/HSP90AA1/GPI/JUP/AP2A2	7
CC	GO:0031430	M band	3/160	23/19869	0.000806253448564417	0.0307182563903043	0.0260547167062396	SPTBN1/CMYA5/OBSCN	3
CC	GO:0034774	secretory granule lumen	9/160	322/19869	0.00122539777640875	0.0399499503257636	0.0338848867247117	CAB39/PDXK/SPTAN1/DYNC1H1/MAPK14/HSP90AA1/GPI/JUP/ACTN4	9
CC	GO:0060205	cytoplasmic vesicle lumen	9/160	325/19869	0.00130660752444299	0.0399499503257636	0.0338848867247117	CAB39/PDXK/SPTAN1/DYNC1H1/MAPK14/HSP90AA1/GPI/JUP/ACTN4	9
CC	GO:0031983	vesicle lumen	9/160	327/19869	0.0013631216646586	0.0399499503257636	0.0338848867247117	CAB39/PDXK/SPTAN1/DYNC1H1/MAPK14/HSP90AA1/GPI/JUP/ACTN4	9
MF	GO:0016887	ATP hydrolysis activity	12/156	347/18432	4.07291373069693e-05	0.0168618628450853	0.0152627082960854	ACIN1/MSH2/MCM9/ATP6V1H/MDN1/HSP90AA1/DDX46/CHD4/HSP90B1/KATNAL2/RAD54L2/SMARCA4	12

## Sheet: cluster6_GO_enrich
ONTOLOGY	ID	Description	GeneRatio	BgRatio	pvalue	p.adjust	qvalue	geneID	Count
BP	GO:0044282	small molecule catabolic process	27/315	385/18903	3.51950685547623e-10	1.18255430344001e-06	1.09141759960347e-06	FTCD/XYLB/AGXT2/MIOX/FUT6/SLC27A2/PAH/AFMID/EHHADH/NQO2/GALM/SHMT1/ALDOB/ACMSD/HIBCH/PPARA/ALDH6A1/ALDH1L1/HNMT/ENOSF1/PLIN5/CRYL1/ACAD11/INPP5A/ALDH2/SCP2/ACADM	27
BP	GO:0046395	carboxylic acid catabolic process	20/315	243/18903	4.9616023830515e-09	4.48808537563066e-06	4.14219909668168e-06	FTCD/XYLB/AGXT2/SLC27A2/PAH/AFMID/EHHADH/SHMT1/ACMSD/HIBCH/PPARA/ALDH6A1/ALDH1L1/HNMT/ENOSF1/PLIN5/CRYL1/ACAD11/SCP2/ACADM	20
BP	GO:0009132	nucleoside diphosphate metabolic process	15/315	132/18903	5.67065666315262e-09	4.48808537563066e-06	4.14219909668168e-06	SLC4A4/INSR/DLG2/MLXIPL/AK4/ALDOB/DHTKD1/PPARA/ENTPD5/NME7/MAGI3/AK9/PRKAG2/RPTOR/AK2	15
BP	GO:0016054	organic acid catabolic process	20/315	247/18903	6.56365369251582e-09	4.48808537563066e-06	4.14219909668168e-06	FTCD/XYLB/AGXT2/SLC27A2/PAH/AFMID/EHHADH/SHMT1/ACMSD/HIBCH/PPARA/ALDH6A1/ALDH1L1/HNMT/ENOSF1/PLIN5/CRYL1/ACAD11/SCP2/ACADM	20
BP	GO:0009185	ribonucleoside diphosphate metabolic process	14/315	114/18903	6.67869847564086e-09	4.48808537563066e-06	4.14219909668168e-06	SLC4A4/INSR/DLG2/MLXIPL/AK4/ALDOB/DHTKD1/PPARA/ENTPD5/MAGI3/AK9/PRKAG2/RPTOR/AK2	14
BP	GO:0009135	purine nucleoside diphosphate metabolic process	13/315	104/18903	1.87609243259419e-08	9.00524367645214e-06	8.31123053597368e-06	SLC4A4/INSR/DLG2/MLXIPL/AK4/ALDOB/DHTKD1/PPARA/MAGI3/AK9/PRKAG2/RPTOR/AK2	13
BP	GO:0009179	purine ribonucleoside diphosphate metabolic process	13/315	104/18903	1.87609243259419e-08	9.00524367645214e-06	8.31123053597368e-06	SLC4A4/INSR/DLG2/MLXIPL/AK4/ALDOB/DHTKD1/PPARA/MAGI3/AK9/PRKAG2/RPTOR/AK2	13
BP	GO:1901605	alpha-amino acid metabolic process	17/315	205/18903	6.44789277665773e-08	2.70811496619625e-05	2.49940685789917e-05	FTCD/AGXT2/HNF4A/GLYAT/PAH/ASS1/BHMT2/AFMID/MSRA/BHMT/SHMT1/NOX4/ACMSD/HIBCH/ALDH6A1/MTAP/DGLUCY	17
BP	GO:0006520	cellular amino acid metabolic process	20/315	289/18903	9.0817329797785e-08	3.39051364578397e-05	3.12921466180438e-05	FTCD/AGXT2/HNF4A/GLYAT/PAH/ASS1/BHMT2/AFMID/MSRA/BHMT/PEPD/SHMT1/NOX4/ACMSD/HIBCH/ALDH6A1/HNMT/ENOSF1/MTAP/DGLUCY	20
BP	GO:0046031	ADP metabolic process	11/315	92/18903	3.7420220342291e-07	0.000125731940350098	0.000116042072766725	SLC4A4/INSR/MLXIPL/AK4/ALDOB/DHTKD1/PPARA/AK9/PRKAG2/RPTOR/AK2	11
BP	GO:0006165	nucleoside diphosphate phosphorylation	11/315	100/18903	8.76041700294173e-07	0.000267590919362584	0.000246968310915467	SLC4A4/INSR/MLXIPL/AK4/ALDOB/DHTKD1/PPARA/NME7/AK9/PRKAG2/RPTOR	11
BP	GO:0046939	nucleotide phosphorylation	11/315	102/18903	1.06987382849875e-06	0.000299564671979649	0.000276477920943624	SLC4A4/INSR/MLXIPL/AK4/ALDOB/DHTKD1/PPARA/NME7/AK9/PRKAG2/RPTOR	11
BP	GO:0016052	carbohydrate catabolic process	13/315	155/18903	2.04766773332882e-06	0.000529243352614219	0.000488455801002972	XYLB/MIOX/FUT6/SLC4A4/INSR/MLXIPL/GALM/ALDOB/DHTKD1/PPARA/ENOSF1/PRKAG2/RPTOR	13
BP	GO:0009259	ribonucleotide metabolic process	23/315	466/18903	3.84661790647253e-06	0.000923188297553408	0.000852040327253239	ACSM2B/ACSM2A/GLYAT/ACSF2/SLC4A4/DPYS/INSR/DLG2/MLXIPL/AK4/ABCC6/ALDOB/DHTKD1/PPARA/ACSS2/ENTPD5/NME7/MAGI3/AK9/PRKAG2/ADCY9/RPTOR/AK2	23
BP	GO:0019693	ribose phosphate metabolic process	23/315	475/18903	5.27243201069515e-06	0.00118102477039571	0.00109000594410582	ACSM2B/ACSM2A/GLYAT/ACSF2/SLC4A4/DPYS/INSR/DLG2/MLXIPL/AK4/ABCC6/ALDOB/DHTKD1/PPARA/ACSS2/ENTPD5/NME7/MAGI3/AK9/PRKAG2/ADCY9/RPTOR/AK2	23
BP	GO:0006757	ATP generation from ADP	9/315	84/18903	1.0876122293701e-05	0.00228398568167721	0.002107964228766	SLC4A4/INSR/MLXIPL/ALDOB/DHTKD1/PPARA/AK9/PRKAG2/RPTOR	9
BP	GO:0030258	lipid modification	14/315	213/18903	1.43052034190418e-05	0.00256529062067176	0.0023675896517854	SLC27A2/EHHADH/PPARA/RNF213/PLIN5/ACAD11/INPP5A/PLPPR1/SCP2/APPL2/PRKAG2/MAPK14/EPHX2/ACADM	14
BP	GO:0010232	vascular transport	9/315	87/18903	1.45061076764177e-05	0.00256529062067176	0.0023675896517854	SLC6A13/LRP2/SLC13A3/ABCC2/SLC4A4/INSR/SLC1A1/SLC22A2/SLC7A8	9
BP	GO:0150104	transport across blood-brain barrier	9/315	87/18903	1.45061076764177e-05	0.00256529062067176	0.0023675896517854	SLC6A13/LRP2/SLC13A3/ABCC2/SLC4A4/INSR/SLC1A1/SLC22A2/SLC7A8	9
BP	GO:0019395	fatty acid oxidation	10/315	110/18903	1.5415481883198e-05	0.00258980095637726	0.00239021103304744	SLC27A2/EHHADH/PPARA/PLIN5/ACAD11/SCP2/APPL2/PRKAG2/MAPK14/ACADM	10
BP	GO:0015711	organic anion transport	19/315	372/18903	1.68848693343791e-05	0.00270157909350065	0.00249337468967823	SLC22A6/SLC22A7/SLC6A13/LRP2/SLC22A24/SLC13A3/ABCC2/SLC4A4/SLC17A1/SLC16A9/SLC2A9/SLC5A12/SLC1A1/ABCC6/SLC47A1/TRPV1/SLC22A2/SLC7A8/SFXN5	19
BP	GO:0009063	cellular amino acid catabolic process	10/315	113/18903	1.95314219815536e-05	0.00298298081172819	0.00275308943338072	FTCD/AGXT2/PAH/AFMID/SHMT1/ACMSD/HIBCH/ALDH6A1/HNMT/ENOSF1	10
BP	GO:0009150	purine ribonucleotide metabolic process	21/315	447/18903	2.1359039423867e-05	0.00312027706366057	0.00287980458319049	ACSM2B/ACSM2A/GLYAT/ACSF2/SLC4A4/INSR/DLG2/MLXIPL/AK4/ABCC6/ALDOB/DHTKD1/PPARA/ACSS2/NME7/MAGI3/AK9/PRKAG2/ADCY9/RPTOR/AK2	21
BP	GO:0034440	lipid oxidation	10/315	116/18903	2.45577440594651e-05	0.00343808416832512	0.00317311903505194	SLC27A2/EHHADH/PPARA/PLIN5/ACAD11/SCP2/APPL2/PRKAG2/MAPK14/ACADM	10
BP	GO:0006814	sodium ion transport	15/315	255/18903	2.63782417897241e-05	0.00354523569653892	0.00327201264473799	SLC6A13/SLC34A1/SLC13A1/SLC5A10/SLC13A3/SLC4A4/HECW1/SLC17A1/SLC5A12/SLC9A3/TPCN1/MFSD4B/ACTN4/WNK4/DNM2	15
BP	GO:0098656	anion transmembrane transport	15/315	266/18903	4.29361762516768e-05	0.00554867508483208	0.00512105162904615	SLC6A13/SLC34A1/LRP2/SLC13A1/SLC13A3/SLC4A4/SLC17A1/SLC16A9/SLC12A6/SLC5A12/CLIC4/SLC1A1/SLC47A1/SLC22A2/SLC7A8	15
BP	GO:0072329	monocarboxylic acid catabolic process	10/315	126/18903	5.01054564436011e-05	0.00623534569075924	0.00575480213188494	XYLB/AGXT2/SLC27A2/EHHADH/PPARA/PLIN5/CRYL1/ACAD11/SCP2/ACADM	10
BP	GO:0006163	purine nucleotide metabolic process	21/315	476/18903	5.32745353550423e-05	0.00639294424260508	0.00590025493067498	ACSM2B/ACSM2A/GLYAT/ACSF2/SLC4A4/INSR/DLG2/MLXIPL/AK4/ABCC6/ALDOB/DHTKD1/PPARA/ACSS2/NME7/MAGI3/AK9/PRKAG2/ADCY9/RPTOR/AK2	21
BP	GO:0045429	positive regulation of nitric oxide biosynthetic process	6/315	42/18903	6.46189991913038e-05	0.00748689094078554	0.00690989370662726	AGXT2/INSR/ASS1/TRPV1/JAK2/DNM2	6
BP	GO:0006096	glycolytic process	8/315	83/18903	7.25603136392475e-05	0.00812675512759572	0.00750044505197274	SLC4A4/INSR/MLXIPL/ALDOB/DHTKD1/PPARA/PRKAG2/RPTOR	8
BP	GO:1904407	positive regulation of nitric oxide metabolic process	6/315	44/18903	8.45581651885417e-05	0.00916501403333871	0.00845868776385208	AGXT2/INSR/ASS1/TRPV1/JAK2/DNM2	6
BP	GO:0046942	carboxylic acid transport	15/315	290/18903	0.000113499846058934	0.0116150140309112	0.010719871972138	SLC22A6/SLC6A13/LRP2/SLC13A3/ABCC2/SLC17A1/SLC16A9/SLC5A12/SLC1A1/ABCC6/SLC47A1/TRPV1/SLC22A2/SLC7A8/SFXN5	15
BP	GO:1904659	glucose transmembrane transport	9/315	113/18903	0.000115739998028435	0.0116150140309112	0.010719871972138	SLC5A10/INSR/SLC2A9/GRB10/SLC2A11/MFSD4B/APPL2/PRKAG2/MAPK14	9
BP	GO:0006555	methionine metabolic process	4/315	16/18903	0.000117532880074696	0.0116150140309112	0.010719871972138	BHMT2/MSRA/BHMT/MTAP	4
BP	GO:0006110	regulation of glycolytic process	6/315	47/18903	0.000123343899935249	0.011841014393784	0.0109284550138119	SLC4A4/INSR/MLXIPL/PPARA/PRKAG2/RPTOR	6
BP	GO:0008645	hexose transmembrane transport	9/315	116/18903	0.000141508199378279	0.0132074319419727	0.0121895659464447	SLC5A10/INSR/SLC2A9/GRB10/SLC2A11/MFSD4B/APPL2/PRKAG2/MAPK14	9
BP	GO:1900027	regulation of ruffle assembly	5/315	31/18903	0.000148177319534056	0.0134561025306602	0.0124190720724702	EPS8L2/NLGN1/WDPCP/SH3YL1/RDX	5
BP	GO:0098739	import across plasma membrane	12/315	202/18903	0.000153245643094487	0.0135501410736178	0.0125058632841097	SLC6A13/SLC34A1/LRP2/KCNJ15/SLC12A6/SLC1A1/SLC47A1/TRPV1/SLC9A3/SLC22A2/SLC7A8/WNK4	12
BP	GO:0015749	monosaccharide transmembrane transport	9/315	119/18903	0.000171900967579192	0.014809929514515	0.0136685627662159	SLC5A10/INSR/SLC2A9/GRB10/SLC2A11/MFSD4B/APPL2/PRKAG2/MAPK14	9
BP	GO:1901607	alpha-amino acid biosynthetic process	7/315	71/18903	0.000178162277544364	0.0149656313137266	0.0138122649906763	AGXT2/PAH/ASS1/BHMT2/BHMT/SHMT1/MTAP	7
BP	GO:0000096	sulfur amino acid metabolic process	5/315	33/18903	0.00020141195863636	0.0165059556345895	0.0152338801063598	BHMT2/MSRA/BHMT/NOX4/MTAP	5
BP	GO:1903578	regulation of ATP metabolic process	7/315	73/18903	0.000212178639293501	0.0169742911434801	0.0156661220891893	SLC4A4/INSR/MLXIPL/AK4/PPARA/PRKAG2/RPTOR	7
BP	GO:0009205	purine ribonucleoside triphosphate metabolic process	13/315	242/18903	0.000223020601428699	0.0174267260651263	0.0160836889059718	SLC4A4/INSR/MLXIPL/AK4/ABCC6/ALDOB/DHTKD1/PPARA/NME7/AK9/PRKAG2/RPTOR/AK2	13
BP	GO:0006140	regulation of nucleotide metabolic process	8/315	99/18903	0.000250298522276187	0.0191137053374543	0.0176406566178385	SLC4A4/INSR/MLXIPL/AK4/ACMSD/PPARA/PRKAG2/RPTOR	8
BP	GO:0035725	sodium ion transmembrane transport	11/315	184/18903	0.000271610270376493	0.0195056000576905	0.0180023489254249	SLC6A13/SLC34A1/SLC5A10/SLC4A4/HECW1/SLC17A1/SLC9A3/TPCN1/ACTN4/WNK4/DNM2	11
BP	GO:0009144	purine nucleoside triphosphate metabolic process	13/315	247/18903	0.000272040028908899	0.0195056000576905	0.0180023489254249	SLC4A4/INSR/MLXIPL/AK4/ABCC6/ALDOB/DHTKD1/PPARA/NME7/AK9/PRKAG2/RPTOR/AK2	13
BP	GO:0006635	fatty acid beta-oxidation	7/315	76/18903	0.00027284619128317	0.0195056000576905	0.0180023489254249	SLC27A2/EHHADH/PPARA/PLIN5/ACAD11/SCP2/ACADM	7
BP	GO:0009199	ribonucleoside triphosphate metabolic process	13/315	249/18903	0.00029407945552602	0.0196373483619188	0.0181239436949288	SLC4A4/INSR/MLXIPL/AK4/ABCC6/ALDOB/DHTKD1/PPARA/NME7/AK9/PRKAG2/RPTOR/AK2	13
BP	GO:0009123	nucleoside monophosphate metabolic process	7/315	77/18903	0.000295910886917	0.0196373483619188	0.0181239436949288	DPYS/DLG2/AK4/SHMT1/MAGI3/AK9/AK2	7
BP	GO:0046034	ATP metabolic process	12/315	217/18903	0.000297093492154676	0.0196373483619188	0.0181239436949288	SLC4A4/INSR/MLXIPL/AK4/ABCC6/ALDOB/DHTKD1/PPARA/AK9/PRKAG2/RPTOR/AK2	12
BP	GO:0015698	inorganic anion transport	11/315	186/18903	0.000298066894779124	0.0196373483619188	0.0181239436949288	SLC22A6/SLC34A1/SLC13A1/ABCC2/SLC4A4/SLC17A1/SLC12A6/CLIC4/SLC1A1/ABCC6/WNK4	11
BP	GO:1903580	positive regulation of ATP metabolic process	5/315	36/18903	0.000307123609584267	0.0198449101577526	0.0183155091869484	SLC4A4/INSR/MLXIPL/PPARA/RPTOR	5
BP	GO:0043470	regulation of carbohydrate catabolic process	6/315	56/18903	0.00032898484693417	0.0205327004367627	0.0189502930722754	SLC4A4/INSR/MLXIPL/PPARA/PRKAG2/RPTOR	6
BP	GO:0098657	import into cell	13/315	252/18903	0.000329989828447972	0.0205327004367627	0.0189502930722754	SLC6A13/SLC34A1/LRP2/SLC27A2/KCNJ15/SLC12A6/SLC1A1/SLC47A1/TRPV1/SLC9A3/SLC22A2/SLC7A8/WNK4	13
BP	GO:0008652	cellular amino acid biosynthetic process	7/315	79/18903	0.000346734341181125	0.0210187716755005	0.0193989039335916	AGXT2/PAH/ASS1/BHMT2/BHMT/SHMT1/MTAP	7
BP	GO:0060416	response to growth hormone	5/315	37/18903	0.000350312861258341	0.0210187716755005	0.0193989039335916	SLC34A1/ASS1/GHR/JAK2/MBD5	5
BP	GO:0045821	positive regulation of glycolytic process	4/315	21/18903	0.000361899227632708	0.0213330071025596	0.0196889219687158	SLC4A4/INSR/MLXIPL/RPTOR	4
BP	GO:0034219	carbohydrate transmembrane transport	9/315	132/18903	0.000373580866151496	0.0216419260391211	0.0199740332428731	SLC5A10/INSR/SLC2A9/GRB10/SLC2A11/MFSD4B/APPL2/PRKAG2/MAPK14	9
BP	GO:0072337	modified amino acid transport	5/315	38/18903	0.00039794148112665	0.0224312947327918	0.0207025671312045	SLC6A13/LRP2/SLC13A3/PDZK1/SLC16A9	5
BP	GO:0046394	carboxylic acid biosynthetic process	15/315	326/18903	0.000400558834514139	0.0224312947327918	0.0207025671312045	ACSM2B/ACSM2A/AGXT2/SLC27A2/PAH/ASS1/BHMT2/MLXIPL/BHMT/SHMT1/ACMSD/SCP2/PRKAG2/CBR4/MTAP	15
BP	GO:0006631	fatty acid metabolic process	17/315	400/18903	0.000420224269859357	0.0231435812354721	0.0213599593733398	ACSM2B/ACSM2A/SLC27A2/ACSF2/EHHADH/MLXIPL/PPARA/PLIN5/CRYL1/ACAD11/SCP2/APPL2/PRKAG2/FAAH2/MAPK14/CBR4/ACADM	17
BP	GO:0016053	organic acid biosynthetic process	15/315	328/18903	0.000427054177559306	0.0231435812354721	0.0213599593733398	ACSM2B/ACSM2A/AGXT2/SLC27A2/PAH/ASS1/BHMT2/MLXIPL/BHMT/SHMT1/ACMSD/SCP2/PRKAG2/CBR4/MTAP	15
BP	GO:0009161	ribonucleoside monophosphate metabolic process	6/315	59/18903	0.000437873003378199	0.0233532268468373	0.0215534480860848	DPYS/DLG2/AK4/MAGI3/AK9/AK2	6
BP	GO:0006090	pyruvate metabolic process	8/315	108/18903	0.00045241181338025	0.0237516202024631	0.0219211381943786	SLC4A4/INSR/MLXIPL/ALDOB/DHTKD1/PPARA/PRKAG2/RPTOR	8
BP	GO:0009141	nucleoside triphosphate metabolic process	13/315	267/18903	0.00057086909753438	0.0291712554156975	0.0269230947539615	SLC4A4/INSR/MLXIPL/AK4/ABCC6/ALDOB/DHTKD1/PPARA/NME7/AK9/PRKAG2/RPTOR/AK2	13
BP	GO:0045428	regulation of nitric oxide biosynthetic process	6/315	62/18903	0.000573006802808345	0.0291712554156975	0.0269230947539615	AGXT2/INSR/ASS1/TRPV1/JAK2/DNM2	6
BP	GO:0042430	indole-containing compound metabolic process	4/315	24/18903	0.00061772054544724	0.0309782243686974	0.0285908048214858	SLC34A1/AFMID/ACMSD/ALDH2	4
BP	GO:0009167	purine ribonucleoside monophosphate metabolic process	5/315	42/18903	0.000638738683397515	0.0315612055325831	0.0291288569858991	DLG2/AK4/MAGI3/AK9/AK2	5
BP	GO:0098930	axonal transport	6/315	64/18903	0.000679686913544797	0.0328718265404846	0.0303384714875525	DLG2/AP3D1/DST/KIF1B/SPG7/DYNC1H1	6
BP	GO:0046940	nucleoside monophosphate phosphorylation	3/315	11/18903	0.00068482971959343	0.0328718265404846	0.0303384714875525	AK4/AK9/AK2	3
BP	GO:0080164	regulation of nitric oxide metabolic process	6/315	65/18903	0.000738480061789835	0.0349477888396316	0.0322544442110134	AGXT2/INSR/ASS1/TRPV1/JAK2/DNM2	6
BP	GO:0009126	purine nucleoside monophosphate metabolic process	5/315	44/18903	0.000793613618682099	0.0370353022051646	0.0341810777870974	DLG2/AK4/MAGI3/AK9/AK2	5
BP	GO:0009086	methionine biosynthetic process	3/315	12/18903	0.000901873727822512	0.0404039430064485	0.0372901052935456	BHMT2/BHMT/MTAP	3
BP	GO:0046415	urate metabolic process	3/315	12/18903	0.000901873727822512	0.0404039430064485	0.0372901052935456	SLC17A1/SLC16A9/SLC2A9	3
BP	GO:0150065	regulation of deacetylase activity	3/315	12/18903	0.000901873727822512	0.0404039430064485	0.0372901052935456	VEGFA/KDM5A/MAPK8	3
BP	GO:0097178	ruffle assembly	5/315	46/18903	0.000974895690461073	0.043100651578279	0.0397789848213064	EPS8L2/NLGN1/WDPCP/SH3YL1/RDX	5
BP	GO:1900542	regulation of purine nucleotide metabolic process	7/315	94/18903	0.000990572465212423	0.0432249803001785	0.0398937318183978	SLC4A4/INSR/MLXIPL/AK4/PPARA/PRKAG2/RPTOR	7
BP	GO:0043648	dicarboxylic acid metabolic process	7/315	95/18903	0.00105439730024207	0.0446494345345281	0.0412084066850626	FTCD/ASS1/SHMT1/ACMSD/ALDH1L1/D2HGDH/DGLUCY	7
BP	GO:1901606	alpha-amino acid catabolic process	7/315	95/18903	0.00105439730024207	0.0446494345345281	0.0412084066850626	AGXT2/PAH/AFMID/SHMT1/ACMSD/HIBCH/ALDH6A1	7
BP	GO:0031667	response to nutrient levels	18/315	474/18903	0.00106308177463162	0.0446494345345281	0.0412084066850626	SLC34A1/ARSB/ASS1/TRPV1/PPARA/GHR/SHANK2/FNIP1/RNF152/LARP1/PAX2/APPL2/PRKAG2/MAPK8/RPTOR/MAPK14/WNK4/ACADM	18
BP	GO:0006829	zinc ion transport	4/315	28/18903	0.00112950638240308	0.0466515444104904	0.0430562186194563	SLC1A1/SLC30A8/SLC39A11/SLC30A9	4
BP	GO:0015849	organic acid transport	14/315	324/18903	0.00113851983382744	0.0466515444104904	0.0430562186194563	SLC22A6/SLC6A13/LRP2/SLC27A2/SLC13A3/ABCC2/SLC5A12/SLC1A1/SLC47A1/TRPV1/PPARA/SLC22A2/SLC7A8/SFXN5	14
BP	GO:0009066	aspartate family amino acid metabolic process	5/315	48/18903	0.00118525468405964	0.0468524204522399	0.0432416136128755	ASS1/BHMT2/MSRA/BHMT/MTAP	5
BP	GO:0045981	positive regulation of nucleotide metabolic process	5/315	48/18903	0.00118525468405964	0.0468524204522399	0.0432416136128755	SLC4A4/INSR/MLXIPL/PPARA/RPTOR	5
BP	GO:1900544	positive regulation of purine nucleotide metabolic process	5/315	48/18903	0.00118525468405964	0.0468524204522399	0.0432416136128755	SLC4A4/INSR/MLXIPL/PPARA/RPTOR	5
BP	GO:0008643	carbohydrate transport	9/315	156/18903	0.00124149368075755	0.0485048693877367	0.0447667121604863	SLC5A10/INSR/SLC2A9/GRB10/SLC2A11/MFSD4B/APPL2/PRKAG2/MAPK14	9
CC	GO:0016324	apical plasma membrane	24/326	368/19869	1.09213808967949e-08	4.47776616768591e-06	4.02366664618759e-06	SLC34A1/LRP2/CUBN/ABCC2/PDZK1/SLC17A1/SLC2A9/ENPEP/SLC5A12/SLC1A1/SLC47A1/PATJ/SLC9A3/SLC22A2/SHANK2/SLC7A8/MUC20/MFSD4B/ANK2/WDPCP/HPN/SIPA1L3/SHROOM4/RDX	24
CC	GO:0045177	apical part of cell	25/326	435/19869	6.46408908490898e-08	1.32513826240634e-05	1.19075325248323e-05	SLC34A1/LRP2/CUBN/ABCC2/PDZK1/SLC17A1/SLC2A9/ENPEP/SLC5A12/CLIC4/SLC1A1/SLC47A1/PATJ/SLC9A3/SLC22A2/SHANK2/SLC7A8/MUC20/MFSD4B/ANK2/WDPCP/HPN/SIPA1L3/SHROOM4/RDX	25
CC	GO:0031253	cell projection membrane	19/326	344/19869	4.53412547605872e-06	0.000513657145238683	0.000461566112537969	SLC28A1/SLC34A1/LRP2/CUBN/PDZK1/INSR/EPS8L2/TRPV1/SLC9A3/SYNE2/SHANK2/SLC7A8/MUC20/APPL2/SH3YL1/EPB41L3/DNM2/PTPRJ/EVC	19
CC	GO:0009925	basal plasma membrane	16/326	254/19869	5.01128922184081e-06	0.000513657145238683	0.000461566112537969	SLC22A6/SLC22A7/SLC6A13/SLC13A3/ALPK2/SLC4A4/SLC2A9/DLG2/SLC12A6/ABCC6/SLC47A1/SLC7A8/DST/MUC20/ANK2/SHROOM4	16
CC	GO:0045178	basal part of cell	16/326	272/19869	1.18741008235352e-05	0.00097367626752989	0.00087493374489207	SLC22A6/SLC22A7/SLC6A13/SLC13A3/ALPK2/SLC4A4/SLC2A9/DLG2/SLC12A6/ABCC6/SLC47A1/SLC7A8/DST/MUC20/ANK2/SHROOM4	16
CC	GO:0016607	nuclear speck	20/326	419/19869	2.17934325163832e-05	0.00148921788861952	0.0013381932246902	SLC28A1/SLC34A1/SRRM2/PNISR/BNIP3L/LUC7L3/PNN/SCAPER/DDX46/CCNL2/SREK1/RBM25/SRSF11/BRD2/ACIN1/DNAJC11/PPIG/ZC3H13/MAPK14/CMYA5	20
CC	GO:0016323	basolateral plasma membrane	14/326	229/19869	2.72638823552609e-05	0.001596884537951	0.00143494117659268	SLC22A6/SLC22A7/SLC6A13/SLC13A3/ALPK2/SLC4A4/SLC2A9/DLG2/SLC12A6/ABCC6/SLC47A1/SLC7A8/MUC20/ANK2	14
CC	GO:0031526	brush border membrane	7/326	57/19869	3.92600345824474e-05	0.00201207677235043	0.00180802790840218	SLC28A1/SLC34A1/LRP2/CUBN/PDZK1/SLC9A3/SHANK2	7
CC	GO:0005903	brush border	9/326	102/19869	4.63794296543245e-05	0.00211284068425256	0.00189857314374428	SLC28A1/SLC34A1/LRP2/CUBN/PDZK1/MME/ENPEP/SLC9A3/SHANK2	9
CC	GO:0034451	centriolar satellite	9/326	108/19869	7.26895262132248e-05	0.00298027057474222	0.0026780351762767	RAB11FIP3/PDZD2/ALDOB/PATJ/SPAG9/CSPP1/NEK1/PAX2/PCNT	9
CC	GO:0098862	cluster of actin-based cell projections	10/326	159/19869	0.000304180108378374	0.0113376222213758	0.0101878505198498	SLC28A1/SLC34A1/LRP2/CUBN/PDZK1/MME/ENPEP/EPS8L2/SLC9A3/SHANK2	10
CC	GO:0098858	actin-based cell projection	12/326	223/19869	0.000332642754707258	0.0113652941191647	0.010212716153293	CUBN/PDZK1/CLIC4/EPS8L2/SYNE2/SLC7A8/NLGN1/MUC20/RUFY3/RAPGEF3/DYNC1H1/RDX	12
CC	GO:1904115	axon cytoplasm	6/326	62/19869	0.000529005994453839	0.016684035209698	0.0149920727173153	DLG2/AP3D1/DST/KIF1B/SPG7/DYNC1H1	6
CC	GO:0005912	adherens junction	10/326	179/19869	0.00077169255436854	0.0225995676636501	0.0203076987991721	DLG2/CDHR3/FRMD4B/PTPRM/NDRG1/VEGFA/ADD1/KIFC3/SHROOM4/RDX	10
CC	GO:0005902	microvillus	7/326	93/19869	0.000851164683000492	0.0232651680020134	0.020905799231591	CUBN/PDZK1/CLIC4/SLC7A8/MUC20/RAPGEF3/RDX	7
CC	GO:0031528	microvillus membrane	4/326	28/19869	0.0010672580864887	0.027348488466273	0.0245750217283583	CUBN/PDZK1/SLC7A8/MUC20	4
CC	GO:0000812	Swr1 complex	3/326	14/19869	0.00139285258148609	0.0335923269652527	0.0301856596606892	SRCAP/CFDP1/TRRAP	3
CC	GO:0031252	cell leading edge	16/326	421/19869	0.00169560852147701	0.0386221941003097	0.0347054375740909	INSR/EPS8L2/TRPV1/SYNE2/FRMD4B/PTPRM/DST/RUFY3/RAPGEF3/APPL2/SH3YL1/EPB41L3/CLIP1/RDX/DNM2/PTPRJ	16
CC	GO:0030864	cortical actin cytoskeleton	6/326	80/19869	0.00202234122719264	0.0436399949025779	0.03921437282645	CALD1/MAEA/RAPGEF3/ACTN4/SHROOM4/RDX	6
MF	GO:0015291	secondary active transmembrane transporter activity	19/321	246/18432	6.75070777049719e-08	4.16518669439676e-05	3.57432211427377e-05	SLC22A6/SLC22A7/SLC6A13/SLC28A1/SLC34A1/SLC13A1/SLC5A10/SLC13A3/SLC4A4/SLC17A1/SLC16A9/SLC2A9/SLC12A6/SLC5A12/SLC1A1/SLC47A1/SLC9A3/SLC7A8/MFSD4B	19
MF	GO:0015293	symporter activity	14/321	145/18432	2.49521040213714e-07	7.69772409059307e-05	6.6057412224999e-05	SLC6A13/SLC28A1/SLC34A1/SLC13A1/SLC5A10/SLC13A3/SLC4A4/SLC17A1/SLC16A9/SLC2A9/SLC12A6/SLC5A12/SLC1A1/MFSD4B	14
MF	GO:0015294	solute:cation symporter activity	12/321	109/18432	4.3911441928253e-07	9.0311198899107e-05	7.74998431224956e-05	SLC6A13/SLC28A1/SLC34A1/SLC13A1/SLC5A10/SLC13A3/SLC4A4/SLC17A1/SLC2A9/SLC12A6/SLC5A12/SLC1A1	12
MF	GO:0015370	solute:sodium symporter activity	10/321	76/18432	7.70249791149339e-07	0.000118811030284786	0.000101956748670557	SLC6A13/SLC28A1/SLC34A1/SLC13A1/SLC5A10/SLC13A3/SLC4A4/SLC17A1/SLC5A12/SLC1A1	10
MF	GO:0022853	active ion transmembrane transporter activity	18/321	278/18432	1.98413997954854e-06	0.000244842873476289	0.000210109980992192	SLC22A6/SLC22A7/SLC6A13/SLC28A1/SLC34A1/SLC13A1/SLC5A10/SLC13A3/ABCC2/SLC4A4/SLC17A1/SLC2A9/SLC12A6/SLC5A12/SLC1A1/ABCC6/SLC47A1/SLC9A3	18
MF	GO:0022804	active transmembrane transporter activity	22/321	417/18432	4.35871592704747e-06	0.000448221287831382	0.000384637563386821	SLC22A6/SLC22A7/SLC6A13/SLC28A1/SLC34A1/SLC13A1/SLC5A10/SLC13A3/ABCC2/SLC4A4/SLC17A1/SLC16A9/SLC2A9/SLC12A6/SLC5A12/SLC1A1/ABCC6/SLC47A1/SLC9A3/SLC22A2/SLC7A8/MFSD4B	22
MF	GO:0008509	anion transmembrane transporter activity	18/321	303/18432	6.6206228851813e-06	0.000583560617165266	0.000500777941540781	SLC22A6/SLC22A7/SLC6A13/SLC13A1/SLC13A3/ABCC2/SLC4A4/SLC17A1/SLC16A9/SLC12A6/SLC5A12/CLIC4/SLC1A1/ABCC6/SLC47A1/SLC22A2/SLC7A8/SFXN5	18
MF	GO:0015081	sodium ion transmembrane transporter activity	12/321	156/18432	1.90065653985093e-05	0.00133128808541008	0.00114243437168177	SLC6A13/SLC28A1/SLC34A1/SLC13A1/SLC5A10/SLC13A3/SLC4A4/SLC17A1/SLC5A12/SLC1A1/SLC9A3/TPCN1	12
MF	GO:0050145	nucleoside monophosphate kinase activity	5/321	20/18432	1.94191130772945e-05	0.00133128808541008	0.00114243437168177	DLG2/AK4/MAGI3/AK9/AK2	5
MF	GO:0008514	organic anion transmembrane transporter activity	13/321	190/18432	2.98980191623454e-05	0.00184470778231671	0.00158302143564839	SLC22A6/SLC22A7/SLC6A13/SLC13A3/ABCC2/SLC4A4/SLC16A9/SLC5A12/SLC1A1/SLC47A1/SLC22A2/SLC7A8/SFXN5	13
MF	GO:0016776	phosphotransferase activity, phosphate group as acceptor	6/321	39/18432	5.3514749274921e-05	0.00300169093660239	0.00257587740529046	DLG2/AK4/NME7/MAGI3/AK9/AK2	6
MF	GO:0016405	CoA-ligase activity	5/321	27/18432	9.14878807450036e-05	0.00447641449678976	0.00384139979849058	ACSM2B/ACSM2A/SLC27A2/ACSF2/ACSS2	5
MF	GO:0019205	nucleobase-containing compound kinase activity	6/321	43/18432	9.431667497288e-05	0.00447641449678976	0.00384139979849058	DLG2/AK4/NME7/MAGI3/AK9/AK2	6
MF	GO:0046943	carboxylic acid transmembrane transporter activity	11/321	165/18432	0.000153346642267641	0.00665239728263189	0.00570870226591119	SLC6A13/SLC27A2/SLC13A3/ABCC2/SLC16A9/SLC5A12/SLC1A1/SLC47A1/SLC22A2/SLC7A8/SFXN5	11
MF	GO:0005342	organic acid transmembrane transporter activity	11/321	166/18432	0.000161727648686351	0.00665239728263189	0.00570870226591119	SLC6A13/SLC27A2/SLC13A3/ABCC2/SLC16A9/SLC5A12/SLC1A1/SLC47A1/SLC22A2/SLC7A8/SFXN5	11
MF	GO:0016878	acid-thiol ligase activity	5/321	31/18432	0.00018187464246228	0.00701354089995166	0.00601861481306096	ACSM2B/ACSM2A/SLC27A2/ACSF2/ACSS2	5
MF	GO:0016408	C-acyltransferase activity	4/321	20/18432	0.000350852483281967	0.0127338813049985	0.0109274798198656	ACSM2B/ACSM2A/SCP2/SPTLC1	4
MF	GO:1901682	sulfur compound transmembrane transporter activity	6/321	55/18432	0.000376490792112155	0.0129052677074	0.0110745537094979	SLC6A13/SLC13A1/SLC13A3/ABCC2/SLC1A1/ABCC6	6
MF	GO:0015103	inorganic anion transmembrane transporter activity	10/321	159/18432	0.000483164991511579	0.0156901473559286	0.0134643762177465	SLC22A6/SLC6A13/SLC13A1/ABCC2/SLC4A4/SLC17A1/SLC12A6/CLIC4/SLC1A1/ABCC6	10
MF	GO:0015645	fatty acid ligase activity	4/321	22/18432	0.000515369872219972	0.0158991605579861	0.0136437392487708	ACSM2B/ACSM2A/SLC27A2/ACSF2	4
MF	GO:0016742	hydroxymethyl-, formyl- and related transferase activity	3/321	10/18432	0.000573429723006208	0.0168479113854681	0.0144579022893294	FTCD/SHMT1/ALDH1L1	3
MF	GO:0046873	metal ion transmembrane transporter activity	18/321	436/18432	0.000676486760290811	0.0179765921096647	0.0154264707517894	SLC6A13/SLC28A1/SLC34A1/SLC13A1/SLC5A10/SLC13A3/SLC4A4/TRPM3/SLC17A1/KCNJ15/SLC12A6/SLC5A12/SLC1A1/SLC30A8/TRPV1/SLC9A3/TPCN1/SLC39A11	18
MF	GO:0016877	ligase activity, forming carbon-sulfur bonds	5/321	41/18432	0.000695819051876575	0.0179765921096647	0.0154264707517894	ACSM2B/ACSM2A/SLC27A2/ACSF2/ACSS2	5
MF	GO:0005355	glucose transmembrane transporter activity	4/321	24/18432	0.000728387038479122	0.0179765921096647	0.0154264707517894	SLC5A10/SLC2A9/SLC2A11/MFSD4B	4
MF	GO:0015149	hexose transmembrane transporter activity	4/321	24/18432	0.000728387038479122	0.0179765921096647	0.0154264707517894	SLC5A10/SLC2A9/SLC2A11/MFSD4B	4
MF	GO:0016661	oxidoreductase activity, acting on other nitrogenous compounds as donors	3/321	11/18432	0.000778321819755885	0.0184701754918993	0.0158500354387535	NQO2/GPHN/ALDH2	3
MF	GO:0015145	monosaccharide transmembrane transporter activity	4/321	27/18432	0.00115458818206849	0.0263844780865281	0.0226416317965088	SLC5A10/SLC2A9/SLC2A11/MFSD4B	4
MF	GO:0019842	vitamin binding	9/321	149/18432	0.00122037215541797	0.0268917721390317	0.0230769621870391	FTCD/AFM/AGXT2/CUBN/P4HA2/SHMT1/DHTKD1/PDXDC1/SPTLC1	9
MF	GO:0043495	protein-membrane adaptor activity	4/321	28/18432	0.00132871983334386	0.0282696599025228	0.0242593857049714	PDZK1/SYNE2/SYNE1/EPB41L3	4
MF	GO:0051119	sugar transmembrane transporter activity	4/321	29/18432	0.0015203880292693	0.031269313801972	0.0268335150428933	SLC5A10/SLC2A9/SLC2A11/MFSD4B	4
MF	GO:0031404	chloride ion binding	3/321	14/18432	0.0016517132884371	0.0328744225472804	0.0282109264544605	SLC22A6/NQO2/WNK4	3
MF	GO:0042910	xenobiotic transmembrane transporter activity	4/321	31/18432	0.00195991365276527	0.0377895851173804	0.0324288344520043	SLC6A13/ABCC2/SLC47A1/SLC22A2	4
MF	GO:0005343	organic acid:sodium symporter activity	4/321	32/18432	0.00220954338921064	0.0413117657922111	0.0354513660214658	SLC6A13/SLC13A3/SLC5A12/SLC1A1	4
MF	GO:0004707	MAP kinase activity	3/321	16/18432	0.00247638245713214	0.0449390581191333	0.0385640983262374	MAPK10/MAPK8/MAPK14	3

## Sheet: cluster6_KEGG_enrich
ID	Description	GeneRatio	BgRatio	pvalue	p.adjust	qvalue	geneID	Count
hsa00410	beta-Alanine metabolism	5/166	31/8866	0.000248144766079604	0.0210703097595148	0.0187330915035317	DPYS/EHHADH/HIBCH/ALDH6A1/ALDH2	5
hsa04981	Folate transport and metabolism	5/166	31/8866	0.000248144766079604	0.0210703097595148	0.0187330915035317	SLC22A6/ABCC2/BHMT2/BHMT/SHMT1	5
hsa00280	Valine, leucine and isoleucine degradation	6/166	48/8866	0.000251836371627667	0.0210703097595148	0.0187330915035317	AGXT2/EHHADH/HIBCH/ALDH6A1/ALDH2/ACADM	6
hsa00670	One carbon pool by folate	5/166	39/8866	0.000745230437218293	0.0440266039789967	0.0391429651648031	FTCD/BHMT2/BHMT/SHMT1/ALDH1L1	5
hsa04931	Insulin resistance	8/166	109/8866	0.000974936615458218	0.0440266039789967	0.0391429651648031	SLC27A2/INSR/MLXIPL/PPARA/MAPK10/OGA/PRKAG2/MAPK8	8
hsa00380	Tryptophan metabolism	5/166	42/8866	0.00105242878037442	0.0440266039789967	0.0391429651648031	AFMID/EHHADH/ACMSD/DHTKD1/ALDH2	5
