# Supplementary material for: Scissor–CIBERSORTx Deconvolution Reveals Functional Heterogeneity of CTAL/aTAL Cells and Associated Biomarkers in Renal Fibrosis
Source: Curr Issues Mol Biol. 2026 Feb 16;48(2):215. doi: 10.3390/cimb48020215 (PMC12939945; doi:10.3390/cimb48020215)
Supplement: Supplementary file 1 [file cimb-48-00215-s001.zip › Table S2.xlsx]

## Sheet: CIBERSORTx_Job33_scRNA_train_ma
NAME	AIC	aTAL	ATL	BIC	CTAL	DCT	Endo1	Endo2	MATTAL	MD	MES	Monocyte	MRPTAL	MTAL	PC	PEC	PODO	PT/PCT	T
A1CF	1	1	1	1	1	1	1	1	1	1	1	1	1	1	1	1	1	134.177313703739	1
A2M	1	1	1	1	1	1	401.188625511246	1	1	1	770.272884764286	182.917456097511	1	1	1	1	1	1	1
A4GALT	1	84.2588821082678	1	1	1	1	1	1	1	1	1	1	1	1	1	1	1	1	1
AAMDC	1	80.1699328414149	1	1	102.599357367472	1	1	1	1	1	1	1	1	65.2607174968381	74.0935193367375	134.62856637442	1	1	1
AARS	1	1	1	1	1	1	1	153.70927802447	1	1	1	1	1	1	1	1	1	1	1
AASDH	1	1	1	1	72.3262191675957	1	1	1	1	1	1	1	1	65.999249644782	1	1	1	1	1
AASS	1	88.3251020527076	1	1	80.0010434124617	1	1	1	108.093119331244	78.0670957661171	240.962715126291	1	1	71.6658674277538	1	157.947276317819	275.453310712984	114.908781385883	1
ABAT	1	1	1	1	1	1	1	1	152.351341821088	1	1	154.82438345874	1	1	1	1	1	299.95163775016	1
ABCA1	1	60.9741365976051	1	167.751568003432	73.2933512856323	88.1581938133921	1	1	94.6668753288851	83.7654465663377	267.375261478127	485.105743078772	1	1	59.5136564780736	1	1	112.022337062729	1
ABCA10	254.231917276294	86.948090343602	1	131.272641643802	94.0848	352.385891025412	1	1	135.647475445027	113.544438309308	304.267739452784	1	1	103.881775345432	1	1	1	1	1
ABCA6	1	1	1	1	1	1	1	1	1	1	334.260612835426	1	1	1	1	1	1	1	1
ABCA8	1	1	1	1	1	1	1	1	1	1	337.346328925109	1	1	1	1	1	1	1	1
ABCA9	1	1	1	1	1	95.5757364172705	1	1	1	1	432.295767657871	1	1	1	1	1	1	1	1
ABCB1	1	85.8186103910916	1	1	1	1	1	1	120.695042563245	119.523604418424	1	1	1	1	297.364628385675	1	1	163.855676433781	1
ABCC2	1	1	1	1	1	1	1	1	220.200984674827	1	1	1	1	1	1	1	1	354.124750906335	1
ABCC3	1	208.382423765128	1	1	1	1	1	1	97.3190670450557	108.621678665441	1	146.18806337756	1	1	1	317.379660554013	1	239.212821536408	1
ABCC4	780.417940424277	332.274307135217	521.400459547713	235.192038638604	1	1	279.28778096279	164.990245363502	249.351986956598	129.518750302301	189.196372997355	332.381245541044	266.434248391882	95.2033691443605	107.976514638597	214.716767447184	102.066693827225	608.702476456647	223.385258262458
ABCC5	443.648655581486	204.596682312524	1	281.481099782908	281.846505352818	318.128773114445	1	1	193.162351208359	216.169650786681	1	309.541456211104	263.415599973925	234.902787125181	274.965124619915	1	1	1	1
ABCC6	1	1	1	1	1	1	1	1	233.499295845825	1	1	1	1	1	1	1	1	442.042984044876	1
ABCC9	1	1	1	1	1	1	1	1	1	1	164.378272216423	1	1	1	1	1	1	1	1
ABCD2	1	1	1	1	1	1	1	1	1	1	1	1	1	1	1	1	1	1	189.297050997312
ABCD4	1	77.5115161296899	1	1	68.4889548549071	1	1	1	1	1	1	1	1	1	68.9110771155896	1	1	115.946541426777	1
ABCF1	113.123189646235	1	1	1	1	1	1	1	99.8761915431906	1	1	1	1	1	1	1	1	93.7000654626755	1
ABCG1	97.6838275653935	1	1	1	82.2114696722116	1	144.60165797085	1	1	77.4406750880739	1	142.295960713837	1	87.4838179213261	1	317.022437091939	1	1	1
ABHD17C	1	67.0917604984944	1	1	128.32563198355	101.601949401659	1	1	103.515342099662	128.468535001095	1	1	1	171.35565847245	1	1	1	1	1
ABHD2	134.206954934905	87.5212379926514	1	1	1	1	1	158.488718552916	1	70.503015338227	179.469683365343	151.004166584303	1	62.9001031770651	1	1	1	1	1
ABHD3	93.2942666153994	87.0717925850848	1	194.300833958589	1	1	1	197.234844020153	1	84.9950842147632	1	178.456515760498	1	1	1	1	118.229551093884	1	203.15501115429
ABHD6	1	1	1	1	1	1	1	1	152.105005659128	1	1	1	1	1	1	1	1	248.215050514116	1
ABI3BP	1	1	1	1	1	1	1	1	1	1	179.188853563384	1	1	1	1	163.830051268933	1	104.50752183005	1
ABLIM2	1	1	1	1	1	1	1	1	1	1	145.54985076476	1	1	1	1	157.522895799231	726.913980380367	1	1
ABO	99.5497027561493	1	1	1	1	1	1	1	1	1	1	1	1	1	121.488238252004	1	1	1	1
ABR	160.589940307601	115.241025857261	1	105.411399813922	1	1	553.184055832717	1	1	1	186.570524938231	938.469563398731	1	1	1	251.958493732321	117.979422312172	1	447.852454719797
ABTB2	401.18207131653	382.941548565728	1	375.687368208261	414.709397529676	573.193744040416	1	1	198.370407549397	299.560974955678	1	1	359.897201808372	312.675873273373	722.077479710694	1	1	142.087590372398	1
AC002070.1	1	141.131645752515	1	1	195.926954561421	222.35457078506	211.633421077424	1	176.798995827157	268.491665871559	1	1	309.518013907377	180.415631512117	86.9241962757508	1	1	1	1
AC002072.1	1	1	1	1	1	1	1	564.875455758112	1	1	1	1	1	1	1	1	1	1	1
AC002451.1	1	1	1	1	1	1	1	1	1	1	1	1	1	1	1	1	94.335668987949	1	1
AC002460.2	402.307731705233	338.154058852083	1	187.645879285577	505.029173651135	385.934275201774	1	1	379.257618594276	535.532097530502	1	1	499.617525581146	336.30153452903	493.524720573706	209.066601579486	280.344693338148	135.280154349191	1
AC003044.1	218.489907492504	1	1084.89640390092	204.748035095857	124.276757906377	158.837213965043	349.198175519301	1	887.587375820514	109.249501365802	265.854060379952	1	382.247513625993	107.067968276105	164.425939614832	335.056576722676	135.898828638181	2180.95547057882	235.145036413032
AC003984.1	1	1	1	1	1	1	1	1	1	1	1	1	1	1	1	369.88092164865	1	1	1
AC004053.1	1	1	1	1	1	1	1	1	182.136794374708	1	1	1	1	1	1	1	1	548.307073722382	1
AC004485.1	1	1	1	1	1	1	1	1	77.5884904105004	1	1	1	1	1	1	1	1	208.671202181128	1
AC004540.1	129.026052207802	89.6829905337725	1	106.465415433907	1	89.3255799803295	1	1	1	104.318795010658	1	1	1	120.415472749427	209.881383515912	1	1	1	1
AC004687.1	1	1	1	1	1	1	1	1	1	1	1	1	1	1	1	1	1	1	303.196325334585
AC004870.2	1	101.208916299355	1	1	1	1	1	1	1	1	1	1	1	1	1	1	1	1	1
AC004870.4	1	1	1	1	122.07953581597	1	1	1	79.742184738301	1	1	1	1	126.683907134879	1	1	1	1	1
AC004889.1	1	94.5635494561896	1	1	83.1938351041575	86.3805097524423	1	191.832501382436	81.068410055882	103.360243823425	191.381148127266	1	1	65.9968018031166	209.155588227144	212.674397487774	1	1	1
AC004943.2	1	1	1	1	57.7581541630111	1	1	1	1	75.056999323091	1	1	1	72.8393490732181	79.6876158818189	1	1	1	1
AC005062.1	1	193.072183722507	1	1	1	1	1	1	1	113.880659060037	1	1	1	1	149.569182358168	1	1	1	1
AC005208.1	1	1	1	1	69.5504575844253	82.467772243035	1	1	150.253303239635	115.225182868985	1	1	1	69.3135656976032	1	1	1	187.673689477694	1
AC005225.2	1	1	1	124.195990650967	1	1	1	1	116.523929680681	1	1	1	1	1	1	1	1	1	1
AC005699.1	1	105.730415715101	1	1	1	1	1	1	1	1	1	1	1	1	1	1	1	1	1
AC005726.1	1	1	1	1	1	1	1	1	197.965681237696	1	1	1	1	1	1	1	1	263.397843139775	1
AC006369.1	1	1	1	1	1	1	1	1	1	1	1	1	1	1	1	1	1	1	370.123164053072
AC006994.2	1	1	1	1	71.6057384975715	1	1	1	83.7952389592728	69.8794495533626	1	1	1	1	1	1	1	1	1
AC007038.1	1	1	1	1	60.4860151434365	1	1	1	1	1	1	1	1	63.6248279428243	1	1	1	1	1
AC007262.2	1	1	1	1	1	1	1	1	1	1	1	1	1	86.334386103547	1	1	1	1	1
AC007319.1	1	1	1	1	1	1	367.42368403414	1	1	1	1	1	1	1	1	1	303.121551173405	1	1
AC007364.1	1	1	547.721467764784	118.716589859174	1	138.441286407857	242.247096936384	1	544.302293039304	83.6150460421829	334.052377580825	1	1	84.9967173076806	1	203.088338723008	140.272624117491	820.237639894457	1
AC007389.1	1	1	1	1	94.1438305833238	1	1	340.451750790128	89.3322878360261	1	176.838246891935	1	1	1	1	1	1	1	1
AC007405.1	1	1	1	1	65.8943291733089	1	1	1	1	1	1	1	1	72.3282854905973	1	1	1	1	1
AC007569.1	1	1	1	1	1	1	1	109.441061104325	1	1	1	1	1	1	1	1	1	1	1
AC008011.2	1	1	1	1	1	1	1	1	1	1	1	1	1	1	1	1	121.278865110046	1	1
AC008264.2	1	1	1	1	1	1	1	1	1	1	1	1	1	1	1	1	91.3777741911421	1	1
AC008269.1	1	167.374721969112	1	100.620277276902	251.98555218736	180.797387187363	1	1	229.501815073605	237.363932461749	1	1	278.205815649633	294.154035519861	139.806936702828	1	118.205165310967	161.17030612021	1
AC008415.1	1	1	1	1	1	1	1	1	1	1	1	1	1	1	1	1	594.892738977723	1	1
AC008554.1	1	200.228033552481	485.98420231595	1	1	1	1	1	243.364301277378	119.166101162139	1	1	1	108.677359810481	236.897771963011	1	1	564.24065086331	1
AC008629.1	1	1	1	1	105.019725570061	1	1	1	1	73.3795032331117	1	1	1	95.6038641774039	1	1	1	1	1
AC008969.1	1	78.008877291157	1	1	77.9451337456305	1	1	1	1	67.0503410753309	1	1	1	69.0891091614115	1	1	1	1	1
AC009053.3	1	1	1	1	67.1810811439822	1	1	1	158.799668835978	1	1	1	1	89.952662616835	1	1	1	255.465616299649	1
AC009060.1	1	1	1	1	117.997155274789	1	1	1	280.298531176412	99.2890119781391	1	1	1	104.51847706959	1	1	1	531.883898102924	1
AC009061.2	1	80.502257474194	1	1	116.696736453349	87.9035531975086	1	1	85.8087354912731	95.2951315067855	1	1	1	122.404708696135	96.0510177384557	1	1	1	1
AC009093.2	1	1	1	1	1	1	1	116.955510063733	1	1	1	494.600721699042	1	1	1	1	1	1	295.619368010935
AC009478.1	1	133.504885352056	1	1	97.6217694236254	1	1	1	119.015251390732	246.486910704736	1	1	1	145.636417968637	1	1	1	1	1
AC009879.4	1	1	1	86.7421377050823	90.6121345500609	1	1	1	1	93.7317727698446	1	1	1	151.364623145644	1	1	1	1	1
AC010201.3	1	1	1	1	70.1282343605631	1	1	1	1	63.2385920033248	1	1	1	59.4786324484913	79.3607327498564	126.682696455446	1	1	1
AC010210.1	192.35074644044	1	1	138.723213123403	1	92.1530309921995	1	1	1	1	1	1	1	1	117.881124961028	1	88.4311381496373	1	1
AC010333.2	114.243677729204	1	1	1	1	1	1	1	1	1	1	1	1	1	1	1	1	1	1
AC011246.1	1	1	1	1322.59201334354	134.708781709541	1	1	1	153.000714632836	284.456051801473	1	1	1	306.153904633427	1	1	1	1	1
AC011346.1	120.244195624447	97.4619637115541	1	144.464385328072	193.54667626729	165.027091056081	1	1	221.761114508403	155.923773151632	1	1	260.976120789719	162.76239666975	128.812363902837	1	1	130.020841979654	1
AC011447.3	1	65.7028860909894	1	1	110.634976556591	1	1	1	1	1	1	1	1	91.9797705805154	1	1	1	1	1
AC011586.2	1	310.259232289166	1	1	377.019902529613	143.833530623537	1	1	167.758767447666	289.059572118766	1	1	353.054714266389	115.494301360692	410.257167806398	1	1	1	1
AC012236.1	1	1	1	1	1	1	1	102.199413532918	1	1	1	1	1	1	1	1	1	1	1
AC012291.3	1	1	1	1	71.7017700488238	1	1	1	1	1	1	1	1	73.3370872616414	1	1	1	1	1
AC013287.1	1	1	1	1	111.178874518073	1	1	1	1	1	1	1	1	117.484334762735	1	1	1	1	1
AC013652.1	1	1	1	1	1	1	1	1	1	1	1	1	1	1	1	1	173.181113566856	134.224861615268	1
AC016074.2	1	1	1	1	1	1	1	441.383764438498	1	1	1	1	1	1	1	1	1	1	1
AC016526.1	1	1	1	1	64.1152519478974	110.537942416158	1	1	1	1	1	1	1	76.9905173547404	1	1	1	1	1
AC016576.1	1	1	1	1	1	1	1	1	1	171.621556594946	1	1	1	1	1	1	1	1	1
AC016705.2	279.501571276605	82.4070841994868	1	1	169.153425515679	167.226093624096	1	1	1	102.549290513513	1	1	1	203.490156990866	1	169.678238920514	1	1	1
AC018467.1	1	1	1	1	1	1	1	1	105.75260665484	1	1	1	1	1	1	1	1	372.025995584338	1
AC018730.1	1	146.751068533643	1	1	178.866206738874	116.336191078799	1	1	122.90492986086	180.758895030642	1	1	1	160.04255306015	105.643166819596	1	1	1	1
AC018742.1	1	1	1	1	1	1	1	1	1	1	1	1	1	1	1	1	142.243039137678	1	1
AC019117.1	1	302.034032235083	1	1	1	1	1	1	1	1	1	1	1	1	1	1	1	1	1
AC021678.2	1	1	1	1	1	1	1	158.427976381722	1	1	1	1	1	1	1	1	1	1	1
AC022424.1	1	1	1	1	1	107.480466062741	1	1	1	1	1	1	1	1	61.6156130777044	1	1	1	1
AC023154.1	1	1	1	1	1	1	1	1	1	1	1	1	1	1	1	1	182.266176981951	1	1
AC023282.1	126.754727288534	1	1	1	1	1	1	1	1	1	1	1	1	1	163.241977852614	1	1	1	1
AC024022.1	1	127.123208576855	1	1	176.093942067027	241.333242440592	1	1	385.408221106956	847.378684664935	1	1	473.591033823647	363.528992441741	1	1	1	1	1
AC024901.1	1	80.3365136437972	1	1	116.552463426164	1	1	1	123.436327330891	225.048316355365	1	1	1	85.6193904895791	1	1	75.3626215500717	1	1
AC025159.1	1	113.200184426659	1	1	139.93768168181	1	1	1	108.811667349006	202.120911123967	167.129596111534	1	1	136.134144279539	77.0638480352744	1	84.8896908856645	1	1
AC025569.1	1	1	1	1	1	1	1	143.354536205618	1	1	1	1	1	1	1	1	1	1	1
AC025810.1	1	1	1	1	1	1	1	1	1	1	1	1	1	1	1	1	1	106.695559863725	1
AC026202.2	1	1	1	1	1	1	1	128.917155559921	1	1	1	1	1	1	1	1	1	1	1
AC026333.3	327.232420382215	1	1	1	1	1	1	1	1	1	1	1	1	1	1	1	1	1	1
AC026689.1	1	1	1	1	1	1	1	1	1	1	1	1	1	1	1	1	1	119.880722918503	1
AC026803.3	1	1	1	1	1	1	1	1	89.0331797598428	1	1	1	1	1	1	1	1	237.195929723477	1
AC027031.2	1	65.0687889690268	1	1	1	1	1	1	1	1	1	1	1	64.4925636441676	1	1	1	1	1
AC027097.2	1	1	1	1	1	1	1	1	1	1	1	269.642262518895	1	1	1	1	1	1	1
AC027288.3	1	1	1	1	103.376842794804	199.501944796549	1	1	361.429720643375	113.024074998069	1	1	1	60.3675916980874	144.321928254041	444.831239372813	164.19936055872	751.696094938097	1
AC034195.1	181.429608646676	99.645720593548	340.91925866091	167.194079327695	215.750177717165	176.35241975748	1	1	261.896008697918	206.576309473957	1	1	258.401158366115	204.832339100517	162.162046687148	198.985542040731	150.309885892985	551.364059093593	1
AC040174.1	305.300743909257	166.70606185879	1	135.33415855694	299.178883970529	346.02516485776	1	1	163.61052369799	255.389632488034	1	1	401.51456880842	351.043159662209	172.875192719888	1	1	1	1
AC048341.1	1	125.559581747498	1	1	64.0122828244287	1	1	1	1	1	1	1	1	1	1	1	1	1	1
AC053513.1	1	1	1	1	1	1	1	1	1	1	1	1	1	86.368984868508	1	1	1	1	1
AC060809.1	1	1	1	1	1	1	1	269.752505834318	1	1	1	1	1	1	1	1	1	1	1
AC068051.1	1	1	1	1	1	139.249196649059	1	1	1	164.884897899636	1	1	1	1	165.531039016527	146.526480671552	1	1	1
AC068587.4	1	1	1	1	1	1	1	191.464703361776	1	1	1	284.83592794368	1	1	1	1	1	1	322.567013379708
AC068631.1	1	233.765608761665	1	1	820.192551583428	276.566151530373	1	1	343.455275255425	335.017087587958	1	1	537.10264847215	515.421238101198	1	1	1	1	1
AC073172.1	1	1	1	1	1	1	1	1	1	1	1	1	1	1	120.827276027511	1	1	1	1
AC073475.1	1	113.124568925854	1	1	131.57758123421	1	1	145.954158000296	1	146.815134526854	1	1	1	114.850750331966	85.6566778414193	1	1	1	1
AC073529.1	1	1	1	135.784770982269	1	1	1	1	1	1	1	1	1	1	1	1	1	1	1
AC074032.1	1	79.6705517166181	1	1	105.883536959868	103.742011326408	1	1	107.239148829012	104.350324084162	1	1	1	138.987122328475	1	1	89.4436797683838	1	1
AC078881.1	1	88.1188246677988	1	1	100.901114920737	1	1	1	1	87.4398416233685	1	1	1	98.6351927499483	1	1	1	1	1
AC078883.1	1	1	1	1	1	1	1	1155.62103345434	1	1	1	1	1	1	1	1	1	1	1
AC078980.1	1	1	1	1	1	556.990857971675	1	1	1	1	1	1	1	89.3047865981553	1	1	1	1	1
AC079052.1	1	1	1	1	1	1	1	1	1	1	1	1	1	1	1	1	78.6477442133834	1	1
AC079142.1	480.082	291.751107178926	335.180187051678	353.747458867053	328.165046896657	347.56728915947	1	301.932002757081	294.799185297797	323.143978819591	1	1	364.850944150169	360.722124461497	335.66885388717	192.012527076855	132.796808627452	229.037419666257	1
AC079298.3	1	1	1	1	1	1	1	1	1	1	1	1	1	1	1	195.33	1	1	1
AC079352.1	1	986.002474205209	576.855955336091	1	418.003429557426	148.999373080614	1	1	496.208173627959	240.688477480987	1	1	548.422572567785	293.506092569891	117.550204440837	482.428980959868	1	741.657880420596	1
AC079447.1	1	108.452073677877	1	1	120.44759894271	111.308595278502	1	1	181.974795640505	139.531365562234	1	1	280.037234066824	147.613124520408	107.19345235283	1	1	113.168201477253	1
AC079760.1	1	1	1	1	1	1	1	1	1	88.6309997861737	1	1	1	1	1	1	1	1	1
AC083798.2	1	1	1	1	66.3343654528744	1	1	1	1	73.322719917986	1	1	1	56.9919340644681	1	1	1	1	1
AC083837.1	114.625766688024	476.742009547328	1	1	159.323866668065	1	1	1	163.806686375426	507.258880422452	1	210.737881956533	1	112.035427120816	1	1	1	177.595058653375	1
AC083843.3	1	1	1	1	58.3872945091951	1	1	1	1	1	1	1	1	70.973011933241	1	1	1	1	1
AC087280.2	1	1	1	1	1	1	1	185.835418436798	1	1	1	1	1	1	1	1	1	1	1
AC087477.2	1	1	1	1	1	1	1	1	1	1	155.163970916256	1	1	1	1	132.168102776794	1	1	1
AC087482.1	1	1	1	1	1	1	1	1	156.62323989729	1	1	1	1	1	1	1	1	318.817012680244	1
AC087564.1	1	186.609754603081	1	1	475.430255474231	212.315774383931	1	1	202.37332191292	131.790647582713	1	1	297.281646682579	288.919907605172	1	300.27867459829	258.811781440072	121.67609726983	1
AC087762.1	1	1	1	1	1	1	1	1	362.902960848365	1	1	1	1	1	1	1	1	870.83718123792	1
AC090559.1	1	1	1	1	1	1	1	1	1	1	1	149.544234082436	1	1	1	1	1	1	1
AC090709.1	1	1	1	1	68.304256583623	1	1	1	1	1	1	1	1	67.0284108345427	1	1	1	1	1
AC090825.1	1	1	1	1	1	1	1	1	1	1	1	1	1	1	1	1	82.9885753945349	1	1
AC090945.1	1	64.8682515052108	1	1	1	1	1	1	1	1	1	1	1	1	1	1	1	1	1
AC092078.2	1	1	424.658097183633	1	110.822831600386	422.109045565592	1	1	388.442833121397	528.540798213266	1	1	603.793460257977	1439.99884400304	1	1	1	1	1
AC092153.1	1	87.9524652873519	1	1	1	1	1	1	1	1	1	1	1	1	1	1	1	1	1
AC092422.1	427.906914615743	1	1	1	1	1	1	1	1	1	1	1	1	1	1	1	1	1	1
AC092535.4	166.505661961421	102.972622845512	1	113.475853338873	153.920389070992	214.202726873756	1	1	121.163611235601	123.770395181568	1	1	1	156.444361924527	149.332545730794	1	1	1	1
AC092546.1	1	1	1	1	1	1	1	683.167432597349	1	93.7225402463139	1	1	1	1	1	1	1	1	1
AC092691.1	1	1	1	1	1	292.402743944606	1	1	1	1	1	1	1	1	223.295963947944	1	1	1	1
AC092813.2	1	1	1	1	1	1	1	1	1	1	1	1	1	1	1	1	648.700487662102	1	1
AC092821.3	1	1	1	1	1	1	1	174.328485846657	1	1	1	1	1	1	1	1	1	1	149.142820978033
AC092894.1	91.6015528447035	1	1	1	1	1	1	1	1	1	1	1	1	1	1	129.333720193029	1	1	1
AC092944.1	122.947311125951	1	1	1	1	1	1	1	1	1	1	1	1	1	1	1	1	1	1
AC093157.1	1	1	1	1	1	1	1	1	1	1	1	1	1	54.3450882846409	1	1	1	1	1
AC093865.1	1	1	1	1	1	1	1	1	1	1	1	1	1	1	114.471033033876	1	94.621732425496	1	1
AC093898.1	1	1	1	1	1	1	1	1	1	1	1	1	1	1	259.541492507728	1	1	1	1
AC093912.1	1	1	1	1	1	1	1	1	1	1	1	1	1	1	260.17746518289	1	1	1	1
AC096577.1	179.156000726769	1	692.836268496353	1	1	167.944098979389	320.368128116072	1	804.707064311516	1	1	209.133033245144	1	1	172.507175684036	188.962488690072	1	2922.05367291465	1
AC097515.1	1	1	1	1	101.116129450297	93.9748307385883	1	1	1	1	1	1	1	93.4345492703472	1	1	1	1	1
AC098588.3	152.117729115553	92.8127067179021	598.012493397822	153.446395467793	132.104	130.468751647577	217.701064494545	1	659.181162826466	122.236683881117	198.404655529795	1	1	106.081778002532	159.22524402006	151.112496394259	102.396452410278	919.146682570841	1
AC098617.1	1	1	1	1	1	1	1	1	1	1	1	1	1	1	1	199.152510260756	1	1	1
AC098656.1	1	1	1	1	1	1	1	1	113.262328096245	1	1	1	1	1	1	1	1	157.034431723749	1
AC098829.1	1	1	369.043200097116	1	140.69609836444	124.461636027551	1	1	388.562362911002	105.754697115227	272.716469050083	1	1	102.942771532753	1	1	473.781019127843	619.120057852199	1
AC104123.1	1	115.523011907605	1	1	111.953635514525	1	1	306.320120348618	78.1051139970386	181.111571947185	1	1	1	148.13122164989	1	1	115.346821297608	108.327035751243	1
AC104248.1	1	1	1	1	1	1	1	316.349297012183	1	1	1	1	1	1	1	1	1	1	1
AC104389.5	1	1	1	1	1	1	1	1	1	1	1	1	1	77.8050510344018	91.8911262957615	1	1	1	1
AC104596.1	1	84.0198983484815	1	1	185.13742621065	111.168238876732	1	1	99.5301557751883	111.410116858199	1	1	1	127.31019595486	99.329629843659	1	1	1	1
AC104806.2	1	1	1	1	1	1	1	1	1	1	1	1	1	1	1	1	81.4818525288335	1	1
AC104984.4	1	1	1	104.211037907562	1	1	1	1	1	1	1	1	1	1	76.8171235992359	1	1	1	1
AC105916.1	1	1	1	1	1	1	1	1	1	1	1	1	1	1	1	140.851511379379	1	1	1
AC107223.1	336.644746584124	1	1	163.411178438535	1	106.139031491538	1	1	110.74167229649	1	1	1	1	1	107.263301370593	1	1	1	1
AC108519.1	125.556418745474	115.808652137376	445.474731035146	1	165.249412457576	126.176008281081	167.495801544135	1	684.21	129.938755319952	181.038110140327	1	227.768407964125	166.346151749641	202.340628464878	305.555456252467	158.124458366743	959.81887414933	1
AC109466.1	1	1	1	1	1	1	1	1	1	1	1	1	1	1	1	446.627455299514	1603.28275022596	1	1
AC112722.1	1	1	1	1	1	1	1	1	1	1	1	1	1	1	1	1	137.028871198133	1	1
AC113414.1	222.863460375352	80.4844041411988	1	1	123.189061561399	89.9838735898582	1	1	215.876732671659	1	1	1	1	78.2495127197376	1	1	1	305.063508913477	1
AC116345.3	67.964644435209	1	1	1	1	1	1	1	1	1	1	1	1	1	1	1	1	1	1
AC116362.1	1	1	1	1	1	1	1	1	1	1	1	1	1	1	1	1	110.661946288044	1	1
AC117386.2	127.470495266027	1	1	157.702084782068	1	328.524537362828	1	1	1	1	1	1	1	1	1	1	1	1	1
AC119396.1	1	1	1	1	1	1	1	1	1	1	1	1	1	1	1	1	1	1	182.900455121163
AC119674.1	1	1	1	1	1	1	834.676506862851	1	110.214057114187	1	1	1	1	87.6302343958853	1	1	1	1	1
AC124017.1	1	1	1	1	433.473604766156	1	1	1	316.819196605619	1	1	1	410.399928935586	534.343379342502	1	1	1	1	1
AC124852.1	1	64.7634434839099	1	1	1	1	1	1	1	1	1	1	1	136.639319510657	1	1	133.40634918732	1	1
AC124947.1	1	1	1	1	90.9125269651517	1	1	1	1	1	1	1	1	57.0566955814365	1	1	1	1	1
AC127526.2	154.853488744782	1	1	1	1	1	1	1	114.105583039431	1	1	1	1	1	92.926326007809	1	120.612977442404	254.676612378471	1
AC138123.1	1	143.626475204991	353.660007697728	1	546.061424609263	302.544133846786	1	1	286.563142846702	177.919155626922	1	1	339.761341579793	364.167284842279	192.021922627848	1	1	335.383433275922	1
AC138305.1	840.033422273974	409.261913837391	504.730393146901	381.307847456943	797.300201782949	947.062054950822	205.12633429526	1	333.156448742373	654.714762410666	1	1	623.695594918771	804.296872555759	526.655231534289	210.639826939488	1	137.894720299424	1
AC138627.1	183.819006437837	1	1	108.378879675177	129.068512066178	1	1	1	1	99.8801886184628	1	1	1	105.85937919799	1	1	1	1	1
AC244131.2	1	1	1	1	1	1	1	269.725599190261	1	1	1	1	1	1	1	1	1	1	1
AC244502.1	1	1	1	1	1	1	1	1	102.840392571575	1	1	1	1	1	1	1	1	165.734079671368	1
AC245060.5	121.284484780914	1	418.478977333007	179.457683557363	114.802714445402	184.38561168293	1	1	285.604103636131	141.522305803088	1	1	431.343517727699	96.3845531985445	178.419149646674	344.665052884041	1	297.480622786395	1
AC246817.1	1	142.207821521166	1	1	78.8859631437781	94.8429691596469	1	1	92.830934296964	138.742284796976	1	1	1	1	79.9237629728093	1	1	1	1
ACAA1	1	1	1	1	1	1	1	1	1	1	1	1	1	1	1	1	1	111.227945436306	1
ACAD11	84.4387997963812	83.3425381565358	338.559649729145	1	113.001258083163	252.617305141401	162.029674504484	212.119221754964	180.013929125411	107.397720095379	1	1	1	122.356757174851	171.604476331566	179.245865283092	117.470970192983	308.335559582248	1
ACAD9	1	1	1	1	58.023715023582	1	1	1	1	1	1	1	1	1	1	1	1	1	1
ACADL	120.447954413667	1	1	1	1	1	1	1	1	1	1	1	1	1	71.127862897346	1	1	134.276111620714	1
ACADVL	111.921038939016	181.709898465685	1	143.165533794026	149.509254586264	140.542265401061	1	226.307928594439	287.473302641964	189.431	135.973801229313	1	269.473319022069	134.747129629299	133.787663719451	127.747176303253	85.6823467558633	195.591674888899	1
ACAP1	1	1	1	1	1	1	1	1	1	1	1	1	1	1	1	1	1	1	408.701492593656
ACAT1	99.3009424773953	1	1	301.81078529872	1	1	1	1	1	1	1	1	1	1	1	1	1	109.630669111576	1
ACBD3	1	61.4423974826767	1	1	72.5856594315742	1	1	229.654512904833	1	72.4123722092417	1	1	1	60.3982299006763	1	1	90.4265133322074	1	1
ACE2	1	1	1	1	1	1	1	1	1	1	1	1	1	1	1	1	1	89.1790336783971	1
ACLY	1	66.1589027084693	1	1	1	1	1	1	1	1	1	1	1	1	1	1	1	175.910206297233	1
ACMSD	1	84.9021694456813	371.918645917975	1	87.0107807265037	1	1	1	214.146687258827	1	1	1	1	1	1	1	1	478.786395689601	1
ACO1	1	1	1	1	1	1	1	1	1	1	1	1	1	1	1	1	1	152.722959861505	1
ACO2	158.712835612857	84.0938127483479	1	164.298971136838	145.203896712061	180.981457612342	1	177.568736894635	166.026164048729	129.126759519114	1	131.886714773729	217.259799549742	168.141395720052	155.821965758982	1	87.6579990795139	260.234026409128	1
ACOT11	128.318604812193	146.479937926258	1	400.754860806994	414.298648710388	521.889219451085	1	1	372.628702229322	299.695389177827	1	1	462.411496991663	544.675941683563	380.542093677005	196.098838845673	116.116574425867	163.802186280699	1
ACOT9	1	77.2081034331956	1	1	1	1	1	1	1	1	1	1	1	1	1	1	1	1	1
ACOX1	1	64.0858911204209	1	1	58.2039066344545	1	1	1	111.040326338714	71.4925014990963	1	1	1	1	1	1	1	144.277701533843	1
ACOX2	1	1	1	1	1	1	1	1	89.6454753068574	1	1	1	1	1	1	1	1	130.287135351032	1
ACOX3	1	1	1	1	1	1	1	1	1	1	1	1	1	1	1	1	70.6769096593351	1	1
ACOXL	1	1	1	1	1	1	1	329.963466854806	1	1	1	1	1	1	1	1	1	1	1
ACP6	1	86.8530929351562	1	1	60.5882368667135	66.7892845958875	1	1	1	73.6327160027345	1	1	1	65.8156981998712	76.3711145802847	1	1	1	1
ACPP	1	222.351539073204	1	1	235.176237506246	1	1	1	298.924690694597	729.04810149385	1	1	348.479422777504	586.861295858864	1	1	1	1	1
ACSF2	110.634594620878	1	540.425083984477	1	91.0937684245812	118.474666182352	219.353453110389	1	538.179741032091	97.610924350332	1	171.415537935363	1	81.5611	141.378384711605	208.695664293085	1	1168.55737671066	1
ACSF3	1	74.9407358142788	1	1	81.3469377406304	83.4464769585249	1	1	83.496077848835	79.1565193400232	1	1	1	72.856560445117	92.8800537842439	1	1	1	1
ACSL3	104.351357448084	109.138683407402	1	165.855936786408	117.742730132834	141.577871505985	1	1	1	97.7642678325595	158.149205336138	1	1	116.800376881441	86.9140860717604	1	108.415075178322	1	1
ACSL6	1	1	1	1	88.1838455508005	1	1	1	1	1	1	1	1	1	1	1	1	1	1
ACSM2A	271.153855701762	121.147675916399	1773.74795275214	385.946243197865	194.314620305037	245.284811211782	658.513042785629	275.930262087762	2164.44475465412	176.342829994189	462.723754044691	476.62617048528	470.357035751027	180.897349169513	373.571635337206	673.229735710314	322.47633642166	4359.36778902247	325.545507092046
ACSM2B	261.831375483868	90.7738434049457	1267.77371618274	260.498339403983	116.078267269067	203.910616096263	480.122173563522	173.866815523018	1531.38491513094	122.899204172652	354.115447143055	397.768801043484	404.075949848899	110.835568068066	257.702619960931	471.341973866198	245.088891697538	3312.2908021054	237.101849945085
ACSM3	1	1	1	1	1	1	1	1	1	1	1	1	1	1	1	239.843006255282	1	1	1
ACSS3	150.715137565438	141.834189912509	1	1	180.899355441655	119.948668978442	1	1	177.998841881074	183.531646307495	250.978310875092	1	256.941247325472	253.497290990877	130.805592134469	171.884676228163	1	250.924162670924	1
ACTA2	1	1	1	1	1	1	1	1	1	1	308.706506082744	1	1	1	1	1	1	1	1
ACTB	146.405355785275	168.61793197931	742.840120535584	187.115206835231	68.4592281511511	116.049889149095	272.888067279047	315.773146150206	106.394616258439	85.4637596675044	446.012928727166	475.054172578991	283.858979592064	1	105.154002701829	203.325285141563	345.377723575216	130.613291330185	611.002168832162
ACTG1	104.062961898779	1	370.034332061384	1	1	1	1	181.86152286121	1	1	212.130940057446	162.452066287351	1	1	1	1	173.96497088779	1	261.149992877207
ACTN1	1	154.538148821422	1	1	1	1	1	1	1	104.210314222944	384.352116718924	1	1	1	1	200.167963432347	1	1	1
ACTR10	1	57.3156741207755	1	1	1	1	1	1	1	1	1	1	1	1	1	1	1	1	1
ACTR2	1	76.0699385959807	1	1	62.2676127137076	63.1408050284736	1	107.409619768195	1	1	151.807960306244	308.038941743194	1	1	77.1364064314692	1	105.289512869016	1	277.536122801071
ACTR3B	1	80.2961267003295	1	1	85.9964375191501	88.6723756882382	1	1	1	89.9338473817673	1	1	1	82.4689537429554	78.5093106894372	1	1	1	1
ACTR3C	306.87648265924	219.516012039735	1	372.357501100378	252.769982550152	303.873221235462	1	124.522974335388	153.370141747137	238.992712378692	1	1	276.542168483826	205.262522254967	260.73018934685	117.58686468166	1	186.639598207558	1
ACVR1B	119.333179588588	200.372738765894	1	118.184362756495	200.328089043461	194.844126915296	1	1	175.180145627578	171.414522605219	1	1	205.179452740673	173.908666368378	203.859284032487	1	1	136.517488107956	1
ACVR2A	1	107.637690315478	1	86.4673149136114	78.6559794058083	84.0295198243741	1	1	1	75.1160509005452	141.491002436345	1	1	76.3648458230843	106.607509359815	1	69.5129552609567	1	1
ACY1	1	1	1	1	1	1	1	1	138.846543933847	1	1	1	1	1	1	1	1	306.964867757021	1
ACYP1	1	1	1	1	68.3708411534587	1	1	1	1	1	1	1	1	55.8660072432633	1	1	1	1	1
ADA2	1	1	1	1	1	1	1	222.473006945712	1	1	1	272.209117531526	1	1	1	1	1	1	1
ADAM12	1	1	1	1	1	1	1	1	1	1	279.958374307069	1	1	1	1	1	1	1	1
ADAM19	1	1	1	1	1	1	1	314.374701046691	1	1	1	213.662591291725	1	1	1	1	1	1	202.179019260469
ADAM22	259.657350951674	1	1	163.676812588547	1	133.798246074349	1	1	84.8844581302097	1	1	1	1	83.6671820534045	287.141838578974	1	1	1	1
ADAM28	1	1	1	1	1	1	1	293.719518060762	1	1	1	629.204797446159	1	1	1	1	82.3546951633825	1	1
ADAM9	1	71.0270466383728	1	1	1	1	1	1	1	1	1	1	1	1	1	1	1	1	1
ADAMTS1	1	227.896730481358	1	1	1	1	1	1	1	1	1	1	1	1	1	1	1	1	1
ADAMTS10	1	1	1	1	1	1	1	1	1	1	131.024576738136	1	1	1	1	1	1	1	1
ADAMTS12	1	1	1	1	1	1	1	1	1	1	378.60603202415	1	1	1	1	1	1	1	1
ADAMTS16	1	98.2099181210138	367.828702995749	1	487.768648480591	819.677202138639	1	1	163.911386136318	108.674372840912	1	1	295.43434824172	208.898275493553	587.285687533061	629.239747016293	1	151.168878705433	1
ADAMTS17	1	98.266583999974	1	1	420.367753337853	707.962560137123	1	1	309.117455519823	266.693483122965	1	1	403.631561583551	491.777146032576	1	1	1	1	224.605492136885
ADAMTS18	109.321016018793	1	1	175.153727387273	1	1	1	1	1	1	1	1	1	1	1	1	1	1	1
ADAMTS19	1	1	1	1	1	1	1	1	1	1	1	1	1	1	1	1	1115.46639636611	1	1
ADAMTS19.AS1	1	1	1	1	1	1	1	1	1	1	1	1	1	1	1	1	210.843946650634	1	1
ADAMTS2	1	1	1	1	1	1	1	1	1	1	260.381643497499	1	1	1	1	1	1	1	1
ADAMTS3	1	1	1	1	1	1	1	1	1	1	1	1	1	1	148.378319708911	172.799401459115	1	1	1
ADAMTS6	1	1	1	1	1	1	328.450851895068	1	1	1	1	1	1	1	1	1	1	1	1
ADAMTS9	1	271.814375093028	379.736592758538	1	204.99733890461	398.496781593372	270.184121856515	1	193.095412364969	187.16217780658	186.149524108284	1	226.666108752172	156.413648409062	285.719831406705	268.092541703338	1060.6503520351	303.676876538464	1
ADAMTS9.AS1	1	115.588960086806	539.979174742689	1	553.304482844632	344.305866138947	187.360385796175	1	544.946916421732	133.714190211425	189.775111016553	1	414.236434810766	316.659926330232	130.941322844373	161.525046781437	388.390062719765	1103.47976458057	1
ADAMTSL1	721.767167807905	1	1	783.692160032208	1	1	409.463855026923	1	1	1	291.564515921279	1	1	1	1	1	1	1	1
ADAMTSL2	1	1	1	1	1	1	174.974842672747	1	1	1	540.108671378703	1	1	1	1	1	1	1	1
ADAMTSL3	1	254.142597874076	1	1303.72272372371	133.534919252064	1	1	1	100.127625292471	1	271.532101360693	1	1	73.7811905901258	289.640580994039	1	1	1	1
ADAMTSL4.AS1	1	61.8327132407919	1	1	1	1	1	1	1	1	1	1	1	1	1	1	91.1085578566379	1	174.550175424533
ADAP2	1	1	1	1	1	1	1	1	1	1	1	485.498060501282	1	1	1	1	1	1	1
ADARB1	1	1	1	1	76.364071086593	1	320.230414793278	1	1	1	264.077354418508	1	1	1	1	135.310939547299	1	1	285.787735082274
ADARB2	1	1	1	1	241.278284098203	1	1	1	1	1	1	1	1	1	1	1	1	1	1
ADCY1	112.372181633766	1	1	1	1	1	1	1	1	1	1	1	1	1	1	1	1	1	1
ADCY3	1	1	1	1	1	1	1	1	1	1	181.348521986617	1	1	1	1	1	1	1	1
ADCY4	1	1	1	1	1	1	236.457939074218	1	1	1	1	1	1	1	1	1	1	1	1
ADCY5	161.176889826912	113.930574942955	1	1	84.7697538188772	147.064092259898	1	1	1	1	1	1	1	142.995	1	171.511032872963	1	1	1
ADCY6	95.0295955738304	123.602385283458	1	1	127.259662562163	87.9181434286603	1	1	119.239407350845	130.354314974481	147.279134184931	1	1	95.4481817952664	131.840563920104	107.892484424786	1	1	1
ADCY7	1	1	1	1	1	1	1	1	1	1	1	325.370728482329	1	1	1	1	1	1	261.495210908516
ADGRA2	1	1	1	1	1	1	1	1	1	1	206.071954244547	1	1	1	1	1	1	1	1
ADGRB3	1	1	1	1	1	1	487.657209764744	1	1	1	1	1	1	1	1	1	1	1	1
ADGRE2	1	1	1	1	1	1	1	1	1	1	1	191.913768084837	1	1	1	1	1	1	1
ADGRE5	1	1	1	1	1	1	1	1	1	1	1	182.773895808879	1	1	1	1	1	1	309.424424168343
ADGRF1	753.152408989742	201.405094811407	1	118.999137113539	1	1	1	1	1	76.0779518725733	1	1	1	70.7545460364829	126.369609019444	1	1	1	1
ADGRF5	3163.67038062321	1	1	1	1	1	1007.85775760146	1	1	1	271.841795914147	1	1	1	1	1	1	1	1
ADGRG1	139.310338371917	125.41367926283	1	157.282384442766	160.989579749103	204.718698348995	1	1	188.954518846648	261.74224433481	1	1	285.635873678849	175.372242776515	177.398523027398	183.816822285533	1	157.807191593667	1
ADGRG6	1	1	1	1	1	1	1	1	1	1	1	1	1	1	1	222.982543187501	1	1	1
ADGRL2	233.482587578673	248.379901973071	397.399987656271	196.261171263826	141.807246202706	466.984920270281	618.807172403322	1	120.557734009178	157.73055815066	479.426650871353	1	215.764709314341	135.243499134314	324.198584510838	257.023483408235	1	120.06504939486	1
ADGRL4	1	1	1	1	1	1	534.315478240028	1	1	1	1	1	1	1	1	1	1	1	1
ADGRV1	1	121.978869040123	1	116.858303375736	191.37531919213	117.90777125717	1	1	193.016857691456	218.959288616872	1	1	253.921880357947	199.975960230984	1	157.132556851291	1	160.083543986106	1
ADH1B	1	1	1	1	1	1	1	1	1	1	178.072246223024	1	1	1	1	1	1	1	1
ADHFE1	152.807470398918	66.4970146323828	1	148.287	169.417379148133	141.746147428165	1	1	195.095152237695	133.863270924395	148.570649593414	1	201.703525834812	194.754000531376	131.789430427325	1	81.4002119358997	225.41521935296	1
ADORA1	1	1	1	1	1	1	1	1	1	1	1	1	1	1	1	1	168.542811049911	1	1
ADORA2A.AS1	1	1	1	1	1	1	1	1	105.14522764556	1	1	1	1	1	1	1	1	182.158730326892	1
ADPGK	1	1	1	1	1	1	1	1	1	1	1	213.784455315013	1	1	1	1	1	1	1
ADSS	1	113.217170511251	1	90.8414014324124	85.2094668592488	1	1	1	1	83.5437277232099	1	1	1	101.922246233668	107.173542857034	1	1	1	167.575342262617
ADTRP	183.856302921654	1	1	1	1	1	1	1	1	1	1	1	1	1	1	1	1	1	1
AEBP1	1	1	1	1	1	1	1	1	1	1	336.19988717808	1	1	1	1	175.912747904728	1	1	1
AF165147.1	1	1	1	1	1	1	1	516.508659422887	1	1	1	1	1	1	1	1	1	1	201.513600119367
AFAP1	1	1	1	1	1	1	206.583749419405	1	1	1	1	1	1	1	1	189.195790692791	83.2058294774365	1	1
AFAP1L1	1	1	1	1	1	1	356.681891613967	1	1	1	1	1	1	1	1	1	1	1	1
AFAP1L2	1	1	1	1	1	1	1	1	1	1	144.124873775226	1	1	1	300.805189496546	143.167759926295	197.465657091598	1	1
AFF3	1	1	1	1	1	1	1	1	1	1	693.151130190534	1631.6780237717	1	1	1	204.236156063574	1	1	1
AFG1L	136.32059986821	107.74980740597	1	149.702905238725	153.737943861639	185.71199881643	1	1	140.180602634014	157.112947273277	1	1	206.34724874532	148.414493967421	148.940661237713	1	1	125.71860398265	1
AFM	1	1	1	1	1	1	1	1	476.877840667148	1	1	1	1	1	1	1	1	612.111549268883	1
AFMID	1	74.9172314592513	1	1	1	151.027287728138	149.046655819161	1	392.794832317961	100.007847330598	1	1	1	91.8582418057999	130.187446423516	1	1	570.764340722533	1
AGAP4	1	1	1	1	58.3778365901396	71.1069827508144	1	1	1	1	1	1	1	70.808146289689	87.4638582849258	1	1	104.751003361123	1
AGBL3	1	1	1	1	1	1	1	1	151.511161381631	1	1	1	1	1	1	1	1	144.755358602507	1
AGK	1	72.481865684052	1	1	1	1	1	1	1	1	1	1	1	58.4774579803208	97.9702596632045	1	1	1	139.789778514588
AGL	1	63.4132584219353	1	82.3867315838585	78.2947898509373	64.0393650642703	1	1	1	1	1	1	1	102.061517074142	78.4389376598251	1	1	1	1
AGMAT	1	1	1	1	1	1	1	1	1	1	1	1	1	1	1	1	1	112.692957788212	1
AGMO	1	1	1	1	1	1	1	1	1	1	1	1	1	1	1	1	1	242.549906748169	1
AGO4	1	77.108078894141	1	1	64.440825973087	1	160.913754813615	1	1	1	121.972206895131	222.335329954245	1	64.8476567102591	1	1	98.9223363697492	1	1
AGPAT4	1	125.928961520827	1	1	242.012571326868	87.1438359560664	178.490590843639	1	189.589005591927	206.446191566546	1	1	268.578924139705	267.594378893225	1	129.00884175482	1	1	1
AGPAT5	1	1	1	1	1	1	1	1	1	1	1	1	1	1	63.8480502335951	1	1	1	1
AGRN	1	1	1	1	1	1	1	1	1	1	1	1	1	1	1	179.899780649926	90.8892426573929	1	1
AGTR1	1	1	1	1	1	1	1	1	1	1	305.157346029548	1	1	1	1	1	1	1	1
AGXT2	1	1	1	1	1	1	1	1	451.903019086176	1	1	1	1	1	1	1	1	811.100801731179	1
AHCYL1	1	69.1642087027501	1	1	86.287147552904	93.2361986917374	1	1	1	85.478002816634	1	1	1	76.0512129901445	78.4158309484638	1	1	1	1
AHDC1	1	124.479957698258	1	1	181.506449406034	173.223853143883	1	1	174.34777784641	139.646792410857	209.927299999266	1	1	178.665793036761	110.640354954868	211.513820956994	191.355100395781	1	1
AHR	1	63.9826019010819	1	1	1	1	1	1	1	1	1	130.186748630511	1	1	1	1	1	1	1
AIF1	1	1	1	1	1	1	1	1	1	1	1	1	1	1	1	1	99.4592752437775	1	1
AIF1L	1	192.443163483286	1	103.040168919727	144.565050927295	195.384867064826	1	1	134.269856832847	144.590176596978	1	1	250.93962714488	110.446344170208	377.931327076013	258.723109792088	145.176702923772	1	1
AJAP1	1	346.123822260586	1	1	550.750863211085	289.334867005222	173.529446500252	1	436.868054312585	557.687201603067	1	1	610.441000216126	354.060320831457	1	1	1	1	1
AK4	1	1	359.194696337613	1	1	1	1	1	236.899468562134	1	1	1	1	1	1	1	1	508.263521833037	1
AKAP1	1	1	1	1	68.4834024905212	79.6851246243049	1	1	1	1	1	1	1	70.8256134472395	73.2147197182202	1	1	1	1
AKAP12	1	1	1	1	1	1	195.659752333237	1	1	1	645.212663361181	1	1	1	1	654.050029810414	1	256.891466831095	1
AKAP17A	1	1	1	1	1	1	1	142.944	1	1	1	1	1	1	1	1	1	1	1
AKAP6	153.873714838537	106.853469206215	1	148.167	197.733043083889	166.00159867969	1	1	225.691331564622	199.609755364768	1	1	251.162002220619	240.647261166172	122.880877022033	1	1	166.219154182653	1
AKAP7	1	79.0117436476326	1	1	1	1	1	1	1	78.2831040852787	1	1	1	1	1	1	1	1	1
AKAP8	1	79.6417190662909	1	1	72.7266576887441	1	1	1	1	68.2438065304178	1	1	1	1	1	1	1	1	1
AKIRIN1	1	75.0825514825536	1	1	72.4889989111852	1	1	1	1	70.1144669769852	1	1	1	80.7831156878422	1	1	1	1	1
AKNA	1	1	1	1	1	1	1	132.316021717256	1	1	1	290.151978218902	1	1	1	1	1	1	641.221089322444
AKR1A1	1	1	1	1	1	1	1	97.1764568882407	1	1	1	1	1	1	1	1	1	185.901739258563	1
AKT2	111.600427766622	83.9299	1	1	59.274809528916	1	1	1	1	76.2708204234469	1	1	1	63.1256128329282	90.8758778725635	134.081962597253	138.938546603738	1	1
AL008633.1	528.251166051225	365.159097244742	380.930890463255	181.85947954761	543.343596856101	408.611520319689	246.953719487042	1	449.728903535089	443.29335415235	266.718152848049	1	762.895887303228	422.206183811064	384.597347347229	274.873225424281	214.673431540974	230.675422418378	1
AL009176.1	1	1	1	1	1	1	1	1	1	1	1	1	1	1	1	1	77.7256113840786	1	1
AL022068.1	1	142.171617044938	1	137.458845652488	216.498157607858	1	1	1	192.793462046529	278.388012925588	1	1	1	239.62176770855	235.815226662673	213.163230740754	371.020669331039	1	1
AL024495.1	1	1	1	1	1	1	1	1	1	1	1	1	1	1	1	1	277.674890514511	1	1
AL031073.2	1	1	1	1	281.647453861807	155.188302304049	1	1	1	1	1	1	1	1	1	1	1	1	1
AL031123.1	149.176596634795	1	1	120.672525339775	1	1	1	1	1	1	1	1	1	1	1	1	1	1	1
AL033504.1	406.489578169736	1	1	1	1	384.652609793009	1	1	1	1	1	1	1	1	169.30315063543	1	1	157.698726192074	1
AL034397.3	1	1	1	1	1	1	1	1	1	1	1	141.199416647907	1	1	1	1	1	1	1
AL035530.2	1	1	1	1	81.2449505064911	96.0835068955973	1	1	88.8448474104986	81.5574583973061	1	1	1	107.574070859673	1	1	92.8121395636729	1	1
AL049629.1	1	1	1	1	1	1	1	1	103.263162215435	1	1	1	1	1	1	1	1	1	1
AL050403.2	1	1	1	1	389.944523633112	1	1	1	1	1	1	1	1	1	99.2681529841206	1	1	1	1
AL078459.1	1	1	1	1	1	1	1	189.191141403479	1	1	1	1	1	1	1	1	1	1	1
AL078590.2	1	1	1	1	1	1	1	174.48272933894	1	1	1	1	1	1	1	1	1	140.867314213531	1
AL096803.2	1	1	1	1	57.6386350279773	1	1	1	1	1	1	1	1	1	1	1	1	1	1
AL110114.1	1	1	1	1	86.2452200561818	77.3360450343387	1	1	1	111.365240154801	1	1	1	83.9694702343235	94.2171483215917	1	1	1	1
AL110292.1	164.195115645846	1	400.532184718939	1	1	1	1	1	271.785563856821	1	1	1	1	1	1	1	1	569.436096335775	1
AL117336.2	1	56.5436834550711	1	1	69.2176234108887	89.7049596279556	1	1	1	69.9783772309414	1	1	1	76.5074857265521	1	1	1	1	1
AL117382.1	1	1	1	1	1	1	1	1	1	1	1	1	1	1	1	1	1	156.907435048775	1
AL121985.1	1	1	1	1	1	1	1	162.316550570326	1	1	1	1	1	1	1	1	1	1	1
AL121999.1	1	1	1	1	1	1	1	1	1	1	1	1	1	1	1	1	1	163.258582777651	1
AL132780.1	1	1	1	1	126.011191848596	118.248699420029	1	1	176.409995570559	101.295908170924	1	1	1	134.948870799543	1	1	1	1	1
AL136456.1	1	1	1	1	1	1	1	1	1	1	1	1	1	1	1	1	469.843182703619	1	789.530756382457
AL137009.1	1	1	1	1	1	1	1	1	114.40091889488	1	1	1	1	1	1	1	1	1	1
AL139260.1	99.8185851930905	1	1	130.371300985688	69.7580878860288	1	1	1	83.7980050561973	1	1	1	1	60.5209866661607	1	175.237254399933	1	1	1
AL157392.3	1	1	1	1	1	1	1	123.828172824956	1	1	1	1	1	1	68.8688871806103	1	1	1	1
AL157911.1	302.789084048123	1	1	585.128033953279	100.998804450035	1	1	1	102.83715560046	93.3352622248544	1	1	1	94.2713263071354	1	1	1	1	1
AL158071.3	1	1	1	1	77.5753722538443	99.986423895305	1	1	1	1	1	1	1	63.4573553596046	1	1	1	1	1
AL159156.1	1	89.9833456429375	1	1	527.678468941721	1	1	1	235.134781934786	309.71305206806	1	1	299.133912969978	629.582167633007	1	1	1	1	1
AL162411.1	1	111.084442270532	1	1	1	1	1	1	81.8067359060853	94.937002823748	1	1	1	1	1	1	1	1	1
AL353151.2	99.4873247995559	1	1	1	77.9624109307971	82.0692579089823	1	1	1	1	1	1	1	146.354663066688	1	1	1	1	1
AL353576.1	1	1	1	1	1	1	1	1	1	1	1	1	1	1	1	1	1	115.099967902215	1
AL355076.2	1	1	1	1	1	1	1	185.729926548009	1	1	1	1	1	1	1	1	1	1	1
AL355472.2	1	1	1	169.196503434989	1	1	1	1	1	1	1	1	1	1	1	1	1	1	1
AL355499.1	1	1	1	1	1	1	1	1	1	1	1	1	1	1	128.072465499253	1	1	1	1
AL355612.1	1	1	1	1	1	1382.19557691367	1	1	1	1	1	1	1	1	1	1	1	1	1
AL356124.1	616.97352382221	135.950997477774	1	351.939028868607	186.561357840293	99.6250046320546	1	1	1	164.984164929154	1	196.098502374792	1	182.811492250636	1	1	117.784971871023	1	1
AL356599.1	1	1	1	1	97.8364619628674	83.0792428364199	1	1	1	1	1	1	1	81.8602394091685	1	1	1	1	1
AL357153.2	1	1	1	1	74.3934584185848	1	1	1	1	90.7662133751707	1	1	1	66.130714519477	1	1	87.7428376456986	1	1
AL358232.2	1	1	1	1	1	1	1	1	1	1	1	1	1	1	1	1	1	203.571433016057	1
AL359232.1	1	79.3906989942893	1	232.370473958266	93.1243764566453	92.1202732196473	1	1	1	117.094425041656	1	1	1	81.9884833674099	100.003518896634	167.400991201964	231.255063115257	154.992348151384	1
AL365259.1	1	1	1	1	1	1	1	1	1	1	1	1	1	1	1	152.912011238699	1	1	1
AL365295.1	1	1	1	1	1	111.130246747001	1	1	1	1	1	1	1	1	94.5952293719334	1	461.154415977631	1	1
AL390957.1	283.266782429851	1	1	625.526353879717	1	1	1	1	1	1	1	1	1	1	1	1	1	1	1
AL391117.1	1	1	1	1	1	1	1	1	331.879696041726	1	1	1	1	1	122.303412014584	1	1	649.058644634375	1
AL450352.1	494.128025301016	1	1	1222.58243367042	1	1	1	1	1	1	1	1	1	1	1	1	1	1	1
AL512662.2	1	1	1	1	1	1	1	1	1	1	1	1	1	1	102.16640673296	1	1	1	1
AL513550.1	1	1	1	1	57.0377030089803	1	1	1	1	1	1	1	1	67.4380435514334	1	1	1	1	1
AL589669.1	1	1	1	1	1	1	1	1	410.88648310562	1	1	1	1	1	1	1	1	894.294386359489	1
AL589693.1	1	1	1	1	1	1	1	447.781611942428	1	1	1	1	1	1	1	1	1	1	1
AL589935.1	150.612009552114	404.968557612008	1	182.343804601042	378.255791844702	301.267596540363	1	1	180.835727054728	342.978887086399	1	1	320.033725751416	265.552747191119	223.081290537507	153.137652000189	411.558521141098	105.992516809457	1
AL591501.1	1	1	1	1	1	1	1	1	1	1	1	1	1	1	1	1	135.856530575626	1	1
AL591518.1	1	1	1	1	1	1	1	440.264	1	1	1	1	1	1	1	1	1	1	1
AL591519.1	1	1	1	1	1	1	1	1	121.753845655569	1	1	1	1	1	1	1	111.463419758744	214.161553165519	1
AL592429.2	1	1	1	1	1	1	1	191.606811379014	1	1	1	1	1	1	1	1	1	1	1
AL645465.1	1	72.2531800593085	1	1	1	1	1	1	1	86.6652274208075	1	1	1	1	1	1	1	1	1
AL645568.1	1	94.1035448161463	1	1	114.955694300834	82.4691004683571	1	1	1	81.5035049987583	1	1	1	150.21193367188	1	108.471124000289	1	1	271.557953842609
AL691403.1	306.837250077976	1	1	203.741919756883	1	1	1	1	1	1	1	1	1	1	1	1	1	1	1
AL731577.2	74.0418077360332	1	1	104.084399583549	1	1	1	1	1	1	1	1	1	53.3519371536238	71.8918771292266	146.608229635823	92.1095858400524	1	1
AL929091.1	1	1	1	1	1	1	1	1	1	1	1	1	1	1	83.4808042549097	1	1	1	1
ALDH18A1	1	1	1	1	1	1	1	183.208180572342	1	1	1	1	1	1	1	1	1	1	1
ALDH1A1	92.149441316271	1	1	1	1	1	1	1	1	1	1	1	1	50.9545899472869	1	1	1	1	1
ALDH1A2	1	320.448188816138	1	1	144.49385730012	212.49407542657	1	1	243.762011937887	352.859418486116	275.914500045964	1	284.191108271033	473.778121555493	107.941872225322	5324.81285475803	1	1	1
ALDH1L1	125.734537523949	1	1	150.048556549501	192.287766444399	188.892780485335	1	1	340.678129882893	159.476431562804	1	1	301.028885369688	219.747972106798	139.920506359007	1	1	390.59245805315	1
ALDH1L2	1	1	1	1	1	1	1	144.050734194241	1	1	1	1	1	1	1	1	1	1	1
ALDH2	1	130.575457146813	1	113.83774096058	145.326390241495	135.109274544245	1	1	185.152446359677	110.732130317903	152.116926412044	207.423306240873	244.769083457371	123.479501891721	110.078689588167	142.424870380082	1	290.219350901357	1
ALDH3A2	1	1	1	1	1	78.665940638556	1	1	1	1	1	1	1	64.0722337335664	1	1	1	161.933385439514	1
ALDH4A1	1	1	1	1	1	1	1	1	1	1	1	1	1	1	1	1	1	102.17014803823	1
ALDH6A1	1	1	1	1	73.5663775967259	1	1	1	191.213645306753	1	1	1	1	1	1	1	1	272.113306121274	1
ALDH7A1	1	62.7169972105458	1	1	61.9764075123264	1	1	1	99.2944673308653	1	196.200210561014	1	1	79.5321002017332	77.8801863109181	1	124.783323312933	127.788136721106	1
ALDH8A1	1	1	1	1	1	1	1	1	1	1	1	1	1	1	1	1	1	144.822757917724	1
ALDOB	1	1	655.341371883924	1	1	1	175.474759994557	1	286.569872989396	1	190.063530179975	1	242.955593824417	1	1	147.676317031415	1	459.722585443392	1
ALG5	1	1	1	1	1	1	1	93.5241351198949	1	1	1	1	1	1	1	1	1	1	1
ALG9	1	1	1	1	1	1	1	126.65585480469	1	1	1	1	1	1	1	1	1	1	1
ALOX12.AS1	1	1	1	1	1	1	1	139.291439363019	123.265137061488	1	1	1	1	1	1	1	1	119.751776899051	1
ALOX5	1	1	1	1	1	1	1	177.378775596386	1	1	1	424.952600697835	1	1	1	1	1	1	1
ALPK2	1	1	1	1	1	1	1	1	331.278599676481	1	1	1	1	1	1	804.41378696243	1	657.02702969982	1
ALPK3	166.987674692134	101.007186427471	1	1	146.516926173557	187.506322105512	1	1	123.435545944238	90.3645131894591	1	1	1	99.5848207882436	1	1	1	1	1
ALS2CL	105.178395930781	76.7411254703953	1	1	1	1	1	1	1	1	1	1	1	1	1	1	1663.68370670013	1	1
AMACR	1	1	1	1	1	1	1	1	1	1	1	1	1	1	1	1	1	104.07316025721	1
AMFR	232.882811606345	62.4738985287763	1	161.837430512255	63.2762932002094	67.8293982591593	1	1	1	1	1	1	1	87.0555712822777	85.607895760841	1	1	1	1
AMMECR1	94.0101340116382	123.106519982304	1	1	106.759805234413	87.1765024439153	1	1	93.3252801726462	141.088353080969	1	1	1	173.250100817341	1	1	1	1	1
AMN	1	1	1	1	1	1	1	1	88.2404408784386	1	1	1	1	1	1	1	1	131.842458483213	1
AMN1	1	76.2915496886694	1	1	84.6875201426948	86.7424559821898	1	1	1	93.3738681031225	1	1	1	89.9632471966137	84.401504034084	1	1	1	1
AMOTL1	1	101.242546061319	1	126.012611183755	1	1	233.928435642665	1	1	1	1	1	1	1	74.0710554415834	1	1	1	1
AMOTL2	1	1	1	1	1	1	1	1	1	1	1	1	1	1	76.2024490823585	167.743518383703	134.305264909267	1	1
AMPD3	276.529643275705	1	1	218.439545342996	68.3656961269146	110.099180957796	1	1	1	1	1	246.639492060994	1	63.9197868483107	1	1	1	1	1
AMY2B	1	1	1	1	1	190.03074925595	1	1	1	1	1	1	1	1	1	1	1	1	1
ANAPC7	1	69.6318863571228	1	1	1	1	1	1	1	1	1	1	1	1	1	1	1	1	1
ANGEL2	1	1	1	1	60.7847434934943	1	1	1	1	1	1	1	1	1	1	1	1	1	1
ANGPT1	1	1	1	1	1	1	1	1	1	1	328.658335105411	1	1	1	134.155334109399	1	1	1	1
ANK2	105.593654829882	111.664749200506	592.476997755479	1	273.916992914601	218.757265556044	204.875702158572	1	442.212469004669	202.580853597757	321.886325334484	1	370.763854179547	378.559416664748	1	240.986815147771	215.001240244629	688.933140549954	1
ANKDD1B	165.171391859368	72.6197865366423	1	1	97.3240841173281	1	1	1	96.3986724155982	89.9086	1	1	1	98.6312223607475	81.6949779202954	1	1	1	1
ANKMY2	1	1	1	1	60.352202530981	1	1	1	1	1	1	1	1	71.0423632320951	1	1	1	1	1
ANKRD13A	127.935281862011	105.681383920224	1	175.624095347045	93.865729793949	80.329926670365	1	143.869332316346	1	71.0622506603734	1	1	1	78.2552826500023	126.864098890739	1	1	1	1
ANKRD18A	1	77.1096997900428	1	1	1	1	1	1	1	93.8335381606416	1	1	1	58.8581876352929	1	1	1	1	1
ANKRD26	353.020884747819	163.795231672255	1	246.891207324634	302.964352193889	305.290501670217	225.555909666171	1	344.932776807858	251.48436060388	186.868917944446	151.539508684749	478.207293683189	318.643773012825	276.616051767435	236.002793076966	147.753197192464	320.047600087561	1
ANKRD27	83.7547443264606	71.1875089480363	1	1	1	1	1	1	1	1	1	1	1	1	1	1	1	1	1
ANKRD33B	1	1	1	1	1	1	130.659236306765	1	1	1	1	1	1	1	1	327.89454719694	237.035550374021	151.215432443377	1
ANKRD44	304.761526209153	110.749391659374	1	126.797968164141	1	1	268.268554164061	929.974237991512	1	1	284.135630214628	1245.81510584554	1	1	118.551869698768	153.424468427854	374.866569964123	1	2143.79766575194
ANKRD6	1	187.247985991574	1	1	181.939897190575	151.379995040929	1	1	160.627528668725	158.721566423289	160.509842278418	1	1	149.527006666852	192.217859060855	218.980456724799	1	132.333312067851	1
ANKRD7	1	1	1	1	1	79.1218118199678	1	1	1	1	1	1	1	1	1	1	1	1	1
ANKS1B	131.139551705966	154.430757575408	772.179470675786	156.293548224085	165.267048467718	199.105642103696	261.988024044933	1	783.650653771834	174.061199977763	290.387155684363	1	340.401533247661	110.75498856754	236.071856697118	409.905206027393	396.386426119455	1198.53885753155	1
ANKS3	94.2261950092241	75.9125055369846	1	91.6081379805711	1	83.3319075260741	1	1	121.636339023286	1	1	1	1	1	1	1	1	80.3359984447172	1
ANKS6	1	62.6779748770398	1	1	69.3683846951189	1	1	1	1	1	1	1	1	69.0263202860456	1	1	1	1	1
ANO1	1	1	1	1	1	1	1	1	1	1	193.204617667713	1	1	1	1	1	1	1	1
ANO2	1	1	1	1	1	1	295.90785157931	1	1	1	1	1	1	1	1	1	1	1	1
ANO3	1	1	1	1	1	1	1	1	1	1	732.024454582553	1	1	1	1	1	1	1	1
ANO4	202.979512665094	1	1	1	1	1	1	1	1	1	1	1	1	1	1	1	1	1	1
ANP32A	161.134041163555	76.389207102798	1	134.12759977251	71.3942378994485	82.7666651384541	1	117.553269752825	1	1	1	243.355908283982	1	71.4965375630717	1	1	1	1	1
ANPEP	1	1	1	1	1	1	1	1	189.601361820231	1	1	1	1	1	1	1	1	587.043135062939	1
ANTXR1	1	1	1	1	1	1	1	1	1	1	357.634591771694	1	1	1	1	150.492512516243	1	1	1
ANTXR2	1	1	1	1	1	1	157.942618799345	128.410920765072	1	1	222.864866419337	199.927658653753	1	1	1	1	1	1	267.606615923198
ANXA2	1	152.353873122947	1	1	1	1	154.610484950409	1	1	1	1	1	1	1	1	182.727758764184	318.846587590762	1	1
ANXA3	1	127.301316443765	1	1	1	1	1	1	1	1	1	1	1	1	1	111.296137912552	1	1	1
ANXA5	1	69.2362891674788	1	118.431066613922	1	1	1	146.44239281315	1	1	170.111524481439	169.285291069533	1	1	1	1	89.9130402556286	1	1
ANXA6	1	1	1	1	1	1	1	241.56696552829	1	1	133.392213833814	1	1	1	1	1	1	1	269.27202767868
ANXA7	1	99.2502003818738	1	1	70.0874135379398	75.2713105607421	1	1	1	91.9180065820386	1	1	1	67.6142773176115	75.4222705859934	1	1	1	1
AOAH	1	1	1	1	1	1	1	155.826693611927	1	1	1	1836.54178226622	1	1	1	1	1	1	1339.95979547174
AOX1	1	1	1	1	1	1	1	1	1	1	1	1	1	1	1	1	1	101.861315410961	1
AP000282.1	322.482130945769	1	1	1	230.289672412704	1	1	1	1	1	1	1	1	1	1	1	1	1	1
AP000317.1	1	1	1	1	144.106824849656	1	1	1	1	1	1	1	1	117.909304063932	1	1	1	1	1
AP000446.1	1	1	1	1	77.3381451934354	1	1	1	126.383878353483	1	1	1	1	1	1	1	1	1	1
AP000676.5	1	1	1	1	1	1	1	1	1	98.8554113156949	1	1	1	1	1	1	1	1	1
AP000757.1	112.086682540407	1	1	125.618354931992	67.5321436397957	83.1069394470218	1	1	104.82380476879	140.897013161084	1	1	1	81.3185813715149	1	1	1	1	1
AP000873.2	1	1	1	1	1	1	1	1	1	66.5529543920089	1	1	1	79.438897501973	1	1	1	1	1
AP001528.1	1	1	1	1	76.0032423566839	94.0305543990823	1	1	1	1	1	1	1	70.7486246223372	1	1	1	1	1
AP001636.3	1	1	1	1	1	1	1	1	1	1	1	266.513113174106	1	1	1	1	1	1	1
AP002495.1	117.01488004488	132.277158794117	1	163.090350916602	189.72757943295	136.891847490564	1	1	246.681647685186	188.848190179014	165.260984464434	1	225.763767935805	171.81987679194	183.653816641588	146.059525147567	75.5261586557703	152.813102975379	156.702704598841
AP004608.1	795.499782625589	1	1	559.976334956162	1	1	1	1	97.362792875586	1	1	1	1	1	1	1	1	247.017436186792	1
AP006621.3	1	1	1	1	1	1	1	1	1	1	1	1	1	1	1	1	1	132.749112947639	1
AP1B1	72.9844422440167	1	1	1	1	1	1	1	1	1	1	278.288624731627	1	1	1	1	1	1	1
AP1S2	1	1	1	1	1	1	119.069790782343	1	1	1	1	1	1	1	1	1	1	1	1
AP1S3	1	262.987307505956	1	137.811271292712	95.1802935898318	1	1	1	86.3206385752188	163.630340798264	1	1	1	123.840147474414	1	1	123.610607508365	1	1
AP2A1	1	1	1	1	1	1	1	1	1	1	1	138.560701054239	1	1	1	1	1	1	1
AP3S1	1	66.7599289211847	1	1	1	1	1	154.789605516339	1	1	1	1	1	1	1	1	86.9893273884713	1	1
AP4E1	1	63.4084709535438	1	1	1	1	1	1	1	1	1	1	1	1	1	1	1	1	1
AP5M1	1	60.8874572960906	1	1	63.0474108922049	1	1	1	1	1	1	1	1	64.5194354277578	1	1	1	1	1
APAF1	1	1	1	1	1	1	1	1	1	1	1	189.591685593285	1	1	1	1	1	1	1
APBA1	1	1	1	1	1	1	1	1	1	1	1	182.159182683382	1	1	1	608.221909866854	248.457013256927	1	1
APBA2	1	1	1	1	1	1	1	1	1	1	1	1	1	1	1	1	1	1	292.452056967726
APBB1IP	1	1	1	1	1	1	1	278.305916501118	1	1	1	730.020993457527	1	1	1	1	1	1	945.277523859206
APCDD1L.DT	1	1	1	1	1	1	1	1	1	1	1	1	1	1	1078.8572208945	1	1	1	1
APIP	99.3724064788838	65.7538540255458	1	103.97249674973	69.1189579347078	1	1	1	1	1	1	1	1	71.7489421826078	76.9033681126002	1	1	1	1
APLF	1	65.0747758965673	1	1	1	1	1	1	1	1	1	1	1	1	64.5173240563799	150.162706932311	82.1277600158041	1	1
APLP2	114.94684078649	111.452173706667	358.25868078387	167.249986781187	109.079457671525	132.013044481014	201.571758139122	168.07381054861	115.431998670323	122.132619548935	211.796017108418	245.174323629792	1	125.621667851986	117.110273916387	203.555843762505	172.089488298583	132.200015591976	1
APOL2	1	1	1	1	1	1	1	1	1	1	1	1	1	1	1	1	113.154339856762	1	1
APOL3	1	1	1	1	1	1	230.57284928411	1	1	1	1	1	1	1	1	1	1	1	192.382829054877
APOL6	1	1	1	1	1	1	1	143.90188668379	1	1	1	1	1	1	1	1	1	1	1
APOO	1	1	1	1	93.5529095169281	1	1	1	1	1	1	1	1	80.0576938376306	1	1	1	1	1
APOOL	1	1	1	1	62.7488624803408	79.854935209847	1	1	1	1	1	1	1	61.4216	1	1	1	1	1
APTR	1	1	1	1	1	1	1	1	1	1	1	1	1	64.0546890949115	1	1	1	1	1
AQP1	1	1	1	1	1	1	1	1	1	1	1	1	1	1	1	1	1	86.1549241491953	1
AQP2	1	1	1	1	1	1	1	1	1	1	1	1	1	1	279.269191650812	1	1	1	1
AQP4.AS1	1	1	1	1	1	1	1	1	1	104.36305114565	1	1	1	87.4592962864009	1	1	1	1	1
AQP7	1	1	1	1	1	1	1	1	1	1	1	1	1	1	1	1	1	144.836272154809	1
AR	1	1	1	1	1	1	159.172197837441	1	1	1	1	1	1	1	1	1	1	86.9202383562473	1
ARAP1	213.905284102345	1	1	109.397287535181	1	1	1	225.243942775359	1	1	1	359.96248137088	1	1	1	1	1	1	1
ARAP2	103.461923641814	252.204204154453	1	1	118.914212859289	1	1	1	158.485377394323	142.604089714991	1	349.785924170297	1	125.024722635672	129.269152787998	329.70829448725	259.383532513092	117.216367687557	924.417535124128
ARAP3	1	1	1	1	1	1	398.735510400086	1	1	1	1	1	1	1	1	1	1	1	1
ARCN1	1	1	1	1	1	1	1	121.353423611776	1	1	1	1	1	1	1	1	1	1	1
AREL1	73.9806356547067	72.1395616102848	1	117.697183391769	65.8868870927544	1	1	1	1	1	1	1	1	77.081062678688	65.2999474166896	1	1	1	1
ARF4	1	1	1	1	1	1	1	259.414602426284	1	1	1	1	1	1	1	1	1	1	1
ARFGAP3	1	116.667733102526	1	1	62.7208181118839	1	1	206.926967167707	1	85.3410945070918	1	1	1	1	1	1	1	1	1
ARFGEF3	1	65.9876622519546	1	1	114.502998944836	1	1	1	1	83.0443357042774	1	1	1	129.464223196944	1	1	1	1	1
ARHGAP10	1	88.7952705993957	1	1	1	1	184.314040974955	1	136.209204003717	1	392.191102619535	192.990279611976	1	1	1	343.422762002389	1	287.371704050099	201.260118472026
ARHGAP15	1	1	1	1	1	1	1	766.647889886299	1	1	551.453735064808	1519.0488837161	1	1	1	1	1	1	3348.67893819044
ARHGAP19	1	1	1	1	1	1	1	1	1	1	1	1	1	1	1	1	140.537459712148	1	1
ARHGAP22	1	1	1	1	1	1	1	1	1	1	1	443.89551882004	1	1	1	1	1	1	1
ARHGAP23	1	1	1	1	1	1	187.396734210058	1	1	1	1	1	1	1	1	195.031645232841	193.645358020847	1	1
ARHGAP25	1	1	1	1	1	1	1	180.926778978283	1	1	1	458.170838590137	1	1	1	1	1	1	623.42897560158
ARHGAP27	1	1	1	1	1	1	1	1	1	1	1	159.246499909526	1	1	1	1	1	1	1
ARHGAP28	164.549532691612	1	1	114.55095207255	1	1	166.977310239415	1	1	1	1	1	1	1	1	1	1488.52310023778	1	1
ARHGAP29	162.698220018355	548.593841245033	541.321169823647	1	172.10483797295	197.437250577765	599.094981378895	1	236.37261715904	146.057560606286	280.843815485769	1	318.868780224053	230.080793138364	402.111299631511	1013.07049511667	569.707874606123	380.480301908751	1
ARHGAP30	1	1	1	1	1	1	1	1	1	1	1	280.777937543287	1	1	1	1	1	1	347.745755724869
ARHGAP31	1	1	1	1	1	1	707.773273828016	1	1	1	158.70724424893	293.026412259531	1	1	1	1	1	107.357022382619	1
ARHGAP32	155.629818110877	215.393074193573	464.929633949863	258.922229693311	160.278107129293	188.764927503099	170.479372557265	1	281.726774211242	178.278978424666	257.545022698263	178.199365927611	268.530273413002	192.653495188109	248.494617168705	277.459666451101	102.635778271998	403.637000839788	1
ARHGAP4	1	1	1	1	1	1	1	1	1	1	1	265.253847788348	1	1	1	1	1	1	206.807985980631
ARHGAP42	1	1	1	106.078661097682	1	1	1	1	80.4620321807985	1	372.756974744708	1	1	1	1	1	1	237.992869320086	1
ARHGAP44	1	95.6457830249142	1	1	88.5037984772496	86.8584456848775	1	1	1	93.5718785503528	188.104646203466	1	1	78.3634813648224	143.515231721896	1	1	1	1
ARHGAP45	1	1	1	1	1	1	1	1	1	1	1	191.520897949468	1	1	1	1	1	1	238.445362851296
ARHGAP8	704.225107847642	317.422342125281	381.615953389793	912.553008948995	487.149141953979	472.514449860228	1	1	542.468279768527	502.736655436164	1	1	731.890055437228	520.546046818509	467.071516721505	179.616093689768	1	189.777028975422	1
ARHGAP9	1	1	1	1	1	1	1	152.074897752915	1	1	1	1	1	1	1	1	1	1	1
ARHGDIB	1	1	1	1	1	1	1	1	1	1	1	159.532348641776	1	1	1	1	1	1	231.501279842942
ARHGEF1	1	84.8014921946495	1	1	1	1	160.439063227187	112.833957759466	91.2414596136293	1	1	272.31068699649	1	1	1	1	1	1	692.78606483352
ARHGEF10	1	171.662896496654	1	1	115.327638700137	67.992969971129	316.683034240472	1	131.779824941054	124.333656870329	193.135554885633	1	1	110.699075205237	107.95933867702	299.679683971577	189.620430329075	1	1
ARHGEF15	1	1	1	1	1	1	198.783419789572	1	1	1	1	1	1	1	1	1	1	1	1
ARHGEF17	99.2220138702515	91.705798361152	1	1	104.603074329953	81.4968626984265	1	1	114.145264921562	96.8269400061027	503.554664676961	1	1	101.74773875088	1	162.432415159887	134.31869827457	113.087084557942	1
ARHGEF18	133.160659585078	178.325044151733	1	169.123484002117	304.238420113931	266.318545671074	1	155.186997335043	230.145926080153	233.298567759976	1	242.980732563904	446.894942624705	261.177755669099	137.143702936085	195.16299186341	153.217484878238	105.896433611339	297.718556127657
ARHGEF2	1	1	1	1	1	1	157.320837403329	185.913144667929	1	1	176.213054113397	328.107976774147	1	1	1	1	1	1	156.910579943604
ARHGEF26	1	1	1	1	1	1	1	1	1	1	1	1	1	1	1	1	388.998564602215	1	1
ARHGEF37	1	1	1	1	1	1	1	1	1	1	1	1	1	1	1	1	149.26983575132	1	1
ARHGEF38	242.094076637748	643.336976291824	1	103.345954770148	300.210399302136	216.798067020768	1	1	139.760047709855	278.088308812032	1	1	196.661540853125	268.115001412501	188.34800604779	1	1	1	1
ARHGEF40	1	1	1	1	1	1	1	1	1	1	1	1	1	1	1	1	91.0143385892674	1	1
ARHGEF5	1	102.261844122484	1	1	88.2120742289991	84.5618539402821	1	1	88.135855347678	95.9297309060399	1	1	1	81.5200599916708	86.6658842384608	122.901016222957	1	99.0993933191306	1
ARHGEF6	1	1	1	1	1	1	149.725673491698	1	1	1	132.942728519803	173.216814350274	1	1	1	1	1	1	272.272
ARHGEF9	87.6713160381173	77.5765128256206	1	1	123.731168723197	117.825026044195	1	1	1	105.349807072777	1	1	1	98.2753665022665	75.0701875626998	1	1	89.3883959935842	1
ARID3A	108.387740155657	109.014564956299	1	154.911783562167	172.075699801251	152.941385770831	1	281.718553426866	140.283583588615	120.266002986886	1	1	242.35647466639	86.649784071467	82.676357221629	1	87.3374501511488	1	1
ARID3B	1	1	1	1	1	1	1	157.702831416371	1	1	1	1	1	1	1	1	1	1	1
ARL13B	1	1	1	1	1	1	1	1	1	1	1	1	1	1	1	119.36445791022	110.110022794665	1	1
ARL17B	1	127.020333805229	1	1	105.873881612914	1	125.282372921629	1	169.382285706794	103.846239685946	174.440890577299	1	1	98.4210555128732	120.184572931666	1	142.887	1	203.749993636151
ARL3	1	1	1	1	56.9808240702775	1	1	1	1	1	1	1	1	1	1	1	65.6096540649902	1	1
ARL6IP6	1	68.6914688284035	1	1	1	1	1	1	1	1	1	1	1	1	1	1	1	1	1
ARMC2	1	143.821344962278	1	1	120.865908636742	79.3605123196665	1	1	1	133.430745558567	1	1	1	112.811525190725	92.1158068016677	124.045419943646	1	1	1
ARMCX3	1	1	1	1	1	1	1	114.970502892202	1	1	1	1	1	1	1	1	1	1	1
ARMCX5.GPRASP2	1	82.3331166536768	1	1	83.1719543934899	104.625619887308	1	1	1	105.989137300839	1	1	1	66.2921759004477	128.445129634344	1	64.4967692747503	1	1
ARMH4	1	87.524730292883	1	1	156.84659486378	77.6613188262275	1	1	116.15600551309	119.717853962327	152.941451377545	179.600946693003	1	141.611957055541	1	165.261362839457	1405.01101924892	99.7702274457688	1
ARNT2	427.924864469618	278.324480334036	350.732515408032	1	376.925607840004	380.993621172184	1	1	206.094131863887	259.359482288314	1	1	350.492987130487	351.882810998953	155.148811515239	616.08597144202	1	1	1
ARNTL	1	1	1	1	1	1	1	1	1	1	1	1	1	1	1	1	1	1	255.484363730887
ARPC1B	1	1	1	1	1	1	1	1	1	1	1	192.601840326838	1	1	1	1	1	1	228.217164522032
ARPC3	1	1	1	1	1	1	1	1	1	1	1	179.40569200533	1	1	1	1	1	1	1
ARRB1	1	1	1	1	1	1	313.386856029594	1	1	1	203.897980935818	540.718283869828	1	1	1	1	207.79541675888	1	1
ARRB2	1	1	1	1	1	1	1	1	1	1	1	160.235374758001	1	1	1	1	1	1	1
ARRDC3	1	87.6670067736334	1	102.244	104.429264207994	90.4457043863601	1	1	1	93.131138774578	1	1	1	80.7962826816653	1	1	1	1	1
ARRDC3.AS1	103.449654075853	1	1	1	1	1	1	1	1	1	1	1	1	1	1	1	1	1	1
ARRDC4	1	1	1	1	1	1	1	1	1	1	1	1	1	1	1	1	227.875082184295	1	1
ARSB	98.2594889447727	1	385.847220607179	1	1	105.271671436804	330.455439213539	178.132563290622	549.314958148662	1	175.269609261019	325.737915512243	1	1	147.786692956104	161.195260561969	1	1220.33087234646	1
ARSF	1	1	1	1	1	1	1	1	234.214396298496	1	1	1	1	1	1	1	1	260.546472124781	1
ARSG	92.9705064784734	1	1	1	1	1	1	139.749104375538	1	1	1	1	1	1	1	1	1	1	1
ARSJ	212.282259958246	189.051818652596	1	353.784517705417	1	87.6857730050282	1	1	1	127.917063018747	1	1	1	1	155.066582968833	1	1	1	1
ASAH1	1	1	1	1	1	1	1	1	1	1	1	188.854124057165	1	1	94.3204237814729	1	1	1	1
ASAP3	78.4081454995133	1	1	1	1	92.4545007583663	1	1	1	1	1	1	1	83.7127249905102	1	1	1	1	1
ASB13	1	1	1	1	1	1	1	1	1	1	1	1	1	1	1	1	1	140.64508090691	1
ASCC1	1	72.6380782766888	1	1	1	1	1	1	1	1	1	1	1	78.1466924688507	1	1	78.3462962887545	1	1
ASIC2	1	164.606298502185	1	1	1	1	1	1	1	1	1	1	1	1	1	1	1	1	1
ASL	1	88.771964624149	1	1	1	95.5438574124226	1	1	82.8335833178172	90.1079123033382	1	1	1	1	1	1	1	141.977488562338	1
ASMTL.AS1	140.869681771225	1	1	248.92674189173	106.347929495958	1	1	1	210.683214301009	118.700749514813	1	1	288.316419549319	110.83914494719	128.406041477176	1	1	158.871634776613	1
ASPA	1	1	1	1	1	1	1	1	189.201169780479	1	1	1	1	1	156.248184346725	1	1	315.161075932912	1
ASPSCR1	1	1	1	1	76.0008696411944	1	1	1	114.790672335071	1	1	1	1	1	1	1	1	111.897175991448	1
ASRGL1	1	1	1	1	106.19207381982	90.7964929179103	1	1	1	1	1	1	1	100.608104891885	1	1	1	144.015617171188	1
ASS1	1	1	1	1	1	1	170.321317355686	1	265.245208483475	1	1	1	1	1	1	233.503399879572	1	539.363162929547	1
ASXL3	153.282064175846	140.441280824791	1	94.5977242016595	113.885748328845	138.273403296423	1	1	1	143.963222364932	1	1	1	153.011464686834	166.077741950732	1	1	1	1
ATF1	1	79.6339758972463	1	1	85.8721407910314	91.0477103212836	1	1	88.4187564021133	93.6894834893805	1	1	1	93.6593380351707	1	1	1	1	1
ATF4	1	1	1	1	1	1	1	126.728703950938	1	1	1	1	1	1	1	1	1	1	1
ATG12	1	1	1	1	72.4116192717347	1	1	1	1	1	1	1	1	1	1	1	1	1	1
ATG13	1	69.9889034927174	1	1	1	1	1	164.721733614279	1	1	1	1	1	1	1	1	1	1	1
ATG16L2	1	1	1	1	1	1	1	1	1	1	1	230.186178402772	1	1	1	1	1	1	1
ATG4C	1	60.7575913799167	1	1	1	1	1	178.039137905339	1	1	1	227.655664532667	1	1	1	1	1	1	1
ATL3	1	55.5816726269425	1	1	1	1	1	1	1	1	1	1	1	1	1	1	1	1	1
ATN1	1	1	1	1	1	1	1	1	1	1	1	1	1	1	1	152.588586783932	1	1	1
ATP10A	1	1	1	1	1	1	1	1	1	1	260.975634012424	1	1	1	1	321.903559639713	1196.63806746268	1	348.544131699938
ATP11C	1	73.0120280401129	1	1	1	1	219.048464255123	108.016049097603	1	1	296.088441873574	182.248978325435	1	1	1	1	146.304277799257	141.235126545221	252.633012869617
ATP13A3	1	75.8703345480257	1	1	1	1	339.67290214606	1	1	1	151.886974217094	1	1	1	85.8462698089698	173.015610182057	160.208230231208	1	1
ATP1A1.AS1	1	1	1	1	86.5788218491299	1	1	1	1	1	1	1	1	69.0188703386686	1	1	1	1	1
ATP1B3	1	70.3189654865878	1	1	1	107.682107431829	1	1	1	104.357091690192	1	1	1	75.886463662143	89.9117	1	1	1	1
ATP2A3	1	1	1	1	1	1	1	401.437562422558	1	1	1	1	1	1	1	1	1	1	261.72059553769
ATP2B4	1	104.718874113489	1	1	1	165.334016629283	262.161653173942	172.965745081746	1	72.0250986782184	201.296203480862	1	1	1	79.1202494487972	125.186410588733	97.5781066066819	1	439.91736804574
ATP2C2	1	1	1	95.1785084237211	1	1	1	1	1	1	1	1	1	1	1	1	1	1	1
ATP5F1B	1	1	1	1	54.814639787732	1	1	1	1	1	1	1	1	66.3529980651527	1	1	1	1	1
ATP5F1C	74.5437632800299	58.6761391648965	1	92.0412020235597	106.646113087961	108.440869198275	1	1	1	80.2444392948803	1	1	1	113.815589694831	90.2907448908292	1	1	1	1
ATP5MC2	1	61.6150086367476	1	1	74.6606616143443	1	1	1	1	73.5421794584864	1	1	1	67.7231291714413	1	1	1	1	1
ATP5MG	1	1	1	1	62.3777143661879	1	1	1	1	1	1	1	1	1	1	1	1	1	1
ATP5PF	1	1	1	1	1	1	1	1	1	1	1	1	1	60.8019717935745	1	1	1	1	1
ATP6AP1L	1	76.7189741151453	1	1	111.74195860068	75.3320666449886	1	1	1	83.4921712128336	1	1	1	93.2493931851413	79.4749239007494	1	1	1	1
ATP6AP2	102.207701266407	1	1	134.537751601011	1	1	1	1	1	1	1	1	1	1	1	1	1	1	1
ATP6V0A4	2192.81552492308	355.452242559967	536.032069472155	3905.6283641744	678.759982711218	914.756228897438	1	1	548.372101865248	679.316295118606	1	1	871.338750307491	695.857453551077	437.478214620194	133.959439165393	1	1	1
ATP6V0D2	2039.24746538561	1	1	2204.60150097701	134.475143948668	240.129171129273	1	1	1	1	1	1	1	1	1	1	1	1	1
ATP6V0E1	167.333195909223	189.552940075516	1	282.394284727192	184.25068207295	157.970548902756	1	113.547067607147	166.34227056431	246.047144044003	1	171.433210397422	234.115783405373	137.980096663139	111.884923342646	1	1	1	1
ATP6V1B2	1	1	1	1	1	1	1	1	1	1	1	1	1	1	1	1	1	114.300740090453	1
ATP6V1C2	1398.16019121619	1	1	1256.4213000988	1	1	1	1	1	1	1	1	1	1	1	1	1	1	1
ATP6V1D	99.9591792061068	1	1	1	1	1	1	1	1	1	1	1	1	1	1	1	1	1	1
ATP6V1E1	103.032999773108	1	1	128.308397115066	1	1	1	1	1	1	1	1	1	1	1	1	1	1	1
ATP6V1G3	321.918686620127	1	1	558.939	1	1	1	1	1	1	1	1	1	1	1	1	1	1	1
ATP8B1	176.904378645859	200.239594615027	1	107.292782431689	119.338848518527	1	474.805323630903	1	152.812121236505	163.594963718923	153.009087664268	1	251.00744015244	135.800072223802	346.903550069282	1	545.726139932181	1	1
ATP8B2	1	1	1	1	1	1	1	1	1	1	1	1	1	1	1	1	1	1	174.079146013862
ATP8B4	1	1	1	1	1	1	1	1	125.427773009661	1	1	813.813139711796	1	1	1	1	1	254.415028159467	239.822894068992
ATPAF1	1	1	1	1	71.1485971265314	1	1	1	1	1	1	1	1	75.8527293235229	1	1	1	1	1
ATPSCKMT	1	60.0181270612221	1	1	1	1	1	1	1	1	1	1	1	1	1	1	1	1	1
ATRNL1	1	1	1	1	1	1	1	1	1	1	707.651550933382	1	1	91.9799350247797	1	167.124265898279	119.687445926714	1	1
AUXG01000058.1	1	85.4848394069469	1	1	124.989454970314	1	1	1	295.055275577604	815.096183654944	1	1	678.345130896103	105.905740892334	1	257.072789216619	1	1	1
AVEN	1	70.609413395205	1	94.5999433518313	68.8833081005447	1	1	201.58401968794	1	1	1	1	1	1	1	1	1	108.066438346105	1
AVIL	1	121.08216671565	1	122.385565774157	115.020643712399	74.9859939241622	1	1	87.5082953273478	135.116297416679	1	1	1	119.817320508186	1	1	1	1	1
AXIN1	1	64.4726927790316	1	1	1	1	1	1	1	1	1	1	1	1	1	1	1	1	1
AXL	1	1	1	1	1	1	1	1	1	1	123.476652961228	199.511906617496	1	1	1	1	1	1	1
AZIN1	1	1	1	1	1	1	1	124.408098786853	1	1	1	1	1	1	1	1	1	1	1
AZIN1.AS1	246.317859620835	351.123089876149	1	124.250674531635	303.023428204143	274.809762565408	1	170.779521560357	359.569023869007	611.489372437617	190.345684669211	186.410082018333	518.813250743321	444.23905324701	275.336830796828	346.300629742372	178.810268246122	157.622041282178	1
B2M	110.349280100871	146.18093353905	882.621644242677	132.558684570045	1	103.262633372962	419.229813998896	614.782926683843	1	1	337.419513602585	533.723057477247	308.134859967928	1	110.852520259731	247.309761267563	360.166502421976	138.67094588609	997.239096405772
B3GALNT2	77.2213472040228	71.6586219376039	1	1	89.584015988816	73.7191278631746	1	187.098809185269	1	1	1	1	1	82.8755070741263	1	1	1	1	1
B3GLCT	92.4055161374712	63.8886579812675	1	100.033030784743	80.3476172840727	124.484044211498	1	1	92.5199383771272	116.662484539905	1	1	1	98.5178408166584	1	1	1	1	1
B3GNT2	133.453255593478	89.2795659307202	1	115.782304165621	60.8221988296153	83.7643949110788	1	1	1	103.981978005031	1	1	1	108.884805301281	1	1	1	1	1
B4GALNT2	1	87.2300394026541	1	307.169013687507	1	1	1	1	1	142.187175855745	1	1	1	1	1	1	1	1	1
B4GALNT3	234.00256432077	82.6803554652752	1	137.899618111493	83.507075655179	254.066477158093	1	1	1	92.9448403884103	1	1	1	1	280.263882846911	1	1	1	1
B9D1	1	1	1	1	60.455048374745	1	1	1	1	1	1	1	1	1	1	1	83.4885292206219	1	1
BAALC.AS1	1	64.3034775367236	1	1	105.292830361333	85.5102466968983	1	1	1	1	1	1	1	69.1344160265691	1	1	1	1	1
BACE1	1	1	1	1	64.2236171173577	1	1	1	1	1	1	1	1	67.4394881917378	1	1	68.713399751935	1	1
BACE2	761.275399660467	260.149046541052	526.776600094811	801.877106711685	1069.02879864522	942.444985786675	229.392899311961	1	450.252263758238	341.298701637375	1	1	794.155054435096	952.480703202704	259.244770970324	257.17138105246	1	1	1
BAG4	1	71.2558272914415	1	1	65.5109994998402	1	1	1	88.7483488636674	78.8563306285775	1	1	1	63.4519022646832	77.0397662048528	1	1	1	1
BAIAP2	1	1	1	1	1	1	1	1	137.340061922021	1	1	1	1	1	1	140.738255618666	137.421867113073	201.449821949651	1
BAIAP2L1	333.036118759139	123.721004821162	1	135.182989169183	86.8911516053341	118.065268120659	1	1	1	103.342697205952	1	1	1	110.904875402307	1	1	1	1	1
BAIAP2L2	1	1	1	1	1	1	1	1	1	1	1	1	1	1	1	1	1	109.912646333486	1
BANK1	1	1	1	1	1	1	1	1	1	1	1	695.085485118092	1	1	1	1	1	1	1
BARX2	102.124638450142	1	1	1	1	83.3729484427201	1	1	1	1	1	1	1	1	189.461156892027	1	1	1	1
BASP1	1	1	1	1	1	1	1	1	1	1	1	146.346371653121	1	1	1	1	1	1	1
BAZ1A	1	101.163491082231	1	1	1	1	157.541748848067	144.344279425891	1	1	1	379.526838431545	1	1	1	1	1	1	348.184755663667
BBOF1	1	63.1913196019176	1	1	1	1	1	1	1	1	1	1	1	1	1	1	1	1	1
BBOX1	1	995.518404074564	680.058926032608	1	379.513018594158	157.230550580278	215.226529115093	1	1048.93303766496	2148.90801063483	174.542735660375	1	1246.64167630899	301.964281941844	123.780865992941	144.839557784063	117.786645841831	858.620641353579	1
BBS1	1	64.2004396317499	1	1	69.999954869666	71.6801185721708	1	1	93.5651647381971	84.5116319407689	1	1	1	71.6060838076113	79.507036263008	138.770959573921	1	1	1
BBS2	1	79.9351051923265	1	1	73.6011987637849	1	1	1	1	1	1	1	1	100.205875103665	81.638656102793	1	1	1	1
BBS4	1	72.1400454634263	1	1	70.0532102076232	1	1	1	1	1	1	1	1	74.5087047132344	1	1	1	1	1
BCAM	99.7424093882872	132.016874630647	1	1	86.0574974306139	101.441232147177	1	1	110.221825543003	119.113402327332	1	1	1	100.957266077005	119.879995134803	671.873605538899	358.672892567437	1	1
BCAP29	1	66.6822320655598	1	322.25688770266	1	1	1	1	1	1	1	1	1	1	1	1	1	1	1
BCAR1	1	72.7377204426628	1	1	1	1	1	1	114.177086645099	77.7720613104105	1	1	1	1	1	156.42684809999	1	1	1
BCAS1	1	67.9680891442574	1	1	1	1	1	1	1	1	1	1	1	1	1	1	1	1	1
BCCIP	1	1	1	1	1	1	1	1	1	1	1	1	1	56.3685547495042	1	1	1	1	1
BCL11A	1	1	1	1	1	1	1	1	1	1	1	260.226106922341	1	1	1	1	1	1	1
BCL11B	1	1	1	1	69.0145975885301	1	1	1	1	1	1	1	1	65.5558288482883	1	1	1	1	1381.42188369542
BCL2L11	1	59.9913267109719	1	1	1	1	1	1	1	1	1	1	1	55.6525427480741	1	1	1	1	1
BCL6	118.405225836196	73.5343095046609	1	124.451643743527	1	1	1	1	1	1	1	1	1	1	1	1	1	1	1
BCL7C	106.527245145792	112.262631327292	1	104.18958929088	149.410484866441	121.761024217061	1	1	128.876353089597	126.142561081416	1	1	284.422314771205	150.24799436048	116.332205674813	191.62226906141	84.801807761521	1	1
BCO2	1	1	1	422.174298563828	1	1	1	1	1	1	1	1	1	1	1	1	1	1	1
BCR	198.085450383258	244.567877262745	1	263.711739686069	234.558704476219	280.311618303601	227.742809871697	297.010352787245	233.135183179657	218.603769155922	157.388066747312	1	391.900088087091	227.789646694896	189.633993250606	147.302161822255	1	159.335006898895	195.377956805119
BDH1	1	80.1119289859385	1	196.20208117961	202.802922408559	180.423544943887	1	1	144.549413106024	159.470215423694	1	1	1	194.90420074194	120.940154261343	1	1	1	1
BDKRB2	152.58371664907	273.918560630134	1	1	174.874	90.6213082285946	1	1	149.753755880867	229.208006576476	1	1	288.274166635119	265.576458393464	1	1	1	1	1
BECN1	1	1	1	1	1	72.0678867385511	1	1	1	59.6040832778683	1	1	1	70.9694529059003	1	1	1	1	1
BEND7	144.21999533972	92.5010485554024	1	125.173996087362	61.5859153353267	1	166.165199412582	1	1	1	1	1	1	1	98.6583611730566	149.763165875149	1	192.86880318005	1
BHMT	1	1	426.068109792294	1	1	1	1	1	293.202622448829	1	1	1	1	1	1	172.276214374019	1	838.888706759139	1
BHMT2	1	109.542186111555	500.652861209132	1	109.436436152088	114.476264272535	1	1	438.060927878017	123.985329235745	1	1	213.489214347151	110.097320028739	233.368445986889	171.092818180257	1	954.877159633382	1
BICDL1	314.671403995823	270.734721218576	706.922217983016	201.871870344371	638.81415468802	288.479113557233	176.532160270527	1	836.393176949194	355.436975712944	1	1	717.808490795046	810.04429833203	142.764830988832	215.723840727476	1	677.099318502844	341.988405833278
BIN1	1	1	1	1	1	1	1	1	91.431470011066	1	1	1	1	1	1	127.069191218126	1	156.286150380101	1
BIN2	1	1	1	1	1	1	1	1	1	1	1	287.952804423469	1	1	1	1	1	1	397.655519944839
BIN3	1	77.8901725632189	1	1	1	1	1	1	1	1	1	1	1	77.3556298328311	1	1	1	1	1
BIRC3	1	1	1	1	1	1	1	200.250312318127	1	1	1	1	1	1	1	1	1	1	215.148439152297
BLNK	229.453894617497	206.152219789836	1	101.151465232104	231.600427692765	274.368071348229	1	464.473	1	212.00426829709	1	296.079039526842	203.566433081903	199.286273752428	313.124553279208	1	1	1	1
BLOC1S5	1	1	1	1	1	1	1	1	1	1	1	1	1	1	1	145.018776325715	1	1	1
BLZF1	1	55.7427686312741	1	1	1	1	1	1	1	1	1	1	1	1	1	1	1	1	1
BMERB1	171.982995831499	228.008907432554	1	167.179717387051	189.909360566587	299.099363671258	320.735	1	169.347037638716	307.953273972758	232.845785154654	1	265.995401499575	171.89155373979	204.572163514106	207.175817994714	152.571400506987	153.197821261174	1
BMP2K	1	86.069437019629	1	1	77.5940846301529	67.0332389766997	1	151.091430245246	100.490896097187	1	151.106533113698	1039.73880759048	1	71.2977015818868	76.6949789763615	112.795381271504	156.787571455164	149.865415684972	1
BMP6	1	1	1	1	1	1	230.029773339185	1180.28956334042	1	1	1	1	1	1	1	1	1	1	1
BMP7	1	1	1	1	1	1	1	1	1	1	1	1	1	1	1	494.503930749847	96.6994331376526	1	1
BMPR1B	209.549086616774	1	420.181320189825	1340.65708462262	1	1	1	1	1	1	1	1	1	1	1189.70961959369	375.536623605569	1	1	1
BMS1P14	1	75.5346658491367	1	1	1	1	1	131.406177524044	1	1	1	1	1	1	1	1	1	1	1
BOC	1	1	1	1	1	1	247.691534547428	1	1	1	1	1	1	1	1	1	1	1	1
BPHL	1	1	1	1	1	1	1	1	1	1	1	1	1	1	1	1	1	105.639556453222	1
BRD9	1	1	1	1	1	1	1	1	1	1	1	1	1	1	1	1	1	101.745361112094	1
BRF1	1	1	1	1	68.7014547721458	1	1	1	85.4940979645154	1	1	1	1	1	1	1	1	1	1
BRINP3	1	1	1	1	79.1351598636164	1	1	1	1	195.910259441127	1	1	1	119.006383835416	1	1	1	1	1
BSDC1	1	1	1	1	70.9429499065822	1	1	118.644605832784	87.6291000732525	1	1	1	1	72.5472392230952	1	1	1	1	1
BSG	92.0974940077874	1	1	123.553819191056	64.5644219393854	1	1	1	1	1	1	1	1	1	1	1	1	1	1
BTBD1	1	58.8908014070509	1	90.2605937843292	1	1	1	1	1	1	1	1	1	1	1	1	61.8939027415752	1	1
BTBD11	124.838401065442	1	1	147.611869865498	300.695337424486	844.323502904868	1	1	223.331267394959	220.433737759508	1	1	284.868437436048	565.06729649078	152.810446059458	1	1	1	253.254686812593
BTBD2	1	1	1	1	76.0586911235224	86.4214475744334	1	1	111.043737776036	90.5863544945783	1	1	1	86.315293016882	89.5639568524402	1	1	1	1
BTBD3	1	92.6394469513293	1	1	62.9601177167182	1	149.817761845622	1	1	1	1	1	1	53.0848331893406	1	1	1	1	1
BTD	1	1	1	1	1	1	1	1	1	1	1	1	1	1	1	1	1	142.945223250378	1
BTF3L4	83.4566676582746	1	1	1	66.035836653012	1	1	1	1	1	1	1	1	1	1	1	1	1	1
BTG1	1	1	1	1	1	1	1	1	1	1	1	1	1	1	1	1	1	1	181.609733346615
BTG2	1	1	1	1	1	1	1	564.774813387393	1	1	1	1	1	1	1	1	1	1	1
BTN3A1	1	1	1	1	1	1	1	242.647128702598	1	1	1	1	1	1	1	1	1	1	401.20985470961
BTN3A2	1	1	1	1	1	1	1	168.711182335107	1	1	1	1	1	1	1	1	1	1	253.013502325953
BTN3A3	1	1	1	1	1	1	1	1	1	1	1	1	1	1	1	1	1	1	179.906465366517
BTNL9	1	1	1	1	1	1	652.406545170033	1	1	1	1	1	1	1	1	1	1	1	1
BX664615.2	1	1	1	1	64.3206045284189	1	1	1	1	63.9691768187434	1	1	1	63.8662789710612	76.2649800577955	1	1	1	1
BX664727.3	1	1	1	126.702	92.7830827109409	1	1	1	86.4265772265298	74.7982904882658	1	1	1	1	1	1	1	1	1
BX890604.2	1	245.202160909929	1	1	124.906522619486	82.5210841227806	1	1	137.424869069534	120.041773959346	1	1	1	96.7487756869455	86.0500268499677	126.861484283641	1	144.114274977274	1
C11orf65	1	1	1	1	75.8207507057057	1	1	1	1	66.8173919838823	1	1	1	80.2446804913709	1	1	1	1	1
C12orf4	1	1	1	1	1	1	1	141.344947666414	1	1	1	1	1	1	1	1	1	1	1
C12orf45	1	1	1	1	1	1	1	210.20322926236	1	1	1	1	1	1	1	1	1	1	1
C12orf56	1	1	1	1	1	1	1	1	1	1	1	1	1	1	1	1	71.0804177838813	1	1
C12orf75	473.159538483933	155.04003734373	1	128.810614903837	1	1	1	1	1	1	1	1	1	1	100.19211823287	1	1	136.620289143838	1
C15orf41	1	86.4046341588998	1	1	72.4446019086553	96.2080265841457	181.642639381042	1	1	74.7842631691249	1	1	1	84.5980434094582	98.2343379644085	1	1	1	1
C16orf74	1	1	1	1	1	1	1	346.34578358461	1	1	1	1	1	1	1	1	1	1	1
C16orf89	1	1	1	1	67.6968171367893	1	1	1	1	1	1	1	1	1	1	1	1	1	1
C18orf25	1	73.1999612038185	1	92.3387492016391	75.6519214418474	86.2751122503515	1	1	1	74.363293063597	1	1	1	86.5077132479099	1	1	82.7816803302854	1	205.128723724746
C19orf12	1	1	1	1	1	1	1	1	1	1	1	1	1	1	1	1	1	118.426775778608	1
C1GALT1	113.308658332577	97.2920188590402	1	154.421504875622	1	1	1	161.195743268715	1	1	1	185.928839292903	1	1	87.7160675295886	130.038441699705	1	150.813020228631	267.450599626372
C1QTNF7	1	1	1	1	1	1	1	1	1	1	1	1	1	1	1	132.735581459165	1	1	1
C1RL	1	94.2202044806324	1	1	1	1	1	1	1	1	123.080903710843	1	1	58.8919898974557	1	1	1	1	1
C1S	1	1	1	1	1	1	1	1	1	1	205.713656892076	1	1	1	1	1	1	1	1
C1orf159	1	68.1897264837569	1	1	1	1	1	1	99.2198409886344	1	1	1	1	1	1	1	1	1	1
C1orf21	1	1	1	1	1	1	235.156947098059	1	1	1	1	1	1	1	1	1	296.519870274481	1	1
C1orf43	1	66.1069422182528	1	1	59.2128773523532	1	1	1	1	1	1	1	1	64.4176491400832	1	1	1	1	1
C1orf52	1	1	1	1	1	1	1	1	1	1	1	1	1	1	64.4377252877801	1	1	1	1
C21orf62	1	1	1	1	1	1	1	1	1	1	1	1	1	1	1	175.569779010108	1	1	1
C21orf62.AS1	1	1	1	1	59.3761095849126	1	1	1	1	1	1	1	1	1	1	1	1	1	1
C22orf34	1	1	1	1	1	1	426.159788645523	968.147768104489	1	1	1	607.594395017243	1	1	1	1	1	1	755.42932918385
C2CD2	1	1	1	1	1	1	1	1	1	1	197.55142265841	1	1	1	1	1	1	1	1
C3	1	1	1	1	1	1	1	1	1	1	1	333.067101436925	1	1	1	1	1	1	1
C3orf52	1	1	1	1	1	99.8489947101989	1	1	1	1	1	1	1	1	84.2799502654434	1	1	1	1
C4orf19	233.036508163701	186.086126756114	1	280.680413974557	224.544192841636	394.028357095973	1	1	203.303774919287	209.05958474974	1	1	348.699350233401	285.951202491002	420.989213624715	1	1	173.141456340238	1
C5AR1	1	73.5182971098232	1	1	92.2944917273007	86.576847722235	1	1	148.557552223504	180.773970931077	1	1	1	106.42615461168	135.947487980873	1	1	1	1
C6orf62	1	84.7690703192979	1	126.89872874261	77.062935558067	1	1	131.607386198337	1	1	1	185.881608221693	1	64.5075959246726	78.0041042614207	1	69.9849706198709	1	1
C6orf89	1	72.2376985084897	1	1	59.2961697414958	1	1	1	1	64.3879131967833	1	1	1	73.3845915571476	83.0347663867918	1	1	1	1
C7	1	1	1	1	1	1	1	1	1	1	1619.66117853138	1	1	1	1	1	1	1	1
C7orf50	121.222721379109	123.138016599943	1	126.793260117232	116.315741453616	103.659867991863	1	183.915522930085	157.987877113608	135.462414552404	1	1	228.871241042592	112.238287474805	130.483421980518	127.160850693049	1	168.669013346598	1
C8orf34	1	1	1	1	1	1	1	1	1	1	1	1	1	1	1	208.633825007438	1	1	1
C8orf37.AS1	1	1	1	149.848744643619	1	1	1	1	1	99.897732214456	1	1	1	1	1	1	1	1	1
C9orf72	1	1	1	1	1	1	1	1	1	1	1	139.589427543567	1	1	1	1	1	1	1
C9orf85	1	78.0385058991176	1	94.6116012505115	71.4461671535156	69.0094267622667	1	1	1	76.4194403023132	1	1	1	76.9012429517427	1	1	76.0510321287199	1	1
CA10	1	302.462838616094	1	1	283.148236295774	350.699735262648	1	1	603.962802756908	953.089068399153	1	1	568.691995569626	668.91342336826	1	1	1004.45785486518	1	1
CA13	1	60.9006782075151	1	1	1	1	1	1	1	1	1	1	1	1	1	1	1	1	1
CA2	1	1	1	96.2462953325667	1	132.033932951817	1	1	1	1	1	1	1	1	112.132584857139	1	1	1	1
CA3	1	81.7886164168286	1	1	1	1	1	1	1	1	1	1	1	1	1	1	1	1	1
CA4	1	1	1	1	1	1	1	1	1	219.712456954025	1	1	1	1	1	1	1	1	1
CA5B	105.021004706883	120.371136290006	1	77.8434025543362	77.349191587001	1	1	1	1	68.3904208371349	1	1	1	83.5108971207302	70.7766841628213	1	1	1	178.278195274517
CA8	300.919408045828	1	1	879.969150099002	1	1	1	1	1	1	1	1	1	1	1	1	1	1	1
CAB39L	105.710880001532	1	1	113.443640353541	54.5130302100247	1	1	1	1	1	1	1	1	1	1	1	1	1	1
CABLES1	1	161.870232851268	1	1	106.315279282762	197.148290016719	170.833	257.151314033545	143.099251171298	141.275991027234	305.713	1	1	1	1	256.219424574611	122.104614143803	234.377440948189	1
CABP1	1	1	1	1	1	1	1	1	180.84360694116	128.244262119399	1	1	1	359.065856505729	1	1	1	1	1
CACHD1	1	1	1	1	1	373.334063926267	233.833125880783	1	1	1	260.468941809539	1	1	1	156.612397877569	1	1	171.749971805878	1
CACNA1C	1	123.748582109884	1	1	393.76661408154	1	1277.76927259359	1	291.351367109829	471.284080892375	2340.5673249342	1	493.120845444038	190.486830130968	1	1	1	1	1
CACNA1D	454.336999369191	224.829957282202	461.947059628561	347.516149275636	311.462642423931	1004.49187826385	1	1	370.425830539736	423.983312010165	1	1	379.904047177147	305.642944583841	118.735077507444	151.512974845765	1	289.036382320867	1
CACNA1H	1	90.7200057929644	1	1	119.616951796345	90.759936734764	1	1	110.177650578243	113.938802892623	1	1	221.12230974978	129.822304882054	1	191.053291044064	1	1	1
CACNA2D1	103.823033412715	119.792745597562	358.300570945934	123.12768154088	1	96.8197012858945	256.20272131375	1	139.845377237241	166.270360450025	372.981208656174	1	1	113.903918761392	225.691839610049	187.254416803432	210.458581953404	263.88423405578	1
CACNA2D3	142.342773286183	1059.22	888.828660048399	124.452107535712	2106.58263979483	1363.05723678022	211.835232730411	1	1489.52543368267	1759.2177664689	211.286375268053	276.387599068924	2214.90897480799	2397.59391153399	189.840635345792	206.209726310311	138.050362347703	216.073718950715	1
CACNB2	1097.82880710967	1	315.939469616945	212.389796280226	204.302853204435	1	1	1	347.560714999057	293.122944499288	291.414359575043	1	382.536792162453	634.055951382383	1	1	920.251163534434	252.255039092156	1
CACNB4	1	86.3204298825601	1	1	531.401597279153	1275.14536785864	1	1	259.21451979757	185.413797705059	1	1	392.106059805462	442.513112014678	378.130552507533	1	1	1	1
CADM1	1	237.930711722762	1	1	253.574887163361	344.41306828546	1	518.777011800967	127.752910497692	230.696631584083	1	237.899240451185	274.847949273508	348.690757827218	99.0731444392152	206.352687325406	1	1	1
CADM2	1	1	1	1	1	1	1	1	1	1	1	1	1	1	1	290.016651949598	1	1	1
CALB1	1	1	1	1	1	1	1	1	1	1	1	1	1	1	400.320389438593	1	1	1	1
CALCOCO2	85.9793131040784	1	1	135.837298755341	1	1	167.766544639381	1	1	1	116.618532931962	1	1	1	1	1	1	1	1
CALCR	1	121.690645435538	1	1	1	1	1	1	1	189.691081858616	1	1	1	120.192158482921	1	1	1	1	1
CALCRL	1	1	1	1	1	1	483.396164227887	1	1	1	1	1	1	1	1	1	1	1	1
CALD1	1	1	540.648920424259	1	1	1	636.677034840655	1	281.540293377099	1	2800.59464136374	193.811162017438	1	1	1	530.491755729777	411.395496428663	588.239551724055	185.589344366044
CALM1	1	1	1	1	1	1	158.398766233457	1	1	1	1	1	1	1	1	1	1	1	224.973244572716
CALU	1	1	1	1	1	1	1	165.820238004071	1	1	1	1	1	1	1	1	1	1	1
CAMK1D	123.45395912603	107.781175956884	1	243.283571425666	1	1	407.438331802764	726.495110868458	1	1	294.791840782767	1499.11545968673	1	1	1	285.228843622884	1	1	746.340751951278
CAMK2N1	105.818368539041	1	1	115.818616599096	1	1	1	1	1	1	1	1	1	1	1	1	1	1	1
CAMK4	1	1	1	1	1	1	1	1	1	1	1	1	1	1	1	1	1	1	828.591477651729
CAMKK2	1	1	1	1	1	1	1	1	1	1	1	1	1	1	1	1	1	115.589082256347	1
CAMSAP1	1	66.4242960569259	1	1	1	1	1	1	1	1	1	1	1	1	1	1	1	1	1
CAMSAP3	1	1	1	1	1	1	1	1	1	1	1	1	1	1	1	1	1	88.7217362160481	1
CAND2	1	1	1	1	1	1	1	1	1	1	1	1	1	1	1	1	76.4445	1	1
CAP1	1	1	1	1	1	1	1	137.659340140854	1	1	1	188.974991974556	1	1	1	1	1	1	235.788904561071
CAP2	1	132.110227942485	1	124.445942870242	83.3335281744924	108.849359276898	1	1	1	132.410649910981	1	1	1	69.6977016538595	145.859670161945	150.919418385084	1	1	1
CAPN12	1	1	1	1	1	1	1	1	106.514198570015	1	1	1	1	1	1	1	1	221.059878818227	1
CAPN13	153.082178986295	1	1	1	1	1	1	1	1	1	1	1	1	1	1	1	1	1	1
CAPN3	1	1	1	1	57.9667026861138	1	1	1	138.806868158642	1	1	1	1	1	1	1	1	194.26463973315	1
CAPN8	1	99.9680976465536	1	1	1	1	1	1	1	1	1	1	1	1	1	1	1	1	1
CAPRIN2	1	63.4538571563617	1	1	70.6783640702284	1	1	1	1	1	1	1	1	1	1	1	1	1	1
CARD11	1	1	1	1	1	1	1	1	1	1	1	255.298464140879	1	1	1	1	1	1	1032.62362513292
CARD8	1	1	1	1	61.8138482861249	1	252.921067215966	296.205541743459	1	1	1	344.618899014906	1	60.7849516370178	1	1	1	1	328.659917402239
CARF	1	71.7154622978694	1	96.6303404290222	84.4123470628838	1	1	1	1	1	1	1	1	85.8668650905927	1	1	88.5711839885549	1	1
CARM1	1	1	1	1	1	1	1	1	1	1	1	1	1	64.6892403335831	1	1	1	1	1
CARMN	1	1	1	1	1	1	1	1	1	1	1121.23237065566	1	1	1	1	1	1	1	1
CARNMT1	1	63.6307870582838	1	116.523252363546	67.154924169679	75.3308523079495	1	1	1	1	1	1	1	77.2998051866407	101.305843579082	1	1	1	1
CARS	90.525465399692	65.7383812176106	1	94.5484608590266	1	1	1	155.493442412605	1	1	1	1	1	1	1	1	1	1	1
CASC1	1	79.6575468205282	1	1	82.0228905567876	1	1	1	1	93.6094664087155	1	1	1	76.7368127863221	91.6190438930295	1	1	1	1
CASC15	243.093568750184	160.730266244164	1	126.997138459517	121.004475963907	101.160048036213	261.499264359395	1	1	124.932016012587	1	1	1	157.777843109093	1	645.426930068103	1	220.692565121099	1
CASC3	1	75.5538287418767	1	1	1	98.8118420831442	141.066593539665	1	98.8276410527083	1	1	1	1	67.4055714643249	85.7745585545898	1	1	1	1
CASD1	1	77.1797754224307	1	82.5119322019392	71.9677825138147	70.1689606422985	1	1	1	113.980383021678	1	1	1	73.5935827275259	1	1	100.06947489795	1	1
CASP10	1	1	1	1	1	1	138.447299816902	441.085465478448	1	1	1	1	1	1	1	1	1	1	1
CASP8	1	1	1	1	1	1	1	178.926879996403	98.4882217028776	1	1	153.488562142091	1	67.3956113866078	1	1	1	113.392183129694	420.446367522904
CASP8AP2	1	80.4170727694316	1	103.265148537293	88.8409201221947	87.7092170252535	1	1	97.8259062943262	1	1	1	1	77.862702845631	83.585167546281	1	1	1	1
CASR	1	2260.30486353613	902.026450122733	172.505662580229	3403.76257466216	707.310656832711	203.156845320672	1	2085.35689504381	2025.38629701448	285.987642847812	1	3487.53052226705	1859.43564050352	134.994615579791	244.015168185608	1	202.112460142503	1
CASTOR2	90.2485050223616	115.989449029544	1	145.222949581531	67.7555664110686	124.824826431921	1	1	111.360143140026	121.247396298526	1	1	1	68.2975731403449	1	134.968656336326	1	1	1
CASZ1	726.881928266611	353.294465404488	366.516168012548	598.038082767019	389.407987670613	461.099945947665	1	1	368.90710013921	657.596636613438	1	1	808.975224010155	456.235581686103	512.343029460475	1	502.639491962854	115.70931719612	1
CAT	121.772529893824	1	1	1	67.1429171428266	1	1	1	1	1	1	1	1	1	1	1	1	101.227554061417	1
CATSPER2	1	63.7038436391243	1	1	80.3563421083428	1	1	1	1	1	1	1	1	1	1	1	1	1	1
CATSPERB	1	1	1	1	1	1	1	1	135.197548216119	1	1	1	1	1	1	1	1	1	168.468648920229
CATSPERG	1	1	1	1	1	1	1	1	96.031159358476	1	1	1	1	1	1	1	1	1	1
CBFA2T3	1	1	1	1	1	1	1	278.451958414564	1	1	1	285.877113021447	1	1	1	1	1	1	1
CBL	99.898493570189	74.7683016415367	1	1	1	1	138.63611028821	192.892843109185	1	1	1	394.663249859429	1	1	1	1	84.4403813964247	1	323.408045839572
CBR3.AS1	161.02038046305	1	1	229.678805502311	65.1881952651238	121.047373903077	1	1	1	1	1	1	1	97.4135299109438	116.931975353623	1	1	1	1
CBWD1	97.2842091378135	1	1	1	1	1	1	1	103.786670440871	1	1	1	1	1	1	1	1	126.270607161483	1
CBX5	97.0133761143163	106.233747253429	1	1	97.9939288239587	91.436829512145	1	128.963113361769	1	93.4515169792618	1	1	1	104.544652557545	97.9208386759254	176.790207982949	102.784478746695	1	1
CC2D2A	1	1	1	1	120.305143386658	88.393478206593	1	1	127.757327509611	1	1	1	1	96.7511757415761	1	108.482742618363	1	167.404144088022	1
CCBE1	348.565412702587	1	1	439.84958323762	1	1	1	1	1	1	467.922050432984	1	1	1	1	1	964.795546262165	1	1
CCDC102B	1	1	1	1	61.6915214084581	1	1	1	1	1	349.169813809301	1	1	1	1	1	1	1	1
CCDC122	1	102.661572899148	1	1	64.9149674652272	1	1	1	1	83.7527706452415	1	1	1	77.623500893901	1	1	105.011400013251	1	1
CCDC138	1	1	1	1	1	1	1	1	1	1	1	1	1	1	69.3488265104065	1	1	1	1
CCDC144A	142.87083386462	1	1	1	87.0067889062441	107.93625241123	1	1	170.932951261963	102.483027438366	144.381008356944	1	1	1	102.041674009638	1	1	144.573935459605	1
CCDC146	97.2191202663362	169.803534205959	1	1	168.826804376972	139.975360316868	1	1	161.301461772254	209.990731049414	1	161.135833862892	228.772779459839	187.714486646769	159.764125797116	175.699399172879	1	1	174.781526243929
CCDC148	147.542102538953	502.709793270105	542.208950858686	149.627264169954	739.830563157259	575.835000651894	1	1	628.599513876486	1039.88466827174	1	1	941.640272788222	914.955090397771	245.346153092201	237.419941850872	332.44554877146	290.057841172547	1
CCDC149	1	64.5653541395729	1	1	1	1	1	1	1	1	1	1	1	1	1	1	1	1	1
CCDC174	1	1	1	1	1	1	1	1	1	1	1	1	1	75.0400890495093	1	1	1	1	1
CCDC178	139.369672593454	362.544586909219	433.300643135397	1	349.837886874857	271.279853605548	1	1	294.273500036382	688.288480792343	1	1	549.787735617946	602.124479396693	336.083642546642	1	1	110.558381111695	1
CCDC198	346.68463256693	382.383825200322	489.774487690268	215.390322225726	329.68575287839	332.455340722896	1	1	369.723983257639	429.429157401155	1	1	447.713117977897	333.397163599008	530.583385159609	887.068429355654	1	487.108415611457	1
CCDC200	363.416386815904	1	1	339.934222364171	1	1	1	1	1	1	1	1	1	1	1	249.937201798084	1	1	1
CCDC26	1	1	1	1	1	1	1	1	1	1	1	248.693813030884	1	1	1	1	1	1	1
CCDC30	154.58910866354	318.758339617828	584.313295330897	153.755547259841	378.151462491344	303.776140018252	201.147427809546	1	630.357844087752	355.197271275044	184.616864216685	1	622.483671288133	365.100614160085	341.349403276095	343.481941351857	160.489474132029	628.582153797539	1
CCDC32	1	1	1	1	1	1	1	317.323519372284	1	1	1	1	1	1	1	1	1	1	1
CCDC40	1	85.9040898946219	1	1	1	1	1	1	102.490648513793	100.002923431727	1	1	1	69.8426059903379	103.089176552759	192.375388387461	1	1	1
CCDC69	1	1	1	1	1	1	1	182.947393764466	1	1	1	1	1	1	1	1	1	1	1
CCDC85A	1	1	1	1	1	1	214.463213066101	1	1	1	1	1	1	1	1	547.05897842104	1	1	1
CCDC85C	1	1	1	1	1	1	1	1	1	1	1	1	1	1	1	1	145.391217861502	1	1
CCDC88A	1	1	1	1	1	1	188.09738087361	215.863010024336	1	1	133.984369091582	522.438220999337	1	1	1	1	102.084769014261	1	1
CCDC88C	1	1	1	1	1	1	168.971211356866	657.606387546922	1	1	1	182.859668845932	1	1	178.74308806819	1	1	102.706454190191	772.383668131041
CCL5	1	1	1	1	1	1	1	1	1	1	1	1	1	1	1	1	1	1	246.038452480753
CCM2L	1	1	1	1	1	1	153.523213792469	1	1	1	1	1	1	1	1	1	1	1	1
CCN2	1	1	1	1	1	1	1	1	1	1	1	1	1	1	1	263.307222071474	196.463844196849	1	1
CCN4	1	1	1	1	1	1	1	1	1	1	456.80221131998	1	1	1	1	1	1	1	1
CCNB1IP1	1	1	1	1	62.5430576051399	1	1	1	1	1	1	1	1	1	1	1	1	1	1
CCNC	1	89.1157060508705	1	1	59.503816761345	65.9519196697284	1	128.353174731962	1	1	1	1	1	1	67.5928029718786	1	1	1	1
CCND2	1	1	1	1	1	1	1	1	1	1	1	1	1	1	1	1	1	1	234.69603599316
CCNG2	1	57.2534536501867	1	1	1	1	1	1	1	1	1	1	1	1	1	1	1	1	1
CCNJL	93.7985728206076	1	1	1	1	1	1	1	1	1	1	1	1	1	1	1	1	1	1
CD109	1	1	1	1	1	1	201.996004191238	1	1	1	1	1	1	1	1	1	1	1	1
CD163	1	1	1	1	1	1	1	1	1	1	1	385.66597868459	1	1	1	1	1	1	1
CD163L1	1	1	1	1	1	1	1	1	1	1	1	406.700932199864	1	1	1	1	1	1	1
CD164	1	1	1	1	1	1	1	120.165725882297	1	1	1	1	1	1	1	1	81.2648214975134	1	1
CD2	1	1	1	1	1	1	1	1	1	1	1	1	1	1	1	1	1	1	463.941487769434
CD226	1	1	1	1	1	1	1	1	1	1	1	1	1	1	1	1	1	1	419.406667248112
CD24	87.6618403551094	167.912257870074	1	1	131.604494034779	135.618751133895	1	1	103.803559253627	100.312549189378	1	1	1	132.961904554651	133.343739154709	1	1	1	1
CD247	1	1	1	1	1	1	1	1	1	1	1	1	1	1	1	1	1	1	1168.7913445102
CD302	1	1	1	1	1	1	1	1	1	1	1	158.74591490321	1	1	1	1	1	1	1
CD34	1	1	1	1	1	1	573.959982881297	1	1	1	1	1	1	1	1	1	1	1	1
CD37	1	1	1	1	1	1	1	1	1	1	1	202.127533235695	1	1	1	1	1	1	181.337237133456
CD38	1	1	1	1	1	1	1	1045.02797269818	1	1	1	142.391867312933	1	1	1	1	1	1	1
CD3E	1	1	1	1	1	1	1	1	1	1	1	1	1	1	1	1	1	1	179.136450562852
CD4	1	1	1	1	1	1	1	1	1	1	1	292.110463854027	1	1	1	1	1	1	1
CD44	95.0590990818726	302.885724028726	1	1	1	1	1	187.133732277131	1	1	189.476473730014	328.605063185571	1	1	1	1	1	1	816.298565587719
CD47	1	102.046523503325	1	1	58.0027837750343	1	1	1	1	54.2184348431054	1	173.377446956127	1	1	1	1	158.510161675874	1	305.609323241197
CD53	1	1	1	1	1	1	1	1	1	1	1	261.588387786838	1	1	1	1	1	1	412.869503981264
CD55	1	120.726365173613	1	1	1	1	1	1	1	1	1	1	1	1	1	1	1	1	1
CD58	1	99.2790820033907	1	1	83.7020459137874	116.259041954364	192.604804064108	1	115.327274493505	73.0006359841955	1	250.269527698117	1	1	1	1	1	1	278.353601948679
CD59	1	102.676391538426	1	1	1	1	180.374766539402	1	1	1	1	1	1	63.2391325837026	1	1	1	1	1
CD6	1	1	1	1	1	1	1	1	1	1	1	1	1	1	1	1	1	1	299.492211282478
CD74	1	1	404.749125932073	1	1	1	441.264241798574	293.755287909173	1	1	1	1245.68602040302	1	1	1	1	1	1	387.219247280523
CD84	1	1	1	1	1	1	1	1	1	1	1	1	1	1	1	1	1	1	183.243044091015
CD86	1	1	1	1	1	1	1	1	1	1	1	220.613268149528	1	1	1	1	1	1	1
CD9	135.920942569502	74.8281655245653	1	452.473568402598	1	1	131.083119496794	1	1	1	1	1	1	68.7421810166019	1	1	1	1	1
CD96	1	1	1	1	1	1	1	1	1	1	1	1	1	1	1	1	1	1	1295.28314211684
CD99	1	1	1	1	1	1	130.017997279084	185.535132201051	1	1	158.373112009378	144.140386677151	1	1	1	1	95.3292815788545	1	376.048268290125
CD99L2	93.6500059679426	1	1	1	1	1	1	109.364301777274	1	1	1	1	1	70.0781729042598	1	1	1	1	1
CDA	1	1	1	207.949179465272	1	1	1	1	1	1	1	1	1	1	1	1	1	1	1
CDC14A	103.800834980513	72.3106447329113	1	101.085106744665	68.0312501750619	82.5025426509171	299.580755906076	1	1	79.2824779975469	1	175.396752635949	1	1	1	153.874785298162	1670.55556459362	1	612.047892587643
CDC40	1	1	1	1	1	1	1	1	1	1	1	1	1	1	1	1	69.5428633718272	1	1
CDC42EP3	1	1	1	1	1	1	1	1	1	1	147.308558656917	1	1	1	1	1	526.409427348607	1	186.691034403223
CDC42SE1	83.4850116707682	80.9345873675607	1	1	1	1	1	1	1	1	145.436165299399	229.973196626683	1	1	81.317063766229	1	1	1	322.080308671028
CDCP1	1	74.4187366672546	1	1	1	1	1	1	1	1	1	1	1	1	1	1	1	1	1
CDH1	449.434485408376	175.473979044108	1	383.710791267342	131.943708304074	131.203785283735	1	1	149.933915444727	203.330186875509	1	1	1	163.91945273559	396.229254323699	503.315986289825	1	1	1
CDH11	1	1	1	1	1	1	1	1	1	1	674.079833781432	1	1	1	1	1	1	1	1
CDH12	1	1	1	203.23695756826	1	1	1	1	1	1	1	1	1	1	1	1	1	1	1
CDH13	1	1	1	1	1	1	851.189497136191	1	1	1	1	1	1	1	1	1	1	1	1
CDH16	107.813281987736	102.91871102044	1	1	139.266006567935	193.925936212408	1	1	144.577085765393	164.79146298487	1	1	231.436149827131	163.278514221055	260.880986794461	1	1	1	1
CDH2	1	1	1	1	1	1	1	1	1	1	1	1	1	1	1	334.827716157087	1	293.331088286666	1
CDH3	1	137.617535222349	1	1	97.9725747391223	85.7787360773351	1	1	1	175.470680749003	1	1	1	103.707183479679	1	1	1	1	1
CDH5	1	1	1	1	1	1	249.915960285067	1	1	1	1	1	1	1	1	1	1	1	1
CDH6	1	1	554.771513017894	1	1	1	1	167.310515778641	89.8874656478955	1	208.352584513921	1	1	1	1	781.032970051495	1	562.181752154951	1
CDH9	1	1	515.362944755125	1	1	1	1	1	140.138475227073	1	1	1	1	1	1	1	1	414.429920198044	1
CDHR2	1	1	1	1	1	1	1	1	1	1	1	1	1	1	1	1	1	126.092523490733	1
CDHR3	1	59.876513129909	1	1	120.849	1	1	1	184.689839847855	77.8099896300436	1	1	1	61.2733825088284	96.192416644685	170.627192612439	1	535.660072066401	1
CDHR5	1	1	1	1	1	1	1	1	1	1	1	1	1	1	1	1	1	111.710872854135	1
CDK10	84.7636860493342	65.9826955578768	1	1	75.870638060401	1	1	1	123.145209707504	1	1	1	1	1	1	1	1	175.033892680193	1
CDK11A	1	62.4079819348813	1	1	69.8070407519266	1	1	1	131.486314546283	80.6862367334001	1	1	1	1	1	1	1	1	1
CDK11B	1	1	1	1	79.7049350714102	1	1	1	97.8824732372558	1	1	1	1	1	1	1	1	1	1
CDK18	1	1	1	1	1	1	1	1	1	1	146.391422299282	1	1	1	93.9542757837293	1	1	1	1
CDK5RAP3	1	57.8442104964899	1	1	1	1	1	298.416391058087	78.4352194437271	79.449993327002	1	1	1	63.9991598916243	1	1	1	1	1
CDKL1	188.15336129556	186.715341441826	1	102.002061179465	181.882856645987	123.210103401293	135.616048745539	1	209.265820532348	217.811039306947	1	1	283.243607239341	238.889254639637	239.181201702201	1	1	185.716066047071	1
CDKL2	1	111.500719992476	1	1	1	1	1	1	1	1	1	1	1	1	87.6037912080096	1	1	1	1
CDKL3	1	66.2453890907473	1	1	79.6552343900848	1	1	1	105.566288200544	85.5870867187644	1	1	1	100.976576012104	1	1	1	1	1
CDKL5	1	87.6950017138274	1	1	100.584884582056	83.8530922184077	1	141.763205779746	93.5339640073257	1	1	1	1	111.601	101.540743532783	152.863765102313	1	116.19727309967	1
CDKN1B	1	1	1	1	1	1	1	138.285873301428	1	1	1	1	1	1	1	1	1	1	1
CDS1	1	1	1	1	1	1	1	1	1	1	1	1	1	1	1	1	79.4852203773297	1	1
CDS2	1	88.5140789867773	1	1	1	1	152.492856403871	1	1	1	184.441482236947	1	1	64.8848762798601	1	1	1	1	195.142243674577
CDV3	1	1	1	1	1	1	1	142.830438484682	1	1	1	1	1	1	1	1	1	1	1
CDYL2	113.50765918256	93.0461273344111	1	1	1	1	1	1	1	1	1	1	1	1	1	1	1	1	1
CEACAM1	1	1	1	1	1	1	786.768782165106	1	1	1	1	1	1	1	1	1	1	1	1
CEACAM19	1	1	1	1	1	1	1	1	1	1	1	1	1	1	1	1	121.490277997887	1	1
CEBPZ	1	68.9037358738998	1	1	70.7568373905391	1	1	1	1	1	1	1	1	65.8561550293352	1	1	1	1	1
CECR2	150.669317783462	125.393230802945	1	1	287.434216541023	282.289238187791	1	1	263.760149490718	316.981959423223	1	1	405.710551409203	278.072828412164	1	216.498604843342	233.379770336207	121.042	1
CELF2	585.796888902274	82.4914171077747	1	2781.88373249721	1	1	1	317.58688075915	1	1	223.37871378253	1147.64701403887	1	1	1	1	1	1	2005.20591068894
CELF6	1	1	1	1	74.7244742680275	1	1	1	1	1	1	1	1	1	1	1	1	1	1
CELSR1	147.927389303608	201.798901573974	1	177.504565117662	131.475667709009	110.392471138173	1	1	263.926115101908	173.255548997237	1	1	294.83503143533	125.369125640826	139.376033147473	182.810613316438	1	487.464201754404	1
CEMIP2	1	130.31568927581	1	1	1	1	1	1	1	1	1	1	1	1	166.80258184283	1	183.787894343947	1	231.29874606498
CENPP	1	71.8938305232571	1	1	1	1	1	1	1	1	175.392844368733	239.97606407581	1	1	1	1	127.728731313842	1	1
CEP104	1	70.7277052815789	1	1	79.3488452686487	1	1	1	1	94.4646268655518	1	1	1	69.3137451120489	104.069459710182	1	83.2196224133257	1	1
CEP112	153.720383733127	238.884761859476	1	1	181.225365230997	179.655584006397	580.378120105577	1	210.492130204453	227.075059161666	421.478616120405	1	259.547406655253	190.017247574021	218.585511140978	474.31481054654	363.328466089846	236.389130679876	1
CEP126	1	1	1	1	1	1	1	1	1	1	1	1	1	1	1	1	82.3898427394984	1	1
CEP128	1	93.1433891132752	1	1	1	1	1	1134.01080912363	1	1	1	201.652141476012	1	1	104.438112440222	1	1	1	279.106204299461
CEP135	1	1	1	1	1	1	139.452367754874	1	85.4547818022582	1	1	1	1	1	1	1	1	128.338	1
CEP152	132.851911136403	1	1	1	71.3962838802514	1	1	1	83.3748354185818	1	1	1	1	75.8711465722323	1	1	1	1	1
CEP164	1	97.1819510643345	1	1	105.840781493438	83.6254176601811	1	1	157.902212630549	121.025272718481	1	1	1	99.2189667962234	103.372799320832	221.730598881916	111.299163018258	164.930295339722	1
CEP295	1	72.1011219920898	1	1	61.4552077995873	1	1	1	1	1	1	1	1	1	98.4227378422285	1	1	1	1
CEP63	1	66.8535961980927	1	1	88.2447524787942	72.0273968238905	1	116.399778898558	1	108.142745478461	1	1	1	86.6780193359163	87.6053217216342	1	1	1	1
CEP78	1	1	1	192.95186278091	1	1	1	1	1	1	1	1	1	1	1	1	1	1	1
CEP83	1	125.504448219757	1	1	118.332786357183	109.798406171317	1	1	127.729323487386	108.112082000388	1	1	1	101.696421833716	138.937222134459	184.081599690367	93.2895023370391	1	1
CEP85L	1	72.7100862608144	1	1	97.5801968072428	1	170.228567458391	411.41753301902	1	76.6808641031387	300.622024924448	348.828724612565	1	70.1839492663172	59.5482861955643	1	242.153052120727	1	759.878765355697
CEP89	1	80.3938158772179	1	1	78.1580298662961	1	1	1	1	1	1	1	1	1	1	126.878768345818	1	1	1
CEP97	1	1	1	1	1	1	1	150.377562704436	1	1	1	1	1	1	1	1	1	1	1
CEPT1	97.8036929720414	1	1	1	56.0674654498408	1	1	1	1	1	1	204.934639811234	1	55.1123336464059	1	1	1	1	1
CERK	1	1	1	1	1	1	1	122.887270398472	1	1	1	1	1	1	1	1	1	1	1
CERKL	1	1	1	1	61.6590537444134	1	1	1	1	1	1	1	1	1	1	1	1	1	1
CERS4	504.902165819092	109.543031999792	1	1717.51213047845	150.147336284498	124.844654179632	152.473663633967	202.459265582156	216.652530378459	173.368844722383	193.002808526456	1	233.600437408625	116.620669726568	156.217591105439	202.176059598852	1	403.75547980169	232.735565422373
CERS5	1	93.5014506924849	1	1	1	1	1	1	1	95.942144055562	1	1	1	71.8969051849126	1	1	1	1	1
CERS6	116.791166548379	160.705874045799	1	1	180.847112008921	121.291553575703	165.16896485449	1	160.093173512892	174.410626291306	321.808610462293	408.817967911844	307.334325765116	186.891593834659	1	143.531702872607	689.426526219752	140.551985100323	190.302294133233
CFAP161	1	1	1	1	1	1	202.081266376984	1	1	1	1	1	1	1	1	1	1	1	1
CFAP221	177.821057671344	461.183910824472	1	119.276161627594	216.158533697741	368.990510099266	1	1	294.955403459016	517.943541249873	1	1	583.83454700102	459.005262494249	298.004651312131	154.771490525936	1	1	1
CFAP36	1	51.2970731305899	1	1	1	1	1	1	1	1	1	1	1	1	1	1	1	1	1
CFAP43	1	97.7664950750787	1	1	63.856386393503	1	1	1	1	75.2107179949662	1	1	1	64.0372091397364	1	102.40297065693	1	1	1
CFAP46	1	1	1	1	1	1	1	1	110.979878876015	1	1	1	1	1	1	162.519454191655	1	182.03742664766	1
CFAP54	1	88.8925302796009	1	1	1	1	1	466.965668590502	1	1	1	1	1	1	1	198.968897725467	1	1	1
CFAP70	100.157444990901	153.17	1	1	240.674880288103	165.60090230629	1	1	149.009752271661	226.305475516248	1	1	248.164190767405	239.439998465753	149.599769244923	1	1	137.185352941659	1
CFH	1	1	1	1	1	1	1	1	1	1	177.231910214597	1	1	1	1	697.18902017605	1	1	1
CFTR	373.327752773966	1	1	1	1	1	1	1	1	1	1	1	1	1	1	1	1	1	1
CGAS	1	1	1	1	1	1	1	182.777845681474	1	1	1	1	1	1	1	1	1	1	1
CGGBP1	1	69.3888521195394	1	1	1	1	1	1	1	1	1	1	1	1	1	1	63.9491640117688	1	1
CGN	1	1	1	1	1	97.4151997358171	1	1	1	1	1	1	1	73.8533425847112	1	1	1	1	1
CHCHD6	1	76.7049550971096	1	193.582345243104	74.9486466289007	97.1935714661753	1	1	147.096856700984	112.484662195444	1	1	1	1	85.5492337246661	1	1	1	1
CHD3	1	79.161493088387	1	1	1	1	1	1	1	86.4895876834765	215.317954769684	197.919350848321	1	1	158.976855787814	168.44908072575	321.743761692906	1	284.814130138796
CHDH	1	1	1	1	1	1	1	1	1	1	1	1	1	1	1	1	1	221.04827262066	1
CHIC1	128.272	97.1162249728038	1	1	130.67128612631	144.059991270615	163.750402987243	148.359210942974	179.279356993113	133.869028789603	153.313143694721	1	221.009104557392	137.684492912714	116.05411888959	141.528617235665	133.452802339673	142.022418949172	1
CHKA	135.955581493587	111.271073302089	1	166.777671369415	191.369385656376	181.638447092065	1	1	220.587138071437	165.644535704961	1	169.539083649959	262.534009223785	206.572610812073	172.902743634806	1	1	156.928089016032	1
CHL1	397.238601728764	365.107405398595	1	234.733575550677	185.505555961429	1	1	1	179.006074555186	257.403397354111	1	1	1	327.979207076681	1	1	1	145.25307511873	1
CHN1	1	1	1	1	1	1	256.780068536538	1	1	1	1	1	1	1	1	1	113.562069400681	1	1
CHODL	1	108.353584016305	1	1	103.128718256527	1	1	545.809684924048	1	95.1282493942157	1	1	1	97.7240204279705	1	1	1	1	1
CHORDC1	1	54.2524588620777	1	1	1	1	1	1	1	1	1	1	1	1	1	1	1	1	1
CHP1	1	154.407	1	1	274.605214854906	101.647650277936	1	1	103.31627912046	134.728676076374	1	1	247.258089055501	1	1	1	1	1	1
CHPT1	1	1	1	100.372979641992	68.0247635147761	1	1	1	109.863026029713	1	1	1	1	73.9041139882092	161.156260865598	1	104.446365046207	138.916815182193	1
CHRM3	1	1	1	1	1	265.036929542098	2262.8799753475	1	112.561010630708	97.2846408996734	1	1	1	88.9372650808424	269.920840390883	1	1	1	1
CHRNA4	1	1	1	1	1	1	1	1	1	1	1	1	1	1	1	1	1	151.937074788392	1
CHST11	1	1	1	1	1	1	478.100040553865	748.019926320052	1	1	256.312042758781	1410.85991080284	1	1	1	1	1	1	1787.47918416788
CHST12	1	1	1	1	1	1	1	130.63628248293	1	1	1	1	1	1	1	1	1	1	212.318937338514
CHST15	1	1	1	1	1	1	1	1098.78456134965	1	1	236.184281593026	288.669136447393	1	1	1	1	1	1	1
CHST3	1	1	1	186.91785502364	1	1	1	1	1	1	1	1	1	1	76.5170253939484	1	1	1	1
CHST9	1	149.990472079293	1	1	1	1	1	1	1	117.505971852898	1	1	1	124.487324566561	1	1	1	1	1
CHSY3	1	1	1	1	1	1	227.620655024526	1	1	1	176.691237207684	1	1	1	1	1	1	1	1
CHURC1	1	68.4665254847472	1	1	73.0830084203538	1	1	1	1	75.2847137470433	1	1	1	55.3210548056642	1	1	1	1	1
CIAO1	1	56.4123995504004	1	1	1	1	1	1	1	1	1	1	1	1	1	1	1	1	1
CIITA	1	1	1	1	1	1	474.430603063812	1	1	1	1	1409.0503252667	1	1	1	1	1	1	1
CISD1	1	1	1	1	1	77.7126311627154	1	1	1	1	1	1	1	60.2880890785717	1	1	1	1	1
CIT	1	175.237597477861	1	1	106.278805188453	104.899428291618	1	1	115.519022985057	137.003050102484	1	1	1	121.894630853869	1	1	1	1	1
CKAP5	80.6405021912427	84.4366604940621	1	1	80.6765858439774	83.1664107713836	1	1	1	1	1	1	1	83.7322391345027	1	141.709738566021	1	1	1
CKLF	1	1	1	1	1	1	1	98.369822405164	1	1	1	254.287021540339	1	1	1	1	1	1	303.112710310633
CKMT2	106.697860492101	1	1	1	1	96.7529318931883	1	1	1	1	1	1	1	1	113.37405371283	1	1	1	1
CLCN5	298.637504923102	787.741504808633	915.830115176737	568.858268537865	1547.90026531264	675.630976649301	301.738708484666	1	1312.8746716261	1686.73528161103	213.429373008847	325.580447598223	1947.26439043921	1718.22209425403	368.417702895526	213.944330501123	123.666949196343	325.514500768316	1
CLCN6	1	1	1	1	61.8425817696282	1	1	1	1	1	1	1	1	1	1	1	1	82.3491726763627	1
CLCNKA	146.306897173558	1	1	121.885756079628	126.130392643337	170.524964643193	1	1	1	1	1	1	1	170.451732677022	1	1	1	1	1
CLCNKB	407.581855003212	82.0119407062323	1	286.558616072282	344.958749414907	482.165454003764	1	1	323.487711896921	296.666338623269	1	1	430.098969555497	291.961999990526	157.738877260995	1	1	1	1
CLDN1	1	1	1	84.6153803411919	1	1	1	1	1	1	1	1	1	1	1	128.748631906574	1	1	1
CLDN10	185.506982783749	137.694408078206	886.551514386697	188.456488961386	97.0330671985254	103.15850175037	191.52778534743	1	544.059693056573	253.593717765281	1	1	368.364568821228	305.658575021396	232.271856897828	226.679825320546	1	1270.12832272536	1
CLDN10.AS1	1	353.730713809635	1	1	164.601436582968	1	1	1	773.206065334966	1096.0859077156	1	1	1114.65691857244	1080.6013742046	1	1	1	1	1
CLDN11	1	1	1	1	1	1	1	1	1	1	1	1	1	1	1	1	121.43012304588	1	1
CLDN12	1	99.1249292751681	1	1	66.313560375504	73.5285399572499	1	1	1	90.0569016272262	1	1	1	1	1	1	1	100.216969285278	1
CLDN14	1	1	1	1	127.62800616051	1	1	1	1	1	1	1	1	116.761805337314	1	1	1	1	1
CLDN16	1	216.624	1	1	606.452412653015	1	1	1	93.8485559360128	156.757835278967	1	1	1	171.247493188719	1	1	1	1	1
CLDN7	1	70.6332824846575	1	1	1	1	1	1	1	1	1	1	1	1	1	1	1	1	1
CLEC2D	1	1	1	1	1	1	1	1	1	1	1	231.049486127719	1	1	1	1	1	1	844.445053531848
CLEC7A	1	1	1	1	1	1	1	1	1	1	1	151.99375790153	1	1	1	1	1	1	1
CLHC1	1	85.882339061124	1	1	86.7024165934455	1	1	1	1	81.4307930901966	1	1	1	72.1498973174689	78.9011122787828	1	1	1	1
CLIC4	1	138.940262359486	638.610803811896	147.30259240941	1	102.363563502112	626.98175548055	494.091697908171	400.138872282144	1	392.207082187196	293.108460107658	241.349984583546	1	100.108153853653	460.959284278349	110.700503563738	887.369334259753	1
CLIC5	1	1	425.480447614098	1	1	1	1	249.516275783536	1	1	1	1	1	1	1	685.862198601868	4367.19661831844	1	218.129282649506
CLIP2	1	131.63603808824	1	1	125.774925086188	111.788003628971	1	1	170.398511505525	152.791784453959	250.344774876983	201.782678810026	271.102127999645	172.521398817555	92.201335720023	131.085438594907	1	1	1
CLIP4	94.9664596155833	79.6322548755349	1	1	57.7211608164082	1	1	1	1	81.9272908119418	1	1	1	1	84.2929404252503	305.912650117212	454.516919141569	1	1
CLK2	1	64.8146294231223	1	1	1	1	1	1	92.7835482005323	1	1	1	1	65.4304107308807	1	1	1	1	1
CLMP	1	1	1	1	1	1	1	1	1	1	210.074179696256	1	1	1	1	1	1	1	1
CLN5	1	1	1	1	60.3859414759765	1	1	1	1	1	1	1	1	1	1	1	1	1	1
CLN8	95.5286829116454	1	1	117.09298593808	54.2041975710495	1	1	1	1	1	1	1	1	50.3749456350957	1	1	1	1	1
CLNK	3920.14855080465	1	1	2482.71344995583	1	1	1	1	1	1	1	1	1	1	1	1	1	1	1
CLPB	1	1	1	94.6604810754693	1	1	1	1	1	1	1	1	1	1	1	1	1	1	1
CLPTM1L	1	1	1	1	1	1	1	265.838580021785	163.578443540689	1	1	1	1	1	1	1	1	247.199336352428	1
CLSTN2	1	1	1	1	1	1	1	1	1	1	1	1	1	1	1	486.65649268283	122.425583072543	157.85724750097	1
CLTRN	1	1	1	1	1	1	1	1	115.071907356549	1	1	1	1	1	1	1	1	166.272649358038	1
CLU	1	1	335.702925542217	1	1	1	1	219.769398473939	1	1	1	1	1	1	79.9782007667654	1	1	1	1
CLUH	1	1	1	1	85.2458473335591	1	1	1	1	1	1	1	1	67.1600566936414	1	1	1	125.939337435413	1
CMBL	1	1	1	1	1	1	1	1	83.8067066965235	1	1	1	1	1	1	1	1	109.575496226648	1
CMC2	1	65.0476264424128	1	112.361922845675	73.1750549313145	79.9234232584485	1	1	1	1	1	1	1	73.4106537921933	1	1	1	1	1
CMKLR1	1	1	1	1	1	1	162.348573820044	1	1	1	1	250.656412050496	1	1	1	1	1	1	1
CMPK1	1	78.5377725264678	1	1	1	1	1	162.405883382009	89.7262249337011	1	1	1	1	1	1	1	1	1	1
CMTM4	195.218684287575	171.319833989737	1	290.922	220.022577120761	211.241277591347	1	1	195.607074612759	168.573762247263	1	1	270.725840193419	228.213211897056	165.040344446459	1	1	103.683063175417	1
CMTM7	1	109.893271454065	1	1	1	1	1	1	1	1	1	235.612083500187	1	1	1	1	1	1	188.107118587201
CMTM8	1	1	1	1	1	192.646373688902	557.490413903946	1	138.183722049265	1	162.093880522567	1	1	1	92.2973049791866	1	1	231.350215502492	1
CMYA5	214.844514644415	90.308862636102	1	1	210.757655389979	199.223143918779	1	1	245.821233226421	118.848651217558	1	1	295.739616691469	255.076176869656	312.322809136873	1	746.605924728482	303.084934422693	1
CNBP	1	67.5132001965096	1	1	59.9432	1	1	203.888498050146	1	1	1	128.72054946712	1	1	66.7144304980802	1	67.8223491789987	1	196.111499447293
CNDP2	1	79.8663682854851	1	1	1	1	1	1	108.373478906888	1	1	1	1	1	72.1577669861389	1	1	141.890472651229	1
CNGA1	1	1	1	1	1	1	1	1	1	1	1	1	1	1	138.610111002726	1	1	1	1
CNOT6	1	66.2528757455461	1	99.6970913865624	80.7438314960015	1	1	1	1	1	1	1	1	70.9647303354733	72.6007883453765	1	1	1	1
CNOT9	74.5656004611623	59.9982795113879	1	1	1	1	1	1	1	1	1	1	1	1	1	1	1	1	1
CNPY3	1	1	1	1	1	1	1	1	1	1	1	144.225743469569	1	1	1	1	1	1	1
CNTN1	1	1	1	1	1	1	1	1	119.863881178461	177.815947797866	469.139166761524	1	1	149.49652459259	1	1	211.441047839855	1	1
CNTN3	117.055743796731	73.9350135160172	1	1	87.1530572219564	1	1	1	102.428780086304	97.4361696531911	211.376877173302	1	1	82.0784773985688	115.335401460389	1	79.185614847759	207.729051588871	1
CNTN4	99.7865213888396	347.417636556991	559.704732406907	379.140789079893	162.890778572338	114.814128845905	189.619147258904	1	347.200544404459	199.030549956968	307.156688244685	1	291.55895438994	237.672172449957	204.520438794489	800.104560336982	408.795751306049	664.002469493378	1
CNTNAP3B	1	82.833653941809	484.668242248747	149.317642881186	1	127.595792386134	903.948371610349	1	281.461457119981	139.649958575272	169.971393404076	1	1	1	296.820031347473	197.292422874803	1	703.324571006532	1
CNTNAP5	415.034745571007	1	1	1	1	1	1	1	1	1	1	1	1	1	1	1	1	1	1
CNTRL	101.078870514858	74.1124539520592	1	1	1	1	1	266.855499952502	1	1	1	383.345411432489	1	1	91.4649675007714	146.925060313507	93.472121833621	1	339.863065761158
COBL	239.550922375312	250.623486196382	1	189.822366648428	201.750508149883	197.680883273366	1	1	283.714793955315	222.925076913332	1	1	264.494691545711	244.098429449736	204.387304837048	368.538083840057	1	395.404829757559	1
COG6	110.407883403154	138.342073565595	1	112.913974313027	165.966088726601	119.962173733901	139.259508172841	167.693651248558	123.041786932212	136.118492218785	1	1	232.299460688802	152.770140970109	126.080295589741	139.530939020674	101.732556343903	134.969910741333	1
COL12A1	1	1	1	1	1	1	1	1	1	1	292.65316764864	1	1	1	1	1	1	1	1
COL14A1	1	134.335929827216	1	1	217.859237943256	1	1	1	112.026088160051	249.481616765066	319.599925389658	1	1	107.373430099464	1	1	1	1	1
COL15A1	1	1	1	1	1	1	1	1	1	1	208.462388385154	1	1	1	1	1	1	1	1
COL16A1	1	1	1	1	1	1	1	1	1	1	176.951123230187	1	1	1	1	1	1	1	1
COL19A1	1	1	1	1	1	1	1	1	134.435165208816	1	1	1	1	1	1	1	1	249.552855121621	1
COL1A1	1	1	1	1	1	1	1	1	1	1	253.01371546733	1	1	1	1	1	1	1	1
COL1A2	1	1	1	1	1	1	1	1	1	1	330.641377207073	1	1	1	1	1	1	1	1
COL23A1	1	1	1	1	1	1	1	1	1	1	243.453991052744	1	1	1	1	1	1	1	1
COL24A1	157.059868324988	1	1	1	1	1	1	122.188746348232	1	1	1	1	1	1	1	1	1	1	1
COL25A1	1	163.378005557227	1	1	1	1	1	1	1	1	595.939850961092	1	1	1	1	1	1	1	1
COL26A1	1	1	1	1	1	1	1	1	1	1	1	1	1	1	1	559.901084283323	1	1	1
COL27A1	1	214.784771917931	1	1	139.979499759228	147.961534486877	1	1	248.571611541163	155.401953928001	345.33939852213	1	218.457745372828	115.389884168434	100.005163568981	259.922904086954	1	554.018838598889	1
COL28A1	1	111.345535415943	1	1	75.5215408605504	1	1	1	106.427979886027	137.854059584535	1	1	1	123.725514063487	120.864802917868	1	1	1	1
COL3A1	1	1	1	1	1	1	1	1	1	1	334.539752071526	1	1	1	1	1	1	1	1
COL4A1	1	394.040281198841	481.992367798633	1	174.213098216131	157.455214372061	554.848839649994	208.357112619999	227.122023293884	166.330618783973	644.173586809678	1	275.338624167638	241.355765414806	298.459981313985	745.375850738449	1	291.658561840784	1
COL4A5	1	151.716914916541	1	1	201.720495916982	263.917033106984	1	1	167.480356837243	153.776015973379	194.153935948059	1	246.793558467309	198.219549687831	523.078363641414	733.402567524392	453.775468470644	1	1
COL4A6	1	1	1	1	1	1	1	1	1	1	1	1	1	1	184.156010043655	185.467618417132	1	1	1
COL5A1	1	1	1	1	1	1	1	1	1	1	268.695786080094	1	1	1	1	1	1	1	1
COL5A2	1	1	1	1	1	1	1	1	1	1	172.003920722416	1	1	1	1	1	1	1	1
COL6A1	161.739571867224	1	1	325.162408823514	134.453013049192	132.879508401113	1	1	175.153061512884	145.059003987656	146.745426034846	1	1	133.476974342332	1	1	1	1	1
COL6A2	1	1	1	1	1	1	1	1	1	1	136.126970927267	1	1	1	1	1	1	1	1
COL6A3	1	1	1	1	1	1	1	1	1	1	397.225154678438	1	1	1	1	1	1	1	1
COL7A1	1	191.115496721784	1	1	1	1	1	1	1	1	1	1	1	1	1	162.325278708379	1	1	1
COL8A1	1	1	1	1	1	1	1	1	1	1	217.28874799491	1	1	1	1	211.442232111007	1	1	1
COLEC10	1	1	1	1	1	1	1	1	1	105.609461044899	1	1	1	1	1	1	1	1	1
COMT	1	117.334360746866	1	141.86327944261	96.5312541697804	113.519048953119	1	1	110.533391994801	135.524860880206	1	160.074024787518	1	120.124726046179	88.255641485843	248.716228195146	149.316913675409	1	1
COPB1	1	68.1204520412956	1	1	81.5362431976013	1	1	123.473717794457	1	81.6660893191066	1	1	1	63.549826007375	76.7527629851796	1	1	1	1
COPB2	1	1	1	1	1	1	1	120.240334208392	1	1	1	1	1	1	1	1	1	1	1
COPE	90.1422642621072	1	1	1	1	1	1	170.860074603299	1	1	1	1	1	1	1	1	1	1	1
COPG1	1	1	1	1	1	1	1	195.863045780149	1	1	1	1	1	1	1	1	1	1	1
COPG2	1	128.229787350385	1	1	132.877242089139	104.811986200165	1	1	105.899386958082	166.650451434972	1	1	1	98.8625174723895	108.599013063761	1	1	1	1
COPS6	1	1	1	1	86.3254224872832	1	1	1	112.316431359494	1	1	1	1	1	1	1	1	1	1
COQ4	95.1398002403194	125.257596536519	1	110.380116112478	117.803373488308	99.5075395433893	1	1	157.546445228703	144.815975861968	1	1	252.235896983209	119.779701764369	114.190134773007	150.546797964356	1	110.69681846196	1
COQ8A	106.345273230262	1	1	143.70578097632	1	1	1	118.400756106146	1	1	1	1	1	1	1	1	1	1	1
COQ9	1	1	1	1	79.4885333520198	1	1	1	1	1	1	1	1	74.5856906954006	81.4687993657722	1	1	1	1
CORO1A	1	1	1	1	1	1	1	1	1	1	1	1	1	1	1	1	1	1	220.623266719691
CORO2B	1	1	1	106.63913721429	1	1	1	1	1	1	1	1	1	1	1	1	321.018770177007	1	1
CORO7	1	1	1	88.374996966147	1	1	1	1	1	1	1	145.740704620504	1	1	1	1	1	1	1
COTL1	1	1	1	1	1	1	1	1	1	1	1	318.775032663158	1	1	1	1	1	142.308204258633	208.870435490548
COX10	102.291743452554	79.5679388967699	1	137.680145810474	113.925715575584	106.715287903779	1	1	1	103.504091485825	1	1	1	151.066624762705	89.0628680678257	1	1	1	1
COX11	1	1	1	1	72.0574397780847	1	1	1	1	73.3622092864208	1	1	1	62.1750249968536	1	1	1	1	1
COX16	1	1	1	1	1	1	1	1	1	1	1	1	1	1	81.7212485013719	1	1	1	1
COX19	1	76.1109650544204	1	1	76.8848927737496	1	1	1	88.749375322788	80.303095144055	1	1	1	63.4494319381544	74.183552247729	1	1	1	1
COX20	1	1	1	1	57.2732445108269	1	1	1	1	1	1	1	1	61.8206057764607	1	1	1	1	1
COX7A2L	101.470941908169	1	1	1	65.3121503897366	1	1	1	1	1	1	1	1	71.1181893654023	1	1	1	1	1
CPAMD8	377.153126512033	1	1	1	1	1	1	1	1	1	1	1	1	1	216.961932344339	1	1	1	1
CPD	1	97.4055926731542	1	1	75.1325884335029	1	1	1	1	1	1	1	1	68.715882238716	1	1	1	1	1
CPEB1	1	1	1	1	1	1	1	1	1	1	1	1	1	1	1	1	80.2098648647069	1	1
CPEB2	138.81429215461	265.867406091575	348.738925174202	124.047156295422	162.241141827986	277.920689459822	175.668535201083	1	132.363001484698	315.986030897346	1	1	1	262.360614224521	114.796778141611	1	109.377887219459	110.296335750202	1
CPED1	1	1	1	1	1	1	1	1	1	1	535.441068725184	309.348323460177	1	1	1	1	1	1	1
CPM	1	654.507796787941	396.182892727464	1	679.417228350899	415.949784478923	1	1	265.637961395127	323.815985753022	322.442167660794	259.087911798754	449.39658533624	304.535	1	277.877136411222	1	268.955419381051	1
CPNE3	1	59.0478288126142	1	1	62.6006557035358	1	1	1	1	1	1	1	1	53.9234809030849	1	1	1	1	1
CPNE4	1	1	1	1	1	1	1	1	124.852	1	1	1	1	1	1	1	118.249104946478	1	1
CPNE5	1	1	1	1	1	1	1	235.529286919906	1	1	1	1	1	1	1	1	1	1	1
CPSF2	1	1	1	1	66.9028445320221	1	1	1	1	1	1	1	1	1	1	1	1	1	1
CPVL	1	82.4295	1	1	69.5368955683286	1	1	1	1	1	1	484.344098424028	1	89.9351025770653	116.452649185748	1	1	1	1
CPXM2	1	1	1	89.7293328339419	94.9698030570907	243.969077449442	1	1	1	1	1	1	1	1	1	1	1	1	1
CR1	1	1	1	1	1	1	1	1	1	1	1	216.902853010648	1	1	1	1	851.655230404559	1	1
CR381653.1	1	1	1	1	85.1458491340695	72.2548601696717	1	1	1	1	1	1	1	74.3726481806087	1	1	85.4074770121502	1	1
CRACR2A	1	1	1	1	1	1	1	1	1	1	1	1	1	1	1	1	1	1	262.301819297481
CRB1	1	1	1	1	84.7687688856915	1	1	1	1	1	1	1	1	1	1	1	1	1	1
CRB2	1	1	1	1	1	1	1	1	1	1	1	1	1	1	1	123.40469835989	124.500137241864	1	1
CRBN	1	1	1	1	1	1	1	1	1	1	1	1	1	52.3019738275295	1	1	1	1	156.916613269869
CRCP	1	82.6330145261113	1	1	62.0112867840729	1	1	1	87.7905110068813	86.9303832603485	1	1	1	59.8016074718477	1	1	1	1	1
CREB5	1	341.99255165251	1	1	1	1	1	1	1	1	1	232.279950885745	1	1	1	167.117650565106	1	275.583007211249	1
CREBL2	1	1	1	1	1	1	1	1	1	1	1	131.839360592493	1	1	1	1	1	1	1
CRHBP	1	1	1	1	1	1	430.969505096834	1	1	1	1	1	1	1	1	1	1	1	1
CRISPLD2	1	1	1	1	1	1	1	1	1	1	194.245825552181	1	1	1	1	1	1	1	1
CRLF3	1	1	1	1	1	1	1	147.015439838344	1	1	1	243.862504389243	1	1	1	1	1	1	278.07225590605
CRLS1	1	62.5951032061786	1	1	1	1	1	1	1	1	1	1	1	1	1	1	1	1	1
CROCC	1	1	1	1	1	1	1	1	136.084465109041	1	1	1	1	67.6732086988787	81.8733557277964	1	1	141.03214651439	1
CROT	1	1	1	1	1	1	1	1	1	1	1	1	1	1	114.742230768475	1	1	1	1
CRPPA	1	175.357606838008	1	268.638405916236	174.115340690543	118.411046543455	217.156029313743	1	235.585617442454	185.313148917942	174.488991267027	1	294.431350785219	207.327806686524	128.591741572871	1	84.3305042491112	257.448541930757	1
CRTC1	278.220170881798	162.154861753514	1	233.632555017754	211.817630939487	193.192670460884	1	1	208.295449448721	234.755529125561	1	151.722656230551	312.759531162015	176.587244726055	219.383311260886	170.008107903011	1	133.917765708744	1
CRY2	83.9123	1	1	1	80.7812176219391	1	1	1	1	1	1	1	1	78.1487325662713	1	1	1	110.38426531974	1
CRYBG1	87.8983783266569	129.096803673064	315.931129974975	1	1	168.976215506538	1	1	116.487218448324	115.808376142786	1	249.542416426631	1	73.1922476333429	732.233070179654	1	1	134.219059331425	323.805493836389
CRYBG3	389.281834568629	171.518104599767	1	301.731034337363	143.198650428991	180.263158711302	354.019598971559	165.490843173093	123.298934360901	175.646466660887	240.210884101735	152.224656855536	229.480775250776	144.823964430373	190.175350655198	1	87.2463660004627	1	1
CS	1	1	1	1	93.1084683252492	82.7650204747287	1	1	104.105928031484	1	1	1	1	81.4447257897001	1	1	1	1	1
CSF1R	1	1	1	1	1	1	1	1	1	1	1	638.529162171072	1	1	1	1	1	1	1
CSF2RA	1	1	1	1	1	1	1	1	1	1	1	640.125429322389	1	1	1	1	1	1	1
CSF3R	1	1	1	1	1	1	1	1	1	1	1	236.712403987622	1	1	1	1	1	1	1
CSGALNACT1	1	983.072548522534	1	146.196097060824	296.072787816393	296.250512563928	312.103381961236	1078.03372513089	194.006192154806	503.289268572353	347.995336707422	389.014897926988	349.979763333915	212.644490976764	310.155634661449	1	1	1	273.840162941986
CSGALNACT2	1	1	1	1	1	1	1	128.04809259241	1	1	1	120.609115442201	1	1	1	1	1	1	178.957769916118
CSMD3	1	1	1	617.225534381384	1	1	1	1	1	1	1	1	1	1	1	1	1	1	1
CSNK1E	1	1	1	1	1	1	1	140.071546113562	1	1	1	1	1	1	1	1	1	1	1
CSNK1G2	1	1	1	1	1	1	1	1	95.9008309578757	1	1	1	1	1	1	1	1	102.574052360473	1
CSRNP3	110.486908215458	92.3711599148903	1	1	129.686958204439	137.654003213048	1	1	144.977751735983	154.004521364767	231.642204819676	1	1	150.756038619254	214.316597659535	134.259256495441	1	120.335568686223	1
CTBP1	99.1579382922605	98.4319667803731	1	1	114.062950867841	104.205960155113	1	157.849194507956	176.127105629643	90.7797329836575	1	154.033942085313	234.581260504615	87.0376556549494	119.299426549691	1	127.424822529202	158.887972837042	1
CTDSP2	101.113714132798	96.581957052013	1	115.918280687944	81.5537968103051	95.0586505091937	1	1	1	123.477698891254	112.383962623336	1	1	78.742838847914	73.7368783485426	1	1	1	1
CTIF	1	134.830334031752	1	127.594341425063	272.204781794766	201.748796434069	323.112710201655	150.690714737513	239.634575180496	155.769921317661	252.776594331266	1	329.191438558562	278.827890777179	182.488843703775	529.73288042029	98.2984334181178	114.20633954061	1
CTNNA3	1	1	1	1	1	1	1	1	1	1	1	1	1	1	1	1	195.458384631238	1	1
CTNNAL1	1	89.4739892677774	1	1	102.34938609778	84.9260425992439	1	1	1	1	1	1	1	84.4252063254141	1	113.054367356866	1	1	1
CTNNBIP1	1	1	1	1	1	1	1	1	1	1	1	1	1	1	1	1	163.093244252428	1	1
CTSB	1	1	1	145.268103514496	1	1	1	1	1	1	1	451.203909873476	1	1	1	1	1	108.884158838546	1
CTSC	1	1	1	1	1	1	1	1	1	1	1	229.061208335211	1	59.0601063648317	1	203.679852298075	1	94.1516364405536	226.277495471883
CTSD	1	1	1	1	1	1	1	1	1	80.5792687900196	1	1	1	1	1	1	1	1	1
CTSH	1	1	1	1	1	1	1	1	101.85293060306	1	1	237.016945311581	1	1	174.393416902782	1	1	171.150182256558	1
CTSS	1	1	1	1	1	1	1	1	1	1	1	392.944735768217	1	1	1	1	1	1	1
CTSZ	1	1	1	1	1	1	1	1	1	1	1	212.868187491581	1	1	1	1	1	1	1
CTTNBP2	439.950243544404	110.206223125056	1	194.066817781401	1	1	1	1	1	78.4263217455744	1	163.900166777611	1	76.9443390837003	1	851.915782643359	540.977402131773	111.532157819595	1
CTTNBP2NL	91.6453936498122	108.366864530453	1	1	1	1	236.589179354058	1	1	1	1	169.662788304394	1	1	1	1	1	134.080343354004	1
CUBN	645.486348120395	219.342027363821	3655.75039599772	677.088624464214	339.561048496004	483.968745526422	1135.55528262793	376.925374163451	2483.21602217283	394.467564807616	930.847221724418	728.107204262525	1055.35958599814	382.854598697219	612.850762159276	1009.29403875654	598.769822821279	5685.49925013888	643.523838705295
CUL2	1	75.5868629970362	1	1	70.0401866128455	72.1485613559743	1	1	1	1	1	1	1	70.3556476380709	69.610012278769	1	1	1	1
CWC22	1	1	1	1	66.398511200521	1	1	1	1	1	1	1	1	1	1	1	1	1	1
CWH43	1	1	1	1	1	1	1	1	1	1	1	1	1	1	106.767623237117	1	1	1	1
CXADR	1	77.1777040933442	1	1	1	1	1	1	1	1	1	1	1	1	83.231430917229	1	81.9842614152497	1	1
CXCL12	1	1	1	1	330.916328795222	1	1	1	494.006455428193	351.186964944657	176.635720209952	1	445.512288012483	876.737137739446	1	1	1	1	1
CXCL14	1	1	1	1	1	1	1	1	1	1	1	1	1	1	1	1	1	147.609098235247	1
CYB5A	122.03423308724	86.4444170835622	413.026182872084	1	197.370083384764	147.737613630327	1	1	193.78273217499	140.273198226918	147.200072346341	1	1	173.290062064476	152.446599504366	1	141.572836078713	265.123562539034	1
CYB5B	1	54.3855709642243	1	1	51.136895955169	66.1306992540045	1	1	1	1	1	1	1	63.0755474777981	81.4639579507943	1	117.809793526412	1	1
CYB5R4	1	77.1826214235292	1	1	63.8476972387435	1	1	1	1	1	1	232.475687574442	1	1	1	1	1	1	1
CYBA	1	1	1	1	1	1	1	191.437187068394	1	1	1	178.876633657988	1	1	1	1	1	1	1
CYBB	1	1	1	1	1	1	1	1	1	1	1	496.919523742736	1	1	1	1	1	1	1
CYBC1	1	1	1	1	1	1	1	108.541912005184	1	1	1	1	1	1	1	1	1	1	1
CYFIP2	267.137850162398	243.304804088979	577.224627173153	310.534824064626	970.362273285014	561.409201420017	1	1	503.014423159142	355.815591939911	1	200.537605941979	742.706066510221	866.203711495379	544.666208426653	161.961499145178	124.183290920488	318.817745048737	571.453052245326
CYLD	1	1	1	1	1	1	1	116.652810881326	1	1	1	158.544031176841	1	1	1	1	1	1	328.250863017364
CYP1B1.AS1	1	1	1	1	87.7829862348782	1	1	1	1	1	172.597815334613	1	1	1	1	175.070819208642	1	1	1
CYP24A1	1	1	1	1	1	1	1	1	1	1	1	1	1	1	1	1	1	355.916249775315	1
CYP3A5	1	1	1	1	1	1	1	1	116.596	1	1	1	1	1	1	281.027593860324	1	258.010103522263	1
CYP4A11	1	1	1	1	1	1	1	1	163.665020116839	1	1	1	1	1	1	1	1	330.497061130288	1
CYP4F3	1	1	1	1	1	1	1	1	136.092326076026	1	1	1	1	1	1	1	1	239.71790620115	1
CYP4V2	1	73.3519516517151	1	1	71.2648520413578	1	1	1	132.839384161432	70.0244654344041	1	1	1	102.430526235868	79.8756528914369	1	1	191.634919574038	1
CYP7B1	1	94.4604263343244	1	1	136.538337900473	89.2324268905422	1	1	1	77.1368261175784	238.955040964633	1	1	119.197620900745	106.315227794939	1	1	1	1
CYS1	117.945283427219	373.094862847267	425.21374751998	1	437.974666084108	481.910379052301	1	1	386.439447504437	448.876007763055	1	1	594.369151568377	426.18060337213	395.111617554608	187.535363167506	115.846355548383	281.826456422557	1
CYSTM1	153.736165639629	110.155799097053	1	250.337204811741	190.873869949355	172.71153867922	1	1	199.817767245155	182.355989687893	1	1	1	191.571133476437	152.381711240194	1	1	133.977929347062	1
CYTH2	1	67.5505767004858	1	1	1	1	1	1	1	1	1	1	1	1	1	1	1	1	1
CYTH3	1	1	1	91.5982417067226	90.6391950023176	86.7661635421701	258.052997716479	1	1	1	258.073065140301	1	1	97.3405981492025	69.8198775186058	1	1	1	1
CYTH4	1	1	1	1	1	1	1	140.488463746073	1	1	1	391.554071987005	1	1	1	1	1	1	1
CYTIP	1	1	1	1	1	1	1	143.281868843035	1	1	1	1	1	1	1	1	1	1	238.988600139888
CYTOR	1	160.742386846139	1	1	1	1	1	339.95033604749	1	190.268945435067	159.685649742463	1	1	88.5895255163307	1	1	1	1	297.118567915563
CYYR1	1	1	1	1	1	1	432.40111969082	1	1	1	1	1	1	1	86.7444543895349	1	1	1	1
D2HGDH	1	85.2009921286604	1	1	126.804816836942	113.561249030886	1	1	224.684554292977	109.734807933782	1	1	217.396205847177	104.11128182621	113.634466925725	152.529724414709	76.3858318134358	264.41644466041	1
DAAM1	144.33774690388	184.609084329838	1	138.218550722802	190.531482202741	121.451891132631	221.549	1	133.894041501535	205.276976201472	245.46448102736	176.531563701351	240.960186974793	215.734669923927	129.194173049401	215.218535955751	1	1	1
DAAM2	1	1	1	1	1	1	1	1	1	1	434.68848025863	1	1	1	1	1	1	1	1
DAB1	334.010210450816	213.231449098566	364.263856013328	271.990279504432	404.421821986414	420.302585405169	1	238.299170160895	382.279507179271	381.735250823327	284.417760300231	1	541.132566849284	509.408560405941	440.857032284685	503.837380673237	170.306	188.72764727937	1
DAB2	1	1	1	1	1	1	1	1	106.878666914889	1	1	209.051581228443	1	1	1	1	1	228.570565865478	1
DAB2IP	311.048483439152	214.316210209685	1	287.65923306608	207.329776117206	218.641021674956	317.296413995769	1	198.133251064556	229.548570352036	219.711157515528	1	271.360534123248	185.263707065983	194.262592557802	255.026288403365	141.420322445444	180.089954132385	1
DACH2	1	1	1	1	1	1	1	1	1	1	1	1	1	1	1	1	789.927856509901	1	1
DAG1	133.796613546008	101.027761009833	1	103.290166032386	120.912161778727	179.546197258564	1	1	131.210115441908	145.500316564019	1	1	249.767531342641	138.578811984147	109.06265613745	177.574573818605	223.775468977265	1	1
DAPK2	1	1	1	1	1	1	1	1	1	1	551.923839898824	1	1	1	1	1	1	1	1
DAPP1	1	1	1	1	1	1	1	1	1	1	1	118.961020764978	1	1	1	1	1	1	1
DBNL	1	1	1	1	1	1	1	1	1	1	1	150.38464756869	1	1	1	1	1	1	1
DBT	1	1	1	1	65.7378646606685	1	1	1	1	1	1	1	1	51.6714000531734	1	1	1	1	1
DCAF16	98.5401034298677	57.1686311069641	1	1	72.3035879281117	1	1	1	1	1	1	1	1	61.3572182425311	1	1	87.3474091243248	1	1
DCAKD	127.516116220907	105.037866980244	1	134.596188210429	151.753112064759	115.184959876643	1	1	166.646769539976	126.09967394445	1	1	246.776904631006	119.235933787165	150.424399824434	174.991181678394	1	119.143767467906	1
DCBLD2	146.901672394844	143.947219437963	1	118.771811403429	149.407324744734	107.000341364703	1	1	207.211252793791	133.483367656363	329.575855934654	1	236.383988066843	141.849135974512	137.113425652452	544.663606939816	338.305725664496	164.461594047038	1
DCC	1	1	1	1	1	1	1	2837.78602998605	1	1	430.756355760972	1	1	1	1	1	1	284.105601304915	1
DCDC1	1	173.502025502419	1	1	107.281216182821	1	1	1	1	145.360381204848	1	1	1	103.766725495681	136.814649631209	176.109416286335	1	155.276644744607	1
DCLK1	1	1	1	1	1	1	1	1	1	1	264.089730671799	1	1	1	1	1	1	1	1
DCLK2	189.946912044062	1	1	289.106547023226	69.4337649076026	79.8560437790449	269.507091600359	1	1	1	1	1	1	103.656618045568	1	120.360881166469	155.803585763672	1	1
DCN	1	1	1	1	1	1	1	1	1	1	257.553474388272	1	1	1	1	1	242.236101393852	1	1
DCP1B	81.4467179254457	71.9571439812762	1	1	85.8171525457705	89.2165768528214	1	1	1	78.1713408419045	1	1	1	52.9849298381314	83.034749783101	1	1	1	1
DCTN1	107.341333298464	1	1	1	1	1	1	1	1	76.4325977338174	1	1	1	1	1	1	1	1	1
DCTN2	1	64.0120305492718	1	1	1	1	1	1	1	1	1	1	1	1	1	1	1	1	1
DCTN4	73.3785027280718	75.2796	1	1	67.6693620055716	1	1	1	1	1	1	1	1	1	69.199939191235	1	1	1	1
DCUN1D2	1	1	1	1	1	1	1	1	1	1	1	1	1	1	1	1	70.772999728181	1	1
DDAH1	131.02248155335	306.506472111602	427.204506398872	230.245463340423	271.249235941078	418.168029051028	163.137066246144	1	276.489730022493	274.375202840808	277.509664930091	1	382.302619908427	244.069521148244	305.355853123166	243.97405952968	1	414.629489867147	1
DDB1	80.5588836003341	1	1	1	1	1	1	1	1	1	1	1	1	1	1	1	1	1	1
DDHD1	1	68.5641075358739	1	1	1	1	1	234.670684628496	1	1	1	152.30503213794	1	1	1	1	1	1	266.812946001498
DDHD2	1	79.9379197022192	1	91.5104816570088	84.7149885343016	76.1500319327849	1	1	1	1	1	1	1	83.6739004919004	95.1562412338653	1	84.5236282855536	1	1
DDI2	77.3338284357207	67.3334058174246	1	91.5239756661746	68.165747483549	1	1	1	95.121342795027	1	1	1	1	1	1	1	1	124.488448636187	1
DDN	1	1	1	1	1	1	1	1	1	1	1	1	1	1	1	1	155.574336420302	1	1
DDR2	1	1	1	1	1	1	1	1	1	1	303.731989254734	1	1	1	1	1	1	1	1
DDX1	82.7626555934261	59.2854361046227	1	82.4491719734548	73.2864150241451	69.7939027280901	1	1	1	1	1	1	1	79.2211914524981	75.5402797601691	1	1	1	1
DDX31	1	77.6775180132006	1	1	1	1	1	1	1	1	1	1	1	62.0717428297439	1	113.373339324726	1	1	1
DDX50	80.816169563978	82.1573203529434	1	1	75.6162745006032	1	1	1	1	91.1050028119007	1	1	1	73.9899215866253	1	1	82.9982262005794	1	1
DDX52	95.9267535832068	78.6455916823249	1	95.3624093384971	75.4530991888325	1	1	1	75.8047241460741	1	1	1	1	1	75.6761566886756	1	1	1	1
DDX58	1	75.9702806104425	1	1	1	1	212.989689842846	1	1	1	1	1	1	1	1	1	97.5980695722446	1	1
DDX59	1	1	1	1	65.7586627930408	1	1	1	1	78.0209994556029	1	1	1	63.6687324638192	1	1	1	1	1
DDX60	1	66.952559524659	1	1	1	1	150.219135346237	1	1	1	1	1	1	1	1	153.512436080697	115.481326778163	1	1
DDX60L	1	1	1	1	1	1	143.633838792306	1	1	1	1	192.781427446099	1	1	1	1	1	1	1
DEF6	1	1	1	1	1	1	1	127.87345407518	1	1	1	1	1	1	1	1	1	1	251.74665988345
DEFB1	100.720920244996	1	1	84.203579564173	253.926924446295	324.838564949616	1	1	105.600808307475	166.148981646521	1	1	1	277.80697407015	135.472485194252	1	1	1	1
DEK	75.5246199116362	79.0557571271001	1	1	1	84.0961176692456	142.108133446895	1	1	1	1	163.681407648037	1	1	64.6336975211572	134.16746862594	106.619023078832	1	171.101392408775
DELE1	1	1	1	1	1	1	140.079350751878	1	1	1	1	1	1	1	1	1	1	1	1
DENND2A	1	505.420486432431	1	1	762.006601797138	363.711021963116	1	1	468.023855109154	498.040861419366	288.234829581927	1	892.118304019526	603.558910205787	1	1	1	1	1
DENND2C	1	1	1	1	1	1	1	179.632539973852	1	1	1	1	1	1	1	1	1	1	1
DENND2D	1	1	1	1	1	1	1	1	1	1	1	1	1	1	1	1	1	1	284.307
DENND3	1	89.1043309188799	1	1	1	1	179.134127907252	220.602176301176	1	1	1	285.046701692387	1	1	1	1	1	1	1
DENND4B	1	1	1	1	1	1	1	1	1	1	1	152.162146077727	1	1	1	1	1	1	1
DENND5A	97.7971495341955	95.8819756345406	1	1	102.226048352337	121.135127702003	271.695889432735	1	93.9373983839982	77.7122158745556	162.174322864544	261.144908504278	1	109.276157512259	1	1	1	1	1
DEPDC1B	1	1	1	1	1	235.262833808384	1	1	1	1	1	1	1	1	1	1	1	1	1
DEPDC5	159.684296659127	86.7585574836902	1	155.117842373688	115.303051432361	116.642791543659	1	1	125.705478913462	99.4885128586026	1	1	1	113.183389580452	99.1596900167297	1	1	1	1
DEPTOR	206.989776917353	1081.15226388566	588.331501368873	119.272809656769	1071.32463616684	532.322796830203	223.516809802351	1	998.79088521958	1722.23	299.293306619047	296.862741105739	1365.45919136258	786.713103039967	268.52697003578	322.097812430165	159.638044352355	246.779653008203	1
DERL1	1	1	1	1	1	1	1	145.624825898039	1	1	1	1	1	1	1	1	1	1	1
DERL3	1	1	1	1	1	1	1	325.466295133341	1	1	1	1	1	1	1	1	1	1	1
DESI2	1	64.1107791025153	1	1	66.4428040312884	1	1	1	1	1	1	1	1	77.6084590630759	1	1	1	1	1
DGCR8	1	62.4108015630055	1	1	75.8590788865241	1	1	1	1	1	1	1	1	69.1287918407328	1	1	79.9093148085346	1	1
DGCR9	1	1	1	1	1	1	1	1	1	1	1	1	1	1	1	1	1	118.654213637966	1
DGKA	1	1	1	1	1	1	1	1	1	1	1	1	1	1	1	1	1	1	354.666788583109
DGKB	1	1	1	759.14271256573	1	1	1	1	125.073697883297	1	1	1	1	1	1	1	1	221.758435629237	1
DGKD	1	1	1	1	1	1	1	262.785934486229	1	1	161.342373601359	217.015912537298	1	1	1	134.449516997458	135.132977910396	1	322.364389447119
DGKE	1	1	1	1	1	1	198.056733875006	1	1	1	1	1	1	1	1	1	1	1	1
DGKG	1	1	1	1	1	1	1	1	1	1	347.757418611986	1	1	1	1	1	1	1	1
DGKH	120.426479738684	552.000976648791	414.01450594394	1	117.423560982215	111.152052476865	451.34485820744	1	213.320501298178	233.544102226279	393.94550554853	1	286.075163246147	127.935848571379	95.8705801467894	317.485155239058	137.403069589441	358.256402559372	390.996165796637
DGKI	350.784574698534	1	1	2041.30719766357	1	1	1	155.842527697482	1	1	1	1	1	1	1	1	1	1	1
DGKZ	1	1	1	1	1	1	171.990325632358	1	1	1	1	1	1	1	1	1	1	1	187.690867072425
DGUOK	1	81.0736471451532	1	1	57.0465263932763	1	1	1	1	73.3872606239107	1	1	1	66.8561602392061	1	1	1	1	1
DHDDS	1	62.2778709954032	1	1	1	1	1	1	1	1	1	1	1	70.405688453338	1	1	1	1	1
DHRS3	144.97860314262	1	1	169.975169354687	100.036190407973	133.360150955947	696.876070425992	1	143.488903119836	183.157280452207	585.490328970945	1	1	80.3157993898159	1	261.646669538601	326.173945841678	158.311603870531	1
DHRS4	1	1	1	1	1	1	1	1	1	1	1	1	1	1	1	1	1	96.4374668648602	1
DHTKD1	119.452983757852	1	1	150.531644898824	67.8848662280474	1	1	1	225.238923828335	1	1	144.256105926841	1	78.0543874539217	1	174.04114028444	1	336.815074823467	1
DHX16	1	1	1	1	1	1	1	1	123.892144078067	1	1	1	1	1	1	1	1	1	1
DHX34	126.083958113124	96.6387066111207	1	143.937475062222	104.839132173805	151.300414102424	1	1	201.993452019976	106.988603649781	1	1	263.004655991554	110.775277600055	125.913025853855	167.581089637599	1	231.68441133942	1
DHX57	1	71.7449606529846	1	1	64.0989376789182	1	1	1	1	1	1	1	1	1	1	100.662922324031	1	113.583663149451	1
DIAPH3	1	119.017719535033	1	1	1	1	1	1	1	1	1	1	1	1	1	1	1	1	1
DIO1	1	1	1	1	1	1	1	1	1	1	1	1	1	1	1	1	1	124.996257645383	1
DIPK1A	133.923724760022	1	1	1	1	1	1	954.321771590402	1	1	1	251.153438354714	1	1	1	1	1	1	337.496443753358
DIPK2B	1	1	1	1	1	1	227.574615646279	1	1	1	1	1	1	1	1	1	1	1	1
DIRC3	1	89.5068688885301	1	143.799968733519	190.869419226182	125.992945162781	159.713501080283	1	179.135144117474	169.326696237862	229.232355526621	355.421135158559	251.204519327348	162.499	87.034798761581	318.854369841736	1	243.045832507722	1
DISC1	1	1	1	1	1	1	435.433097028262	271.313979669633	1	1	245.468783276938	1171.94000466221	1	1	1	1	1	1	427.924180081872
DIXDC1	1	89.5356862155087	1	1	86.7633718289786	87.5414692808091	1	1	146.095094309971	101.832024764783	1	1	1	101.310453348929	150.520544546915	216.703818353023	1	173.36335031418	1
DLC1	272.004752300278	1	1	111.793837451283	1	1	634.56761118169	1	106.52175420992	1	1084.21347697139	1	1	1	1	341.615849351567	251.458619624281	127.681168421289	1
DLEU1	1	1	1	1	1	1	1	1	1	1	1	545.443726003466	1	1	1	1	1	1	1
DLEU2	156.667262998898	163.589249472758	385.039528314207	120.113599919041	1	99.4669766017224	626.097344295143	512.701776075964	101.678128535457	1	668.034334124083	1115.14644363049	1	1	130.636024645297	161.759501345466	1	208.034452402294	890.373472005837
DLG3	74.6287210534977	88.330091006221	1	1	120.774309973561	1	1	1	1	81.2491687775751	1	1	1	111.946607234694	94.5503678989081	1	1	1	1
DLG5	145.742551670195	79.1602352293328	1	345.849951100573	100.481018738677	128.34097418814	1	1	119.339357109348	92.7800334566508	212.722767251374	1	1	121.943362132278	84.4185923727344	1	116.59947733627	1	1
DLGAP1	1	182.324292354181	1	1	1	1	1	1	1	1	1	1	1	1	1	244.564125561323	1	363.459932568767	1
DLGAP4.AS1	1	1	1	1	1	1	1	164.751206229175	122.042033352012	1	1	1	1	1	106.248090625011	1	1	1	1
DLL1	87.3656111817135	1	1	134.703858197696	1	1	1	1	1	1	1	1	1	1	1	1	1	1	1
DMAC2L	1	1	1	1	55.4323427052838	1	1	1	1	1	1	1	1	54.8906108728571	1	1	1	1	1
DMD	158.739383623703	65.3686667850341	1	1	1	1	1	1	1	1	853.592670856877	1	1	63.2413725670361	1	137.494394476234	155.289801383793	1	1
DMGDH	159.454702063287	155.648805941145	1	140.239024833606	299.281605035778	278.414185849856	142.545873426179	1	275.721352384072	224.66746399187	1	1	361.762942663909	281.763956516795	221.956088144852	169.139214909044	1	346.544374204017	1
DMKN	89.9277391801893	86.3538080864903	1	1	1	1	1	1	1	1	1	1	1	1	113.991511018079	103.167688646585	1	1	1
DMRT2	371.702977359022	1	1	1	1	1	1	1	1	1	1	1	1	1	1	1	1	1	1
DMTN	116.610372497059	1	1	126.387206541104	1	86.711713436848	1	1	88.4368107673239	1	1	1	1	79.0840146705659	91.985711664392	1	1	99.0649601209891	1
DNAAF4	1	130.588438930555	1	1	80.2632715766704	1	1	1	125.344152944094	109.240437988739	1	1	1	90.460227364327	101.366592141181	153.641663281875	1	154.696013777159	1
DNAAF5	1	62.7213172947524	1	1	1	1	1	1	1	1	1	1	1	73.071594955236	1	1	1	1	1
DNAH1	1	1	1	1	1	1	1	1	98.0439644835775	1	1	1	1	1	1	1	1	162.017401223993	1
DNAH11	1	1	1	138.779993663008	1	1	1	1	1	1	1	1	1	1	1	1	1	1	1
DNAH14	513.914233496961	496.154716434773	681.421285877698	454.248720145065	698.593453235166	597.359822428739	159.859055954456	142.761575629258	667.464263302698	692.454270355495	190.339248598264	1	948.743310215788	577.288662693777	418.309955303509	698.649541328961	225.737845728958	462.064258298937	1
DNAH5	1	135.154197854576	1	1	1	1	1	1	1	85.2071673311689	1	1	1	1	1	110.059832916413	1	380.045281431723	1
DNAH6	105.988879341877	107.108228474365	1	1	111.363475834004	1	1	1	159.785204713681	177.003353134957	1	1	1	99.6418978989894	93.6047954947103	1	1	1	1
DNAH7	1	352.156575466167	1	1	278.103700157297	215.350754022933	1	1	288.359289525549	319.395636157151	1	1	338.592649438679	278.629409229841	245.800985212824	210.578961253708	92.9953532236084	287.803172561239	1
DNAH9	1	1	1	1	1	1	1	1	1	1	1	1	1	1	1	1	83.9198199088515	1	1
DNAJC11	105.754442398589	108.428172144629	1	121.243228971627	282.375017229947	252.748140491481	145.108008789667	1	369.20503043754	241.770468487699	1	1	370.734732431614	337.344759033822	155.938701534232	252.517555104395	90.9770293447327	223.289615029733	1
DNAJC17	1	74.6001340770366	1	1	62.2466900366753	1	1	1	1	78.6529961940006	1	1	1	1	1	1	1	1	1
DNAJC24	1	59.7905765303329	1	1	70.1024224506651	1	1	157.775765094698	1	1	1	1	1	1	1	1	1	1	1
DNAJC25	1	1	1	1	1	1	1	120.315266697151	1	1	1	1	1	1	1	1	1	1	1
DNAJC27.AS1	1	1	1	1	81.368931817793	1	1	1	1	1	1	1	1	80.3204877567873	1	1	1	1	1
DNAJC6	1	1	1	1	1	1	1	1	1	1	1	1	1	127.229940398255	1	159.396933727366	96.3113820456851	129.47561212901	1
DNAJC9	1	1	1	1	1	1	1	1	1	1	1	1	1	64.2361871119599	1	1	1	1	1
DNASE1	188.000862656868	122.654780012348	1	186.462954217121	366.038876027253	323.007185310384	125.394240318083	1	302.667535960397	255.608988369659	1	1	537.23974813759	453.452984593244	161.500439367279	123.014075298047	83.419818397978	1	1
DNASE1L3	1	1	1	1	1	1	186.038281937199	1	1	1	1	1	1	1	1	1	1	1	1
DNER	1	1	1	1	1	179.116116962856	1	1	1	1	1	1	1	1	1	1	1	1	1
DNHD1	1	1	1	1	63.4851236048855	1	1	1	1	1	1	1	1	90.9725271971711	1	1	1	1	1
DNM1	1	1	1	1	1	1	1	1	139.380048766195	1	1	1	1	1	1	562.736866868016	1	199.140616308708	1
DNM3	1	334.378105845765	1	1	379.80334832007	305.613205742028	1160.80325995611	1	265.893994351565	373.384278609224	192.822323712899	1	385.147888745103	313.007942683531	102.980749648486	318.711023355215	126.75035583639	1	1
DNMBP	250.146810344144	150.947453299809	1	239.864993133991	138.960896693557	115.609978238046	146.41816941734	1	166.248397951875	156.936701309896	157.923207827342	1	232.85168485917	149.169456403837	166.531624424831	1	1	158.080473939694	1
DNMT1	1	1	1	1	1	1	1	1	1	1	1	162.079511434975	1	1	1	1	1	1	1
DOCK10	666.118685878823	1	1	135.486365994143	1	1	1	196.987775795568	1	1	355.65147846847	1145.22173591642	1	1	103.301325456128	1	1	1	1456.72374881375
DOCK11	1	1	1	1	1	1	1	1	1	1	1	463.489886609991	1	1	1	241.429291764332	1	1	537.678558315424
DOCK2	1	1	1	1	1	1	1	835.291562136261	1	1	1	1441.97216782534	1	1	1	1	1	1	1227.72303109908
DOCK3	1	138.507821735365	1	158.00599517758	168.112598538201	118.056635729959	1	1	219.056892020056	253.084843571169	1	1	213.760196119705	151.998156038553	149.619010300675	133.500435297876	113.673821540363	1	1
DOCK5	182.700577555141	123.278275753882	1	338.592687385203	1	1	1	1	120.756965111299	100.672112108763	247.955980854088	530.826490358285	1	76.8561553708535	130.195170892066	221.908846322684	972.113856997431	116.120043677501	1
DOCK6	91.7737939166924	91.4133611154025	1	1	98.5253714577769	85.9095688348462	563.680975165678	1	94.5257630226043	113.007783081529	210.230114535955	1	1	1	87.7361770702736	1	1	1	1
DOCK8	520.058764211918	1	498.975853491785	470.194772797956	1	1	1	969.246498789531	95.3375592362515	1	450.255355316769	1705.05662502365	1	1	1	1	1	319.528760037796	1230.20762224288
DOK5	1	84.8296870660207	1	1	58.3498470838803	1	1	1	1	77.5877843223665	1	1	1	83.4965603124875	1	1	1	1	1
DOK6	1	1	1	1	1	1	279.326483336212	1	139.941361472825	1	248.329851678514	1	1	1	1	1	1	292.062618167029	1
DOP1B	153.683751468956	93.1218569783006	1	278.475404102868	1	1	1	1	1	1	1	262.981444837319	1	1	1	1	1	1	1
DPEP1	1	1	1	1	1	1	1	1	135.979953281738	1	1	1	1	1	1	1	1	249.309133957276	1
DPF3	1	1	1	1	1	1	1	1	153.346165970821	1	1	1	1	1	1	1	1	265.99819885194	1
DPH6.DT	97.1372416714184	168.723748567609	468.658558879611	109.541075091837	311.304876626771	342.253624092317	328.470780796182	1	257.576541002236	232.169872599206	203.050244178897	1	324.129026783494	352.043132173705	358.574196265322	158.528853896427	130.884247088801	262.897886790396	1
DPP4	1	101.277408345688	1	1	1	1	1	1	1	1	1	1	1	1	1	1	207.239005683356	126.137291940266	1
DPP6	97.1588944287793	90.158	477.117071144668	142.022943541813	94.7245798299329	118.916295208478	1	1	153.510122406748	102.033577795341	1	1	1	76.7584260083362	114.378861082774	623.009861956903	3628.07948687285	224.275701651892	1
DPP9	1	76.4610043305037	1	1	1	1	1	1	84.2097760680229	1	1	1	1	60.7624110970617	1	1	1	1	1
DPY19L1	1	87.4956834188378	1	1	1	1	1	1	1	1	1	1	1	56.6466180076612	1	1	1	1	1
DPY19L2	403.191202588515	87.5254828824492	1	498.279413698278	56.5522296214387	259.67372314979	1	1	1	130.266193084827	1	1	1	93.9095009372503	344.482740612581	1	1	113.032471193088	1
DPY19L3	1	79.4159119329782	1	1	72.0148943483494	1	1	1	1	88.3792560278034	1	1	1	78.5419595470227	1	1	135.020570450999	1	1
DPY19L4	1	74.1090047083959	1	1	80.7056910791697	85.1603235254993	1	1	1	1	1	1	1	61.2129275895163	93.9106024462149	1	1	1	1
DPYS	1	1	533.386166406269	1	1	1	1	1	317.954904961565	1	1	1	1	1	1	1	1	854.026244983518	1
DPYSL2	1	1	1	1	1	1	153.095803064922	1	1	1	131.168269006111	207.446241252071	1	1	1	153.049909281083	185.268511957434	1	1
DPYSL3	1	1	1	1	1	1	1	1	1	1	1	1	1	1	1	143.779147000607	79.9177673099718	1	1
DRAIC	1	1	1	1	1	1	1	1	240.211030620882	1	1	1	1	1	1	1	1	408.963866011065	1
DRAM1	1	1	1	1	1	1	1	300.522092041811	1	1	1	149.647935752415	1	1	1	1	1	96.5086265739122	1
DRAM2	1	1	1	1	1	1	1	1	1	1	1	200.479320429983	1	1	1	1	1	1	1
DRG1	1	1	1	1	1	1	1	1	1	1	1	1	1	69.451525755292	1	1	1	1	1
DSCAM	166.51957445035	1	1	1	1	1	1	1	1	1	1	1	1	1	1	1	1	1	1
DSCAML1	1334.04397744353	285.860233197976	564.470397818963	206.729083700628	837.04658599646	605.953031209954	322.78437546259	1	574.58192119015	427.764396708783	205.577319579323	1	800.666436657631	721.119607600858	204.98296099652	478.280454997348	1	441.757394897812	1
DSG2	249.391426997624	1	1	134.768085225637	1	1	1	1	1	1	1	1	1	1	1	1	1	1	1
DSP	266.362574927207	97.4094882846892	1	241.480764438298	1	108.679656444985	1	1	106.875135395906	1	1	1	1	1	139.261206544012	1	1	162.98152117323	1
DSTYK	1	91.0786456688204	1	1	107.622565253719	109.568603803427	137.293006871919	1	1	84.6111294991033	1	1	1	96.9576346119356	98.8625897579665	1	78.064966251407	1	1
DTHD1	1	1	1	1	1	1	1	1	1	1	1	1	1	1	1	1	1	1	274.353438032775
DTNA	1	1	1	1	1	1	1	1	1	1	1	312.454966858447	1	1	1	197.520921649938	142.387248711668	1	1
DTWD1	1	61.5096120262609	1	1	81.3136216951888	1	1	182.445364537445	1	79.5111397269453	165.123259885093	1	1	91.2855040240922	1	1	1	1	1
DTX2	1	56.8711757451256	1	1	1	1	1	1	1	1	1	1	1	1	1	1	1	1	1
DUBR	1	1	1	1	1	1	1	1	1	1	1	1	1	1	1	1	91.8361620825638	1	1
DUSP15	89.3269560904342	1	1	1	1	1	1	1	1	1	1	1	1	1	1	1	1	1	1
DUSP16	1	104.23995516716	1	1	1	79.0479235818509	1	1	1	1	1	1	1	1	97.8445879280228	162.504404682886	118.744789967364	98.9055997644647	174.005111760216
DUSP22	1	1	1	1	1	1	1	281.349241876596	1	1	1	1	1	1	1	1	1	1	1
DUSP9	1	1	1	1	124.020487745672	1	1	1	1	1	1	1	1	86.0602034542647	1	1	1	1	1
DYNC1I1	1	1	1	1	1	1	1	1	1	1	1	1	1	1	1	1	327.665669708697	1	1
DYNC2H1	162.453547036383	277.409011938754	431.680218022985	143.984862272052	251.082942582659	567.766036021058	227.640945380866	1	262.980229879295	235.53362611663	345.57809050845	1	329.610761562622	209.415386805636	326.111437086629	289.761829640037	285.628452035683	262.289204579138	1
DYNC2LI1	75.5022009459314	149.057405916353	1	1	120.176607779575	97.665453298519	1	1	1	123.810556581884	1	1	1	113.73144558442	127.541031407304	160.977229006426	1	1	1
DYSF	1	1	1	1	1	1	678.796442493449	1	1	1	1	1	1	1	1	1	1	1	1
DZIP1	1	225.395357894285	1	1	144.286369398409	1	1	1	340.482589826553	549.086576427574	151.829632267407	1	455.121004353188	430.866615421212	1	238.500489541425	1	209.135786156905	1
DZIP1L	1	85.3613339422677	1	1	100.205080815277	86.5405572797511	1	1	169.887902232745	119.022124884747	1	1	1	130.125843362497	113.80510852059	254.224170087531	1	1	1
DZIP3	162.89227969344	92.8204597205505	1	114.69301323871	146.96204309358	131.733175875076	1	1	200.066319798104	140.619227410646	1	1	242.937028310081	139.453526139659	289.332	174.748624371721	73.5120186115575	198.97274079964	1
E2F3	1	67.4631849327426	1	1	1	1	1	154.784864285841	1	1	1	223.508961882302	1	1	1	1	1	117.476339842946	1
EAF2	1	1	1	1	1	1	1	772.43979022438	1	1	1	172.199141998756	1	1	1	1	1	169.184853214687	1
EBF1	1	1	1	1	1	1	937.404936413258	256.708634939989	1	1	2696.36611279786	340.508353158327	1	1	1	1	1	1	1
EBF2	156.303250832964	1	1	1	1	1	1	1	1	1	1	1	1	1	1	1	1	1	1
EBNA1BP2	1	1	1	1	76.2134289404715	1	1	1	300.41004238916	1	1	1	1	1	1	1	1	580.8	1
ECD	1	68.0178026777428	1	1	56.4421062934841	1	1	1	1	1	1	1	1	63.7031679363408	1	1	1	1	1
ECHDC2	266.019234102512	218.604309526698	1	215.244318815758	235.806586391026	220.341045709707	181.302056688946	1	234.558835225088	230.278492552416	258.923601127839	1	282.292909245642	213.225521690891	260.469743573433	272.760415345475	255.396320832399	283.294924295132	1
ECSIT	1	1	1	1	1	1	1	1	1	1	1	1	1	76.8739850668599	1	1	1	1	1
EDARADD	194.202489713458	1	1	1	1	1	1	1	1	1	1	1	1	1	1	1	1	1	1
EDEM1	1	1	1	1	1	1	1	313.157522361394	1	1	1	1	1	1	1	1	1	1	1
EDEM2	1	1	1	1	71.1054492710115	73.820962711155	1	1	1	1	1	1	1	1	1	1	1	1	1
EDEM3	1	70.5082782101972	1	1	65.7217777368107	64.0974902087825	1	242.114856947199	1	1	1	121.061774926627	1	67.9777807030011	1	1	76.6364744573138	1	166.983507268517
EDIL3	1	1	1	1	1	1	1	1	1	1	1	1	1	1	1	280.383661723684	120.914286936451	1	1
EDNRA	1	1	1	1	1	1	1	1	1	1	247.526182441167	1	1	1	1	1	1	1	1
EDRF1	1	1	1	1	71.6516181286758	1	1	229.081070443269	1	1	1	1	1	1	1	1	1	1	1
EED	1	1	1	1	52.0381265120032	1	1	1	1	1	1	1	1	1	1	1	1	1	1
EEF1A1	218.421655603679	188.451632558007	1152.73529183883	258.756522384138	126.929009515391	190.737014770974	332.48376513364	539.543419642127	163.713850272735	182.744885100998	442.967914368228	513.43593384944	463.725801144393	115.752458132036	191.018678693289	360.176588966864	327.442349654141	290.629871260648	705.542470099343
EEF2K	1	1	1	1	1	1	1	201.049206835489	1	1	192.139890677189	213.053565280108	1	1	1	1	1	1	1
EEPD1	1	1	1	108.663188009672	1	1	188.891356172163	1	1	1	220.484150116342	1	1	1	67.5521874789045	1	1	1	1
EFCAB11	1	77.1171020156512	1	1	1	1	1	1	1	92.2401524140002	1	1	1	1	1	1	1	1	1
EFCAB13	254.735856007396	187.468172449742	1	176.303958696701	105.704069708345	84.8118236350806	1	165.18799216861	97.9146711786865	98.0453532377573	1	1	1	87.3361109618969	91.6397	491.872932746799	329.907	1	1
EFCAB14	81.7628967226816	67.4120315534015	1	1	58.6929517358655	1	1	1	1	1	1	1	1	1	88.7211871150583	1	1	1	1
EFCAB2	151.966749631654	144.535951771072	1	239.443870457483	151.249323036413	158.283590476803	1	1	145.141685751811	158.435747156982	254.775785545065	162.725169794636	278.147614351107	162.969393117433	195.127323964514	257.365046505152	138.706150685887	141.228805987254	1
EFEMP1	1	82.9164412572086	1	1	1	1	1	1	1	117.52109242816	1	1	1	1	1	1	102.238778676135	1	1
EFHD1	473.461239086875	487.503316943552	516.638907741534	575.839703929492	749.179906025062	341.765418952249	1	1	725.341166044491	1043.25362316648	238.802158083656	1	1141.22660539596	764.525759603326	203.983489962092	237.072936117105	87.3147959625913	250.178993388633	1
EFNB2	1	1	1	1	1	1	492.037610326834	1	1	1	1	1	1	1	1	1	85.208724353268	1	1
EFTUD2	1	61.8059200094049	1	1	1	1	1	1	1	1	1	1	1	1	1	1	1	1	1
EGF	251.443772086926	93.0606397859176	955.166629804869	163.023586742827	905.642578955098	2082.97693774996	203.514247120731	1	967.639158745959	666.513170165624	1	1	994.376418769554	2483.39102834368	165.389430528716	140.555973601155	127.008092186214	174.289296232881	1
EGFL7	1	1	1	1	1	1	905.701598684867	1	1	1	1	1	1	1	1	1	1	1	1
EGLN1	136.97772090182	93.8903181392213	1	147.72220965695	76.0841204699397	89.5577711883761	1	1	1	1	1	1	1	82.855347570485	1	1	85.5055944877488	1	1
EHBP1L1	1	1	1	1	1	1	1	1	1	1	1	226.262763346475	1	1	1	1	1	1	1
EHD3	1	1	1	1	1	1	427.93994176563	1	1	1	1	1	1	1	1	1	1	1	1
EHD4	1	1	1	1	1	1	328.824454051992	1	1	1	1	137.809189110654	1	1	1	1	106.362109097777	1	1
EHF	1	93.3630511547605	1	1	1	1	1	1	1	80.1848448834948	1	1	1	76.4710633642272	128.332160256688	1	1	1	1
EHHADH	1	1	1	1	72.9879009199638	1	1	1	338.749193646343	1	1	1	1	87.0943475246851	140.167980569963	1	1	403.412954470678	1
EIF1	1	1	1	1	1	1	1	165.161048351278	1	1	1	1	1	1	1	1	1	1	1
EIF1B.AS1	115.829515768477	137.881277008635	1	114.293191332277	173.032576067815	99.8746906793376	1	1	138.298018193433	179.840622285104	1	1	270.77549957322	165.214731857601	132.248913354977	1	99.9294740429321	144.58270720076	1
EIF2A	1	1	1	1	1	1	1	129.298730799227	1	1	1	1	1	1	1	1	1	1	1
EIF2AK1	1	61.6105052215482	1	92.4988567741704	1	1	1	119.747127589142	1	1	1	1	1	1	1	1	1	1	1
EIF2AK3	1	1	1	1	1	1	1	687.468018838334	1	1	1	1	1	1	1	1	1	1	1
EIF2AK4	1	79.602170279683	1	91.8421391503957	64.9096066856109	78.230013424231	1	279.459973636046	1	89.6169390676987	1	135.466157716569	1	69.8749852418047	83.3920150534989	189.07534084134	1	1	1
EIF2S2	1	75.3634988066901	1	1	1	1	1	160.226800952875	1	1	1	1	1	1	1	1	1	1	1
EIF2S3	1	68.2904449680592	1	1	67.1998526701156	1	1	146.578471555258	1	1	1	1	1	1	1	1	1	1	1
EIF3K	112.237775228014	76.2315324200327	1	107.531038944586	139.908630726152	161.351106485483	1	1	130.313467473837	118.546001222874	1	1	255.291592569765	132.221646748581	89.9088665979606	1	1	113.230085694273	1
EIF3M	1	1	1	1	1	1	1	1	1	1	1	1	1	1	1	1	157.621385011593	1	1
EIF4A2	1	96.9505977963137	1	1	67.8976050779881	1	1	1	1	76.5865427121987	1	1	1	1	64.9356750446939	1	72.2064065112314	1	1
EIF4E	1	1	1	1	67.233538856647	66.3929464247956	1	99.2673469265846	1	1	1	1	1	1	70.6497907245096	1	1	1	1
EIF4E2	1	83.3513191020116	1	1	51.4274730784607	1	1	1	1	74.6196555903423	1	1	1	1	1	1	1	1	1
EIF4E3	1	63.9198450980678	1	1	1	1	1	1	1	1	1	1	1	1	1	1	1	1	208.293267882995
EIF4ENIF1	1	59.7470905687651	1	1	69.0642928787953	1	1	1	1	1	1	1	1	62.1111445529091	1	1	1	1	1
EIF4G1	1	68.148071820497	1	1	1	1	1	1	95.1812129230824	1	1	1	1	1	1	1	1	123.140960141534	1
EIF4H	1	1	1	1	1	1	1	164.426551308764	1	1	1	1	1	1	1	1	1	1	1
EIF5	1	1	1	89.5375532535786	61.2619575336361	1	1	159.491836079067	1	1	1	1	1	55.2546238889425	1	1	1	1	1
EIPR1	208.018588682801	108.90619543581	1	530.700625195143	109.938354476358	137.940787519671	1	215.018238345485	160.744153954889	142.938924186696	1	189.232526523042	1	97.4829797905825	206.995516951185	1	1	200.713794647745	184.843838809873
ELF3	1	118.775992145409	1	1	1	1	1	1	1	1	1	1	1	1	1	1	1	1	1
ELF5	1	1	1	1	1	1	1	1	1	1	1	1	1	1	110.10917362263	1	1	1	1
ELK3	1	1	1	1	1	1	496.844242315621	218.337880419975	1	1	1	128.349444403191	1	1	1	1	1	1	1
ELK4	73.3424187409281	76.9606944146314	1	1	1	1	1	1	1	1	1	1	1	1	1	1	1	1	1
ELL2	1	80.4597118471035	1	1	66.5363834177748	1	1	1397.46116430615	1	1	152.324021146214	1	1	82.5904838340876	1	1	69.2192793575308	1	1
ELMO1	1	91.1768404407666	1	1	1	1	1286.67592337316	1088.6178830329	1	102.545373816624	336.871213483971	2115.48952568556	1	1	1	334.801209405452	1	1	1372.76622875199
ELMOD3	1	60.923580515778	1	1	64.8623993937174	1	1	1	1	1	1	1	1	66.8911097991057	1	1	1	1	1
ELN	1	1	1	1	1	1	1	1	1	1	199.130241507386	1	1	1	1	1	1	1	1
ELOVL5	1	1	1	1	1	1	135.812600973217	1	1	1	1	224.675921773491	1	1	1	109.820320495189	132.955007732943	92.1743295845098	242.749898056291
ELOVL6	76.4244082958855	78.7615618055267	1	164.917143592821	91.0472266202534	1	1	1	1	112.918808638383	1	1	1	77.1634097776191	87.4889587795768	1	1	1	1
ELOVL7	248.918654684723	87.1081921227656	1	110.406367574837	89.210708922846	203.073109646787	1	1	1	1	1	1	1	106.796116828457	119.987952927725	1	1	1	1
ELP1	1	70.3339953821442	1	1	57.5108058783808	1	1	1	1	73.4147287816386	1	1	1	64.5541602642891	62.0395495668689	1	1	1	1
ELP3	161.580979667181	85.2179443615582	1	122.845994643192	84.7898796258043	89.6689093170627	1	1	1	66.2805270922904	1	1	1	92.3570507366908	99.3307517022883	1	1	1	1
EMB	1	1	1	1	1	1	1	1	1	1	1	179.37331347411	1	1	1	1	1	1	639.857183321945
EMC10	208.925598091862	1	1	1	1	94.0973537219348	1	1	125.080127165874	1	1	1	1	1	88.9636257826526	147.991448294232	1	141.746746352898	1
EMC2	1	65.0934242729031	1	1	63.8250721681754	1	1	1	1	78.5911482621974	1	1	1	72.5714494105083	1	1	68.9365161786715	1	1
EMCN	1	1	525.511624151266	1	1	1	5088.66394861018	1	115.175933517264	1	621.121457909951	1	1	1	1	1	1	1	1
EMID1	1	1	1	1	1	1	171.667469660046	1	1	1	241.848216949335	1	1	1	1	1	1	1	1
EML1	1	248.183452283518	1	1	75.5542660049999	1	751.771258357835	1	128.302199606688	259.016771720437	1	1	1	117.517674872002	1	1	1	1	1
EML2	133.755	72.3266593796787	1	1	1	1	1	240.90595995033	1	95.3393930393599	1	1	1	1	1	1	1	1	1
EML5	1	1	1	1	1	1	1	176.047894506128	1	1	1	1	1	1	1	1	1	1	1
EML6	1	1	1	1	76.725049193532	1	1	211.371320019305	1	1	1	1	1	76.8891741743171	194.163960421916	1	1	1	1
EMX1	1	1	1	1	1	426.822890439922	1	1	1	1	1	1	1	1	398.298252745756	1	1	1	1
EMX2	105.005172016378	75.8370126698948	1	1	1	124.984317051504	1	1	100.416193899374	1	1	1	1	1	180.004449652738	1	1	124.443009531975	1
EMX2OS	196.824409130722	240.154521903019	1	140.34098265691	147.81124631275	357.004842167602	1	1	192.387539865715	203.600135086149	1	1	331.968484103177	190.328901266146	304.98168345551	213.734883408537	1	200.212475630473	1
ENAH	1	1	1	1	1	1	1	1	1	1	197.673654566067	1	1	1	1	1	1	1	1
ENG	1	1	1	1	1	1	857.530399216924	1	1	1	423.655801418495	1	1	1	1	1	1	1	1
ENO1	1	86.556584458447	1	1	90.8629952785645	83.1263737425307	1	1	1	75.6737548935398	1	1	1	84.3410404485174	108.352849793785	1	1	1	1
ENOX1	1	584.953052859986	1	1	1228.64523738192	1	161.415513132693	1	919.61244646902	2097.64343729936	358.705262230004	1	1300.49922327466	894.240044882769	1	198.690164292755	110.412568567627	1	1
ENPEP	1	1	409.068255587933	1	1	1	1	1	263.314001506375	1	1	1	1	1	1	182.822984369671	987.432946900215	633.444841088586	1
ENPP2	1	1	1	1	1	1	1	1	1	1	1	1	1	1	1	1	1	112.129075388453	1
ENPP6	1	1	1	1	1	1	1	1	101.612082002213	1	1	1	1	1	1	1	1	164.250572591158	1
ENTPD1	1	1	1	1	1	1	181.490126556319	153.344350177188	1	1	1	419.522029541064	1	1	1	1	1	1	1
ENTPD3.AS1	1	1	1	1	75.3514891538936	1	1	1	1	1	1	1	1	63.3497969178202	1	1	1	1	1
ENTPD4	1	73.3547024351347	1	1	1	1	1	171.378691556355	1	1	1	130.995756588487	1	1	1	1	99.1454044398079	1	213.936925674475
ENTPD5	102.733469557126	86.3490378777855	1	1	89.0411999642113	111.317192650195	1	1	182.881884616883	1	1	1	1	81.2036354471236	93.1726082686861	1	1	283.465069390322	1
ENTPD6	1	59.3498239610361	1	1	1	1	1	1	1	1	1	1	1	1	1	1	1	1	1
EPAS1	122.566907280062	102.871812757012	1	1	1	1	1220.14829858124	1	1	1	641.377990030863	1	1	1	1	1	1	1	1
EPB41L2	1	1	1	1	1	1	331.577040354355	1	1	1	997.818115359378	516.832072196858	1	1	1	244.342157946702	1	1	1
EPB41L3	119.851589657757	163.756390844534	492.651273247453	255.853645140153	241.768128772949	316.892845121653	283.452390097406	1	305.331498602376	250.091951205246	1	399.566950731097	302.595952326746	215.377166069455	258.308714079821	171.989199145834	1	643.510757424963	1
EPB41L4B	78.6333286438079	1	1	1	101.278496818427	99.6398379502687	1	1	1	1	1	1	1	68.9491017853127	1	1	1	1	1
EPCAM	147.843759597165	63.7940271069141	1	1	1	1	1	1	1	1	1	1	1	1	152.60477026049	1	1	1	1
EPCAM.DT	1	1	1	1	1	1	1	1	1	1	1	1	1	1	1	1	1	107.129	1
EPHA4	1	66.2546343089811	1	1	260.426085683203	1	250.917529947214	1	99.7371593479696	102.398909340293	1	1	1	166.329845603194	1	1	1	1	1
EPHA7	1	1	1	1	1	1	1	1	1	1	1	1	1	1	1	1	86.6706557952099	221.855476624704	1
EPHB2	1	101.097991402337	1	1	1	1	1	1	1	1	1	1	1	70.2047507210228	1	188.509300453824	1	1	1
EPHB4	1	1	1	1	1	1	190.286543654443	1	1	1	1	1	1	1	1	1	1	1	1
EPHX2	81.3910138570586	88.3622068752429	1	1	205.659590404985	169.207382517054	1	1	261.144082814425	118.170496973047	1	1	238.061443862205	268.448070915261	113.821637842701	1	1	306.029580713162	1
EPM2A	1	78.1446604124909	1	81.4594530927337	163.743696505876	144.06810955058	1	1	121.85705165869	108.928608348216	1	1	1	151.409867983733	79.2892037537364	1	1	1	1
EPN1	126.282415094778	104.098783512298	1	223.213581296638	203.219648857883	116.346629707267	1	1	182.93054498422	91.1157	1	1	1	142.739187951931	123.711866676616	1	91.8698232366502	1	1
EPRS	1	1	1	1	1	1	1	163.88603771309	1	1	1	1	1	1	1	1	1	1	1
EPS8	1637.5511127498	157.494546136567	608.236645419122	1836.19674205994	93.0638174099612	107.469913540558	197.740852899744	1	185.033538703816	100.504656017268	544.530819405549	386.914425446842	215.932391540688	99.3691064660268	187.311663450492	187.855186107219	106.723652102205	383.141315210472	1
EPS8L2	135.002780608055	261.289047520642	366.969414923615	172.011533533646	277.836551767494	188.219774267009	1	1	538.753231567506	262.394617034345	1	1	603.931552935753	247.136191165934	366.239886292299	355.387681743111	106.127224939729	500.712120829264	1
EPSTI1	1	1	1	1	1	1	200.567907167818	171.046208902415	1	1	1	359.247318973623	1	1	1	1	1	1	288.432790044665
ERAP2	1	1	1	1	1	1	1	1	1	1	1	1	1	1	1	1	1	1	161.613071945288
ERBB2	218.363398957842	168.34493753731	1	226.904382174598	151.974223725536	179.810840448404	1	1	173.588745713407	155.904520531042	1	1	281.737678413473	146.78554750896	192.445471362159	156.595772483995	1	146.937	1
ERBB3	1	1	1	116.577428559931	1	1	1	1	145.417233373199	1	1	1	1	1	1	1	1	217.557834512096	1
ERC2	229.420914023685	141.023913259451	1	1	1	110.023153053751	1	1	1	69.5638651033357	1	1	1	1	1	1	177.103543845423	1	1
ERG	1	1	1	1	1	1	803.070629056269	1	1	1	165.477943283891	1	1	1	1	1	1	1	1
ERGIC2	1	1	1	1	1	1	1	113.420368562027	1	1	1	1	1	1	1	1	1	1	1
ERI1	1	76.0842381874742	1	1	1	1	1	1	1	1	1	1	1	1	1	1	1	1	1
ERLEC1	1	1	1	1	1	1	1	258.119832893338	1	1	1	1	1	1	1	1	1	1	1
ERMP1	131.694329300939	111.149342912277	1	138.678013720231	146.568393054856	163.514014148817	1	1	1	119.990068692437	1	1	1	116.99126215978	143.543822184729	1	1	1	1
ERN1	1	61.697183372325	1	1	1	1	1	541.336544377718	1	1	1	1	1	1	1	1	1	1	278.881767375355
ERO1A	82.7847347523368	1	1	1	1	1	1	1	1	1	1	1	1	1	1	1	1	1	1
ERO1B	107.815325982938	1	1	1	1	1	1	211.19387354083	1	1	1	1	1	1	1	1	66.7819969387039	1	1
ERRFI1	1	1	1	1	1	1	1	1	1	1	1	1	1	1	1	1	81.0246500322311	123.992604816821	1
ERVK13.1	1	57.2022824604754	1	1	75.0449504335551	87.2176715316965	1	1	1	1	1	1	1	62.2467954817151	84.069902827047	1	1	1	1
ERVMER61.1	1	102.070025829535	1	1	113.457265991983	99.4096417695677	1	1	1	94.2592179641401	1	1	1	112.694867248611	94.9598447877175	1	105.158471532418	1	1
ESF1	1	57.9645432369974	1	1	66.8525837463987	1	1	1	1	1	1	1	1	58.9928520014884	1	1	1	1	1
ESPN	1	1	1	1	1	1	1	1	1	1	1	1	1	1	1	1	1	141.112500924868	1
ESR1	1	1	1	1	90.1612425658599	1	1	673.252170663561	134.985721849077	172.13050294054	373.524342963601	1	1	1	1	1	1	122.920247936094	1
ESR2	1	1	1	1	1	1	1	349.393273866121	1	1	168.872434858736	1	1	1	1	1	1	1	1
ESRP1	1	101.851281938045	1	1	80.2538273059321	76.0091232162982	1	1	1	118.989853084923	1	1	1	108.300122543591	92.9917	1	1	1	1
ESRRA	1	1	1	104.086426845935	78.2048010066897	96.9444949928271	1	1	118.396677473671	1	1	1	1	87.5830148082687	1	1	1	121.856171559436	1
ESRRB	1	211.069039423937	1	1	909.165653437101	671.571313662673	1	1	625.908929498615	689.900754318154	1	1	807.563650162402	1098.22897598387	1	1	1	1	1
ETFDH	87.2605937647847	1	1	1	87.9624024491808	59.3480380256902	1	1	1	72.6576865707964	1	1	1	94.4454900742305	1	1	65.4254462424567	1	1
ETS1	1	1	1	1	1	1	624.943594030679	1	1	1	313.771081396484	1	1	1	1	1	1	1	850.806052773137
ETS2	1	1	1	1	1	1	283.158741849868	1	1	1	1	1	1	1	1	1	1	1	1
ETV1	1	1	1	1	1	1	1	1	1	63.1896544743643	1	1	1	1	1	1	1	1	1
EVA1A	1	85.5160459265881	1	1	126.850710799862	101.347010856637	1	1	1	1	1	1	1	73.5270558229245	1	1	1	104.712829680099	1
EVA1C	1	1	1	322.103948920083	1	1	344.408	1	1	1	167.317380042693	1	1	1	1	269.110232172983	1	1	1
EVC	138.760143332274	272.669371857091	1	96.261040251453	166.450625514953	155.145586882549	1	1	274.022952585466	174.127640936391	1	1	286.668099919568	166.822341111775	184.837685397736	443.535765765208	98.535018190356	393.756638195332	1
EVI5L	1	1	1	130.084840729739	1	1	1	1	1	1	1	1	1	1	1	1	1	1	1
EXD2	1	71.0251491010265	1	1	1	1	1	1	1	1	1	1	1	1	1	1	1	1	1
EXOC3	1	86.2459241558536	1	1	95.0004138877639	1	1	1	116.543009555081	81.2796800614446	1	1	1	92.4900312891912	1	1	1	1	1
EXOC3L2	1	1	1	1	1	1	560.809048428167	1	1	1	1	1	1	1	1	1	1	1	1
EXOC5	1	75.0641034540488	1	1	1	1	1	1	1	1	1	1	1	1	1	1	71.7448182253452	1	1
EXOSC7	279.946581367569	1	1	1	1	1	1	1	1	1	1	1	1	1	1	1	1	1	1
EXPH5	130.993541180804	93.3467589047122	1	105.719058182339	102.784272901423	441.307024604655	1	1	83.8322203478966	1	1	1	1	75.6118837770276	190.972092826808	1	784.168696279363	1	1
EXT2	79.1378970505261	97.2902631963579	1	103.746215197023	64.969813174617	80.5448726296258	1	1	1	1	1	1	1	61.4037095756531	77.9453840113554	1	1	1	1
EYA2	1	1	1	1	1	129.200704839138	1	190.348654655168	105.844630131161	1	1	1	1	1	1	491.817177810847	150.450886169105	249.385668596561	1
EYA4	1	1	1	214.803507576244	1	1	1	1	1	1	190.015303835642	1	1	1	573.239323971378	1	1	1	1
F11	1	1	1	1	156.479340381448	1	1	1	131.50979706927	83.1224768266245	1	1	1	176.703815592724	1	1	1	1	1
F11R	1	1	1	1	1	1	1	1	1	1	1	1	1	1	116.365542027388	1	1	1	1
F13A1	1	1	1	1	1	1	1	1	1	1	1	2276.03145759736	1	1	1	1	1	1	1
F3	1	1	1	1	1	1	1	1	1	1	1	1	1	1	1	1	135.138011423005	1	1
F5	1	1	1	1	1	1	1	1	1	1	1	1	1	1	1	267.603264197369	134.507844040461	1	1
F8	1	1	1	1	1	1	260.841224206387	1	1	1	1	1	1	1	1	1	1	1	1
FA2H	89.2588028292936	1	1	1	81.5315582404026	87.2048919069851	1	1	1	1	1	1	1	76.9257738457349	1	1	1	1	1
FAAH2	636.353457423432	377.768754821246	411.559762684414	452.378696988915	371.280933258509	547.564788522892	1	450.451684478127	486.319829382924	384.386823441863	1	1	688.233176066589	382.669259080355	447.681848974383	244.232476366741	1	287.919481607837	1
FAM102A	1	1	1	1	1	1	1	1	1	1	1	1	1	1	135.064965549877	1	1	1	219.567863253458
FAM106A	108.146809388878	1	1	1	79.6572593919572	96.7655960500115	1	150.907388940189	169.427392586823	93.911010237946	1	1	1	78.9190763694165	1	1	1	98.791274863083	1
FAM110B	346.732212230225	182.894365175444	1	334.649918408312	1	78.2246337827348	1	1	1	127.613230376033	193.290533703156	1	1	114.269763249687	387.897099377315	266.412259824805	1	1	1
FAM114A1	1	1	1	1	1	1	1	127.709764405411	1	1	1	1	1	1	1	1	116.084844672296	1	1
FAM117A	1	1	1	1	1	1	1	1	1	1	1	1	1	1	1	1	1	1	207.817725656218
FAM118A	1	1	1	1	1	1	1	1	1	1	1	1	1	50.515428678948	1	1	1	1	1
FAM120C	1	62.0054412159467	1	1	1	1	1	1	1	1	1	1	1	1	1	1	1	1	1
FAM126A	1	1	1	1	1	1	1	1	1	1	1	1	1	1	1	1	134.331574994266	1	1
FAM13C	249.718272677448	1	1	1	1	1	1	1	1	1	1	1	1	1	1	1	1	1	1
FAM149A	1	73.5253160400661	1	1	1	1	1	1	1	1	1	1	1	1	95.7712514397632	1	1	94.0323316820096	1
FAM149B1	1	67.3650335615251	1	1	86.5746616526084	78.4918897631551	1	1	1	79.1640661242398	1	1	1	57.4751643686596	74.4776174116633	1	1	1	1
FAM153A	101.255562083072	1	1	1	1	1	1	1	1	1	1	1	1	1	1	1	1	1	1
FAM153B	145.710192265258	1	1	1	1	1	1	1	1	1	1	1	1	1	1	1	1	1	1
FAM155A	1	832.911289231071	411.819143717149	1	234.828304592021	574.676235086864	192.289152413954	1	214.674767179898	776.603571827348	1	1	371.729572633628	164.404896142943	684.005354236683	655.819928320866	1	1	1
FAM157C	1	1	1	1	1	1	1	1	1	1	1	1	1	57.918153352824	80.2799974883272	1	1	1	1
FAM160A1	509.704808054105	405.616601492073	536.172806074696	448.734172541196	604.946838685871	507.32539594954	159.363459137385	1	617.281748258829	582.429608571684	1	1	715.639416582932	619.795352952361	267.694373479916	300.512	1	565.220630797607	1
FAM162A	1	1	1	1	86.5646448191677	70.1553403753917	1	1	1	77.0475918001011	1	1	1	74.3221026346544	1	1	1	1	1
FAM169A	77.4052904082165	1	1	105.02619546702	75.7904405518905	1	1	1	1	1	1	1	1	1	89.5945527350479	1	1	1	1
FAM171A1	114.522478702196	272.395546346491	440.982122893234	1	463.208	535.041711598495	278.067104234462	1	373.115908481975	352.816971103237	152.602375527093	1	538.952805072074	590.047924656714	541.146976984034	202.705229367901	1	212.553958808569	1
FAM174B	1	1	1	1	1	1	1	170.417473591045	1	1	1	1	1	1	1	1	1	1	1
FAM184A	1	137.546764196376	1	1	272.021563517734	163.890433351913	1	1	214.518474003004	249.579007269472	1	1	276.009522218566	292.311414935771	1	1	1	1	1
FAM184B	166.165441734073	1	1	1	1	1	1	1	1	1	1	1	1	1	1	1	1	1	1
FAM189A1	1	117.744312434075	1	219.565512647793	1	158.757120028221	1	1	1	1	1	1	1	1	110.250461935614	902.693419644737	1	243.074973452001	1
FAM189A2	75.6216600481927	1	1	1	1	1	1	1	1	1	1	1	1	1	1	1	1	1	1
FAM199X	1	65.156300428366	1	1	1	1	1	1	1	1	1	1	1	1	70.2040395444206	1	1	1	1
FAM204A	1	54.3042563948099	1	1	1	74.287438123396	1	1	1	1	1	1	1	58.3211962850728	1	1	1	1	1
FAM20A	1	1	1	1	1	1	1	1	1	1	1	217.811435519092	1	1	146.678969896381	1	1	1	1
FAM20B	1	1	1	1	1	1	1	1	1	1	1	1	1	1	1	1	97.2471561812456	1	1
FAM20C	1	1	1	120.139122518697	1	92.5902366913758	1	1	387.129	1	1	1	1	1	165.312477538668	135.790147018087	160.525761000072	646.574315158495	1
FAM219A	70.1987049264655	1	1	1	1	1	217.126784478538	1	1	1	1	1	1	1	1	1	82.7591584131137	1	1
FAM222A	1	1	1	1	73.6491117754115	1	1	1	1	1	1	1	1	1	1	1	1	1	1
FAM227B	110.330946532625	131.948907411943	1	130.342544094732	222.717529777121	141.663361994088	1	1	242.874399451265	227.000607334957	1	1	254.329474234886	160.855094578209	110.289374032245	1	1	122.221839759756	1
FAM241A	1	1	1	1	1	1	167.627257842223	1	1	1	1	1	1	1	83.2558190729651	1	1	1	1
FAM27C	221.516806530656	128.282938193745	1	121.022381369291	246.438010967495	238.375522805108	1	1	219.435366348204	183.447497117009	1	1	306.349365519924	211.166446474638	156.100943053623	1	1	1	1
FAM30A	1	1	1	1	1	1	1	454.340235613725	1	1	1	1	1	1	1	1	1	1	1
FAM3B	1	1	1	82.2141519916601	1	1	1	1	1	1	1	1	1	1	1	1	1	1	1
FAM3C	1	1	1	1	1	1	1	177.360975027386	1	1	1	1	1	1	1	1	1	1	1
FAM49A	1	1	1	1	1	1	1	1	1	1	1	349.993214858802	1	1	1	1	1	1	1
FAM66D	1	1	1	1	116.593015801065	109.679824278494	1	1	1	96.1777947956882	1	1	1	130.862092574624	99.0876222900355	1	1	1	1
FAM81A	1	1	1	1	1	1	1	1	1	1	1	1	1	1	241.163000109218	1	278.20379030546	1	1
FAM83B	100.809463640027	113.247534891704	1	154.160728634275	104.530479042747	95.299093081818	1	1	1	107.724975675513	1	1	1	80.2848212842814	1	1	1	1	1
FAM83F	110.43572373284	68.3591697625361	1	94.1105142782572	1	1	1	1	1	1	1	1	1	66.0707555457844	1	1	1	1	1
FAM89A	1	1	1	1	1	1	1	1	1	1	1	1	1	1	1	1	149.323066393105	1	1
FAM91A1	1	68.298770065444	1	84.3454432165215	68.1822475659112	1	1	1	1	1	1	158.222333460912	1	69.7102308916304	1	1	1	1	1
FAM92A	1	1	1	175.058617322133	1	1	1	1	1	1	1	1	1	1	1	1	1	1	1
FAM98A	1	1	1	1	1	1	1	1	1	1	1	1	1	1	1	1	83.9950093735963	1	1
FANCC	198.298162257286	187.287751010315	396.315411490802	284.389784525559	189.952120289688	226.35076636988	136.385443604887	1	255.060922202068	165.912479268243	172.369671086717	1	248.251874866318	170.909049872646	210.374028426756	361.271187635722	182.728989410855	386.322907557019	1
FANK1	102.665955720345	159.746861788553	1	1	94.499987890653	1	1	1	131.570335712948	113.617487244808	1	1	1	63.3048754236863	114.083566825806	149.705567486856	1	138.890501495747	1
FAR2	1	1	1	1	1	1	370.001609889659	1	1	1	1	220.955525382513	1	1	1	1	1	1	1
FARSB	1	1	1	1	57.7057203147708	1	1	1	1	1	1	1	1	1	1	1	1	1	1
FASTKD1	1	1	1	132.781993369611	83.3078116306277	90.1448045987288	1	1	1	90.3359571697957	1	1	1	74.3719849129476	69.9534254471936	1	1	1	1
FASTKD2	1	1	1	1	67.3732038109373	1	1	1	1	1	1	1	1	82.8860600277593	1	1	1	1	1
FAT1	1	229.297633738356	597.667055410717	1	129.428558871364	172.548296350743	176.054460325675	182.994321880589	232.574601861115	184.002272506429	230.226309622102	1	272.192225501881	128.108939583888	287.528028350445	727.401688198237	604.280541325848	457.918940831179	1
FAT4	1	1	1	1	1	1	289.276304346862	1	1	1	1	1	1	64.9913020967701	106.603773031617	111.852819461736	1	1	1
FAU	1	1	1	1	1	1	1	149.995266820984	1	1	1	1	1	1	1	1	1	1	1
FAXDC2	1	1	1	1	68.464932945119	1	1	1	1	1	1	1	1	85.3658382528314	1	1	1	1	1
FBLIM1	1	1	1	1	1	1	1	1	1	1	145.376614829098	1	1	1	1	1	1	1	1
FBLN5	1	1	1	1	1	1	1	1	1	1	580.993171887885	1	1	1	1	1	1	1	1
FBN1	1	1	1	1	1	1	220.461333563875	1	1	1	217.221453311008	1	1	1	1	1	1	1	1
FBN3	163.411288478494	1	1	194.301196038545	1	1	1	1	1	1	1	1	1	1	1	1	1	1	1
FBP1	1	1	1	1	1	1	1	1	120.482243169338	1	1	1	1	1	1	1	1	284.280093290621	1
FBXL13	1	71.7111968216792	1	1	1	1	1	1	1	1	1	1	1	1	1	1	1	1	1
FBXL3	1	1	1	1	1	1	1	1	1	1	1	1	1	58.1651190476926	76.1621166471396	1	1	1	1
FBXL7	1	1	1	1	1	1	1208.51523971465	1	104.945784179103	1	738.773163622105	1	1	1	1	995.046200376931	804.361545942256	214.185821135452	1
FBXO16	1	1	1	1	1	1	1	187.203195301707	1	1	1	1	1	1	1	1	1	1	1
FBXO17	193.380736328029	195.807589081073	1	286.218812215125	221.194615629112	300.755804371048	1	1	404.227831235366	272.390883531806	239.780676217035	1	378.321534714589	191.133627744212	253.33754390168	541.785992653375	187.354811945653	382.812316115664	1
FBXO25	106.606668423026	67.0257510667435	1	119.824640582107	67.6543651669511	1	141.005506097612	1	1	70.6344488162722	1	1	1	91.2375018581051	84.8451033096546	1	78.8385250202552	1	1
FBXO33	1	87.7064536568705	1	1	74.9258728768839	1	1	1	1	86.095413502261	1	1	1	85.8544935090069	1	1	1	1	1
FBXO36	1	64.0607824964036	1	1	80.0038777149185	1	1	1	1	1	1	1	1	60.873903250131	1	1	1	1	1
FBXO38	1	57.707794611463	1	103.179051249304	57.5716922578353	1	1	1	1	1	1	1	1	62.4450520627628	1	1	1	1	1
FBXO7	1	1	1	1	1	1	1	1	1	1	1	1	1	1	1	1	79.0747457770018	1	1
FCGR2A	1	1	1	1	1	1	1	1	1	1	1	237.29828438342	1	1	1	1	1	1	1
FCGR2B	1	1	1	1	1	1	1	1	1	1	1	223.368550206336	1	1	1	1	1	1	1
FCGRT	1	1	1	1	1	1	1	1	1	1	1	291.372330815296	1	1	1	1	1	113.794189465917	1
FCRL5	1	1	1	1	1	1	1	1099.06112760978	1	1	1	1	1	1	1	1	1	1	1
FDX1	1	1	1	1	1	91.4398961565547	1	1	1	1	1	1	1	1	68.3318383806415	1	1	1	1
FECH	1	1	1	1	97.2563638148811	82.4077604485133	1	1	1	97.0090163464779	1	1	1	178.257688544926	1	1	1	1	1
FERMT2	197.975123535354	134.917585259643	347.653206930875	1	160.952619877408	394.18539104754	231.179150033997	1	151.55906865647	133.993819462406	308.584191121562	1	1	132.826127679732	234.139571921403	264.784306745183	420.62587602875	161.36732978171	1
FGD2	1	1	1	1	1	1	1	1	1	1	1	416.529073127836	1	1	1	1	1	1	1
FGD3	1	1	1	1	1	1	1	1	1	1	1	220.728244449528	1	1	167.902643508715	1	1	1	376.996340572612
FGD5	1	1	1	1	1	1	676.565741031381	1	1	1	1	1	1	1	1	1	1	136.699858956138	1
FGD6	1	104.467111873956	1	1	1	1	269.845737286565	1	91.3353249114741	1	1	162.149322089889	1	1	69.9086492392064	165.849171547623	92.2474436232571	179.506747012687	1
FGF1	1	1	1	1	1	1	1	1	1	1	1	1	1	1	1	1	2156.08371844903	1	1
FGF12	1	1	1	1	1	1	1	1	1	1	1	1	1	1	283.342977943506	1	1	1	1
FGF13	527.576012572186	1103.14262692751	570.311256394034	1	896.635949763929	1059.85347057964	278.631862089478	1	664.406284692091	869.311349222389	191.57073103837	291.983835379051	1081.84935829465	680.914286240515	272.728646638561	239.709367922064	340.09198487124	248.191925317197	1
FGF14	1	1	1	1	167.836855881498	1	1	1	1	1	1	1	1	89.9406087484569	1	1	1	1	1
FGF7	81.8742945887855	1	1	1	1	1	1	1	1	1	1	1	1	1	1	1	1	1	1
FGF9	203.528008783317	98.6792595051555	1	177.51496854192	167.761154245259	78.1527744167833	1	1	1	171.569130892662	1	1	1	232.52079990954	1	1	1	1	1
FGFR1	112.306732158024	108.774492256366	1	1	1	119.074821647924	188.293501079399	1	110.31623959507	118.787212438757	169.064864831075	1	1	72.7374543807498	1	232.366977964423	175.972325287217	90.4036409566446	1
FGFR1OP2	1	1	1	1	48.6554593219925	1	1	130.301575912318	1	1	1	1	1	1	1	1	79.5139531631674	1	160.743947223331
FGFR2	156.738906511248	144.488226207099	1	172.576511058362	121.730841286129	153.999412720701	1	1	147.897923809656	148.234454428429	1	1	1	202.249052438454	204.525137531948	339.492165017808	1	146.281357556427	1
FGFR3	1	1	1	1	74.4065684805978	1	1	1	132.760467204926	1	1	1	1	82.8254529764955	1	1	1	172.985185782606	1
FGR	1	1	1	1	1	1	1	1	1	1	1	197.686375406479	1	1	1	1	1	1	1
FHL2	1	1	1	1	1	1	1	1	1	1	370.711451639994	1	1	1	1	132.944520136076	1	1	1
FIGN	1	1	1	1	1	1	1	1	1	1	591.340448594095	1	1	1	1	291.877295540823	487.843892527638	178.224385196946	1
FIGNL2	1	1	1	1	1	1	1	1	1	1	1	1	1	1	1	158.002270294308	1	173.733701242954	1
FILIP1	1	1	1	1	1	1	1	1	1	1	261.872692841419	1	1	1	1	1	1	1	1
FILIP1L	1	1	1	1	1	1	1	1	1	1	172.702948078073	1	1	1	1	1	1	1	1
FKBP15	1	58.118061428892	1	1	1	1	1	1	1	1	1	210.039354085715	1	1	1	1	1	1	1
FKBP1A	1	1	1	1	1	1	142.406690409369	1	1	1	1	1	1	1	1	1	1	1	1
FKBP5	1	1	1	1	1	1	359.535645506782	373.439375464147	96.459593022881	1	310.116909893243	537.795343798429	1	1	1	166.805126822553	355.516876470007	1	777.379972997364
FKTN	1	73.0191983657229	1	1	88.8536324378637	137.267222353239	1	1	122.153253028451	72.2106268276518	1	1	1	74.379113296783	94.2853682987169	1	1	1	1
FLACC1	1	1	1	1	80.4250052742958	1	1	1	101.682447536544	109.241730935881	1	1	1	80.0448137221235	1	1	1	1	1
FLCN	1	1	1	1	1	1	1	1	1	1	1	1	1	1	1	1	1	98.1674008689272	1
FLG.AS1	212.340375484042	176.939166925363	1	175.088809996775	228.857585643347	226.856594244336	1	1	218.606023645403	198.290673413786	184.737901045774	1	396.488048458515	183.658469674527	310.595	295.190313018928	106.468396523428	219.650701618029	1
FLI1	1	1	1	1	1	1	604.208945961436	649.731817280465	1	1	335.961070896482	820.407646191687	1	1	1	1	1	1	809.344911793129
FLNA	1	1	1	1	1	1	1	1	1	1	372.048275253229	1	1	1	1	177.314365501468	131.163162768609	1	287.992693052169
FLNB	505.268030917874	414.349486310783	456.372654560656	434.359462018728	224.291522573044	342.857	383.660843450421	1	272.226234570417	459.762706784791	299.171723385339	1	562.901052446014	441.587357078394	365.417339806365	568.667986741812	1	265.66277719533	1
FLOT1	1	67.1766487292122	1	1	1	1	1	1	1	1	1	1	1	1	90.3524928315267	1	1	1	1
FLOT2	1	74.757692955967	1	1	1	1	1	1	1	1	1	1	1	1	68.1001248687681	1	1	1	1
FLRT2	1	1	1	1	1	1	264.238814859283	1	1	1	320.17465051316	1	1	1	1	1	136.197822778479	1	1
FLRT3	1	1	1	1	1	1	1	1	1	1	1	1	1	1	1	1	128.671248407103	1	1
FLT1	1	1	1	1	1	1	1298.56265717113	1	1	1	1	1	1	1	1	1	1	1	1
FLT4	1	1	1	1	1	1	323.582438583636	1	1	1	1	1	1	1	1	1	87.3453805922443	1	1
FLVCR2	1	1	1	1	1	1	1	1	1	1	1	1	1	1	1	137.403501022464	1	151.935694636243	1
FLYWCH1	1	1	1	1	63.0598936793307	1	1	1	1	1	1	1	1	1	1	1	1	1	1
FMN1	162.524627276136	174.392000855613	1	1	81.7356930348462	617.692814934508	1	1	1	169.461839387865	1	475.43010979149	1	1	190.998224561328	1	1	1	1
FMN2	1	1	1	1	1	1	1	1	1	1	1	1	1	1	1	212.26267992163	1510.12709771206	1	1
FMNL1	1	1	1	1	1	1	1	126.559465004465	1	1	1	167.644925949323	1	1	1	1	1	1	215.353183112563
FMNL3	1	1	1	1	1	1	388.650117151506	1	1	1	158.035521941157	445.894887326327	1	1	1	1	1	1	216.257099330505
FMO1	1	1	1	1	1	1	1	1	1	1	1	1	1	1	1	1	1	233.585249871902	1
FMO4	1	1	1	1	102.168240487602	101.410294250964	1	1	83.6516903004935	70.7695	1	1	1	94.6419027417428	90.0864039998721	1	1	247.142375753912	1
FMO5	1	1	1	1	1	1	1	1	206.925775296896	1	1	1	1	1	1	1	1	351.810264305326	1
FMR1	1	68.3440173476429	1	1	1	1	1	1	1	1	1	1	1	64.6472327043365	1	1	1	1	1
FN1	1	1	1	1	1	1	316.338159693827	1	1	1	404.532211813675	1	1	1	1	1	1	1	1
FN3K	1	1	1	1	69.1131937339282	1	1	1	107.698046289551	1	1	1	1	64.8780596056168	1	1	1	172.429287454867	1
FNTA	1	72.0591614809688	1	1	56.8807591033959	1	1	1	1	1	1	1	1	66.1312463161655	72.3133362548726	1	82.0578056951628	1	1
FNTB	1	1	1	1	56.3077115845247	73.3151124025224	1	1	1	1	1	1	1	70.2807483929708	1	1	1	1	1
FOSL2	1	111.683062693723	1	1	1	1	1	1	1	1	1	1	1	1	101.965402447941	1	1	1	1
FOXC1	1	1	1	1	1	1	1	1	1	1	1	1	1	1	1	1	112.788072395621	1	1
FOXCUT	1	1	1	1	1	1	1	1	1	1	1	1	1	1	1	1	72.0206710713703	1	1
FOXI1	149.267179373345	1	1	201.197060335022	1	1	1	1	1	1	1	1	1	1	1	1	1	1	1
FOXN2	1	1	1	1	1	1	1	1	1	1	1	242.171120502202	1	1	1	1	1	1	1
FOXP2	1	224.881329822729	1	1	111.911735114984	1	1	1	1	1	1	1	1	199.025633741901	1	1	1	230.576509010535	1
FOXP4	1	1	1	95.8291152134388	1	1	1	1	1	1	1	1	1	1	1	1	1	1	1
FP236383.3	8196.67009242839	6573.14870188301	52018.8615206624	10432.3233143458	7083.25277950403	7476.83559452522	15882.8287023187	22958.2918475542	18746.7705461248	7971.95795588892	22156.2642346902	19424.4449924825	21538.5259469463	7302.50396583586	9741.01966271837	16693.7954053179	14071.2026826833	15239.4169408175	14407.0753950565
FP671120.4	788.500966901287	497.945535962656	6616.75959057292	1082.25687685047	594.412452958279	584.14706758452	1563.05176556352	2669.49341143187	1520.18947072549	687.864686172622	1756.69732090194	2148.70821102668	2081.54055437669	459.297940182177	790.994953697741	1780.43798222532	1910.02883966861	1326.91470920078	1504.99470071211
FPGT	1	1	1	1	1	1	1	1	1	1	1	1	1	1	1	1	68.4734088534932	1	1
FPR3	1	1	1	1	1	1	1	1	1	1	1	270.013275672919	1	1	1	1	1	1	1
FREM1	1000.66714384458	140.242913158618	522.477504591241	909.496256629655	441.33777982863	622.043014410372	1	1	258.277549908127	1	256.536529941181	1	426.758102780197	371.462750958156	717.063546079562	200.486310268781	1	261.199094217435	1
FREM2	129.267751314344	116.899710548081	356.660253393022	1	180.074045490811	273.834887207359	1	1	258.017864221709	87.8348948239412	1	1	1	130.068584368371	201.056958260897	1	1	352.060169830964	1
FRG1.DT	1	1	1	1	74.5220799500843	1	1	1	1	1	1	1	1	1	1	1	1	1	1
FRK	262.455808583974	230.719872617267	393.407356512739	233.952219244756	220.003151692968	248.422426676914	1	1	141.057934034683	174.622802360286	1	1	190.545687033492	207.144257997555	239.020131347215	1	1	141.786019112245	1
FRMD1	1	1	1	1	1	1	1	1	1	1	1	1	1	1	1	1	479.123857458861	137.820999229265	1
FRMD3	1	79.9519280653921	377.671708012856	1	92.0064242614439	462.716576057103	373.320682023976	1	177.749115272691	89.443738032337	197.957324645926	169.679359096135	1	92.3634731100695	138.502	506.030630524388	920.280569223083	414.710302190005	1
FRMD4A	1	283.559356711057	470.250616299685	1	438.481468006452	518.571054431081	420.992440631597	1	267.682135032723	266.347161122973	918.396881139524	1226.2370445904	438.422203255551	287.494780181434	256.066083813807	3572.4835684425	126.003896664516	354.836282189139	283.453577291303
FRMPD4	1	1	1	168.034313732494	1	1	1	1	1	1	1	1	1	1	1	1	1	1	1
FRY	129.315101514138	169.817630234276	332.735611314878	1	111.995361534923	192.148395461923	285.966349233014	1	135.612304724128	108.220065281475	565.748216367431	236.844453679344	1	119.424146091522	513.918863817112	1200.62591955498	1666.36620025241	1	246.303321713147
FSIP2.AS1	1	73.3826806743187	1	1	151.235505251587	92.9759915194066	1	1	129.575075462237	129.59150851982	1	1	1	115.247472128527	1	1	127.304250996907	1	1
FSTL1	1	1	1	1	1	1	1	1	1	1	181.612007174276	1	1	1	1	124.271216431229	93.2735351965161	1	1
FSTL4	181.211209644767	1	1	199.407791700678	1	329.504379636466	1	1	1	1	1	1	1	1	288.485889300702	1	1	1	1
FTCD	1	1	620.231145539819	1	1	1	200.125407879518	1	746.98136258832	1	1	1	1	1	1	1	1	1475.32185319154	1
FTCDNL1	1	1	1	1	79.5882199240566	1	1	1	1	1	1	1	1	1	1	1	1	1	1
FTH1	93.0412298616978	95.449865035395	618.622534434947	134.843709360503	1	1	169.881394870747	310.752280956448	1	1	284.78410313468	248.186644881569	1	1	1	164.410976510108	172.068851706481	126.160994487651	347.285097947733
FTL	1	1	569.848403165691	1	1	1	1	197.265723452048	1	1	160.928306372123	236.024760121661	1	1	1	1	99.1609246414159	141.551004429918	198.820366083938
FUT6	1	1	1	1	1	1	1	1	229.011504717281	1	1	1	1	1	1	1	1	455.062586440172	1
FUT8	90.9899342457791	110.744187122945	1	1	1	98.2194666988279	292.966907861345	1489.83021102018	1	1	171.81086159569	262.428560187607	1	1	1	268.039629642288	137.988863456203	100.623502206545	533.442476015855
FXYD2	452.91715085457	489.605034212144	792.714825934236	277.440039171025	847.775433088914	747.651650132247	187.879014487893	268.178086877583	740.798014095532	808.314838601724	1	192.192667054042	1156.93040481394	780.958226707676	175.247684191594	242.197947530368	1	334.743294673828	1
FXYD4	1	1	1	1	1	1	1	1	1	1	1	1	1	1	157.761545383577	1	1	1	1
FXYD6	1	1	1	1	1	1	151.515457871329	1	1	1	1	1	1	1	1	1	1	1	1
FYB1	1	134.436903976555	1	1	1	1	1	1	1	1	1	1082.73902279473	1	1	1	1	1	1	1289.43237676865
FYB2	623.489469639277	1	1	303.886408834749	1	1	1	1	1	1	1	1	1	1	450.413039882991	1	1	1	1
FYCO1	96.621994487713	74.4993768604455	1	1	1	1	1	124.421855023091	1	1	1	1	1	1	1	1	1	1	162.501339082419
FYN	1	1	1	1	1	1	462.804305039324	1	1	1	227.009393693436	188.957870826833	1	1	1	153.545694354306	834.876429838667	1	1395.30118826395
FZD4	1	1	1	1	1	97.0116916996682	127.262617906363	1	1	1	1	1	1	1	90.1722596159959	1	1	1	1
FZR1	1	1	1	1	1	1	1	1	89.8996318967194	1	1	1	1	1	1	1	1	1	1
G3BP2	1	69.4717894029129	1	1	1	1	1	121.592700796997	1	87.1667931871304	1	1	1	1	1	1	86.1611291494442	1	1
GAB2	134.51908411803	115.001786398447	1	170.259884204542	1	75.1057884089229	220.721834671172	268.508	1	1	294.074480531108	475.324065831114	1	72.6229678068542	1	138.704125118513	172.79443259768	1	1
GAB3	1	1	1	1	1	1	1	1	1	1	1	167.995641998429	1	1	1	1	1	1	184.17542850331
GABARAPL1	77.3142217486883	69.5532165972722	1	1	223.148655537912	141.119472219207	1	1	104.091492707066	1	1	1	1	1	65.3597049579283	1	1	1	1
GABBR1	1	1	1	1	1	1	158.087084104542	1	1	1	161.339695692158	1	1	1	1	129.759195414655	1	1	1
GABPB2	225.041776000856	151.075950218653	1	190.641229914315	227.83724165215	191.309340766927	1	1	237.629424076943	233.971943117368	224.128895185694	1	329.899836282239	185.545681792713	178.186551519956	254.650555208036	160.752929288131	189.058820437296	1
GABRA2	1	1	1	1	1	1	1	1	1	1	1	1	1	1	88.2498362484988	1	1	1	1
GABRB1	1	1	1	1	76.2912737882963	1	1	1	1	1	1	1	1	106.527483752163	1	1	1	1	1
GABRB3	1	1	1	1	101.068	1	1	1	137.730004633907	210.431129699152	1	1	1	134.68890388778	1	1	1	1	1
GAD1	1	1	1	1	149.478001655403	1	1	1	1	1	1	1	1	110.14436053233	1	1	1	1	1
GALM	1	1	1	1	1	1	1	1	204.021110786068	1	1	144.480916180162	1	1	108.108357812097	1	1	389.424255702838	198.436527599024
GALNT17	1611.68364556333	1	1	1	1	167.368326177412	1	1	1	1	1	1	1	1	1	1	1	1	1
GALNT18	134.426932676427	642.232073553258	694.341920967954	143.276733960038	827.488893932871	563.580168939313	453.04428496426	1	824.895782618253	707.527322581676	275.761072865322	1	1043.77737940122	960.315179977319	776.746548048028	433.24940915959	1	505.596757529107	1
GALNT7	197.808776306171	205.08438480267	1	265.337849142603	107.516324205282	107.731767650524	1	1	1	185.170434031606	1	158.168886047061	1	112.538881357711	161.533932976085	1	1	1	222.464900407674
GARNL3	117.117256361195	55.8993738524306	1	1	1	1	1	1	1	1	192.169267784956	1	1	1	1	1	1	1	1
GAS2	115.923505162082	1	1	1	1	1	1	1	1	1	1	1	1	1	1	1	1	1	1
GAS6	246.159126080728	1	1	1	1	136.333135619814	261.761867968588	378.402117698282	1	1	1	211.792505912111	1	88.1818026782886	1	1	1	1	1
GAS7	1	1	1	1	1	1	1	1	1	1	1	542.15867651888	1	1	1	1	1	1	1
GATA2	1	1	1	90.2988903186742	1	1	1	1	1	1	1	1	1	1	130.557953697553	1	1	1	1
GATA3	1	1	1	1	1	284.614715956073	1	1	1	1	282.767152869118	1	1	1	595.827793338775	1	1	1	178.791849987676
GATM	1	1	1	1	1	1	1	1	88.7258696815454	1	1	1	1	1	1	1	1	187.795658193672	1
GBA2	1	1	1	1	1	70.5996156212478	1	1	1	1	1	1	1	83.6385706822966	1	1	1	1	1
GBP2	1	1	1	1	1	1	1	1	1	1	1	1	1	1	1	1	1	1	206.030144764104
GBP4	1	1	1	1	1	1	151.646704208317	1	1	1	1	1	1	1	1	1	1	1	1
GBP5	1	1	1	1	1	1	1	1	1	1	1	1	1	1	1	1	1	1	197.717669720988
GCGR	1	1	1	1	68.9110146717034	113.122911002314	1	1	1	1	1	1	1	1	1	1	1	1	1
GCN1	1	74.6012055397956	1	1	1	1	1	133.432992220424	1	1	1	1	1	1	1	1	1	1	1
GCNT1	1	1	1	1	1	1	1	1	1	1	1	124.43542785595	1	1	1	1	1	1	1
GCNT2	539.446804875609	286.318226175521	323.40440403926	127.263941877007	380.250236412717	395.886258582645	234.974459029135	1	317.627825994699	329.355457985541	1	314.75822409385	409.375576064503	434.688220364126	181.871576946243	136.684085023996	1	241.989982311629	1
GCNT4	1	1	1	1	1	1	1	1	1	1	1	1	1	1	120.586005819775	1	1	1	1
GDA	1	1	1	1	1	1	1	1	121.820548876371	1	1	1	1	1	1	1	1	352.097684427717	1
GDAP1	1	145.923	1	154.143732860333	123.05297165198	1	1	1	89.4943441325683	115.722660340006	1	1	1	88.4306836003371	100.558283010932	1	115.452760388003	1	1
GDAP2	1	76.3988531537885	1	82.1148332753738	57.7336156170992	79.1511633234884	1	1	1	1	1	146.770792069471	1	69.9223568075191	1	1	1	1	1
GDF6	1	1	1	1	1	1	1	1	1	156.360786549248	1	1	1	1	1	1	1	1	1
GFOD1	1	1	1	1	1	1	356.101963684391	1	1	1	1	1	1	1	1	1	1	1	257.264893062964
GFOD2	1	1	1	1	1	1	167.868226440526	1	1	1	1	1	1	1	1	1	1	1	1
GFPT1	1	89.8209015952474	1	1	73.674952158116	1	1	261.160545804654	1	82.2496933592491	135.26905109545	1	1	58.5756619258768	79.5829137859568	166.788496225009	85.765245768037	1	1
GFRA1	1	1	1	1	1	1	1	1	1	1	255.818487065803	1	1	1	1	1	1	1	1
GGA1	1	1	1	1	70.1130812542346	1	1	1	1	81.470137082192	1	1	1	1	1	1	1	1	1
GGA3	1	64.220311500106	1	1	1	1	1	1	1	1	1	1	1	1	1	1	1	1	1
GGT2	1	1	1	1	1	1	1	1	1	1	1	1	1	1	1	1	1	130.769320890854	1
GGT5	1	1	1	1	1	1	1	1	1	1	183.933946157437	1	1	1	1	1	1	1	1
GGT7	1	1	1	1	62.1053884220914	81.6404569304989	1	1	1	70.8259945255179	1	1	1	79.3379989819611	68.4283569262771	1	1	1	1
GHR	1	1	1	1	129.488391399629	183.240505928574	236.559215470265	1	207.019863787209	1	683.550896688401	1	1	114.123970140662	282.25018666084	319.364544386861	522.53750283286	370.619	1
GIMAP5	1	1	1	1	1	1	1	1	1	1	1	1	1	1	1	1	1	1	188.676241169988
GIMAP7	1	1	1	1	1	1	179.209630135061	1	1	1	1	1	1	1	1	1	1	1	287.946158501412
GIMAP8	1	1	1	1	1	1	284.125903923662	1	1	1	1	1	1	1	1	1	1	1	1
GINM1	89.178832874255	1	1	1	73.0325144384968	80.6330657632804	1	1	1	71.0876067230855	1	1	1	74.9581133922642	79.1293943176359	1	1	1	1
GIPC1	99.0123131080838	119.206987190332	1	1	109.637421740057	132.430108722795	1	1	133.081513375495	111.592169709323	1	1	1	1	129.898827989497	129.896403634694	1	1	1
GIPC2	1	1	1	1	1	1	1	1	126.735467845591	1	1	1	1	1	1	1	1	347.069798116835	1
GIPR	1	1	1	1	1	1	1	152.838277129062	1	1	1	1	1	1	1	1	1	1	1
GJA5	1	1	1	1	1	1	154.721971627157	1	1	1	1	1	1	1	1	1	1	1	1
GK	1	1	1	124.353658999814	1	1	1	1	1	1	1	1	1	1	1	1	1	219.196517793035	1
GK5	99.6416788208347	93.7548044172385	1	92.6041845295104	67.5454963132884	89.1373361044382	1	1	1	1	1	1	1	65.8633627916503	109.451887901392	115.601326741186	1	1	1
GLCE	124.31715495923	81.8391444652008	1	1	81.7107099169815	114.043980374016	1	1	1	1	1	1	1	74.1939259263588	109.648324089461	1	1	113.952234252479	1
GLDC	1	345.013079728675	388.938515157349	1	163.700815229651	301.360936173409	1	1	303.659977903231	227.475538170987	1	1	281.090240783103	120.615169241618	518.039240220652	1	1	327.115043834582	1
GLI2	1	1	1	1	1	1	1	1	1	1	326.292141434912	1	1	1	1	145.174741944043	1	1	1
GLI3	1	1	1	1	1	1	1	1	1	1	187.850379896914	1	1	1	1	1	98.2418051771696	1	1
GLIDR	119.09900410415	1	1	133.325489022306	104.176	93.3654361931831	1	1	1	94.9233556914804	1	1	1	81.5873612422678	95.6767016340571	1	83.3028479194012	1	1
GLIPR1	1	1	1	1	1	1	1	1	1	1	1	112.801616171699	1	1	1	1	1	1	1
GLIS1	1	1	1	1	1	1	1	1	227.899504208158	1	1	1	1	1	1	1	1	562.381501493663	1
GLRX3	1	76.0734020687029	1	1	1	1	1	1	1	1	1	1	1	1	1	1	1	1	1
GLTP	157.250363274918	1	1	1	1	1	1	1	1	1	1	1	1	1	1	1	1	1	1
GLYAT	1	1	476.100987397859	1	1	1	1	1	343.012431202924	1	1	1	1	1	1	176.063334685779	1	711.182369471229	1
GLYATL1	1	1	1	1	1	1	1	1	111.669686106374	1	1	1	1	1	1	1	1	228.753388865664	1
GMCL1	1	1	1	112.571575436374	1	1	1	1	1	1	1	1	1	1	1	1	1	1	1
GMPR	248.774822993327	1	1	1	1	1	1	1	1	1	1	1	1	1	1	1	1	1	1
GMPS	1	78.2573148284383	1	1	71.4667919299812	1	1	1	1	90.643544346137	1	1	1	74.7020521559925	1	1	1	1	1
GNA11	124.659117012567	1	1	134.579341474893	1	1	1	1	1	1	1	1	1	1	1	1	1	1	1
GNA12	87.2597937228545	86.1823571658791	1	97.8094792703357	1	1	139.180478802034	178.084820783598	1	1	138.846925767097	152.702800043646	1	1	1	1	127.499416384958	103.731107391616	1
GNA13	90.5316026523492	71.0260042331466	1	1	74.3311463369758	64.1077277999638	1	1	1	1	1	147.791353897087	1	62.7732405437497	1	1	1	1	185.595113199433
GNA14	1	1	1	1	1	1	1138.51566460265	1	1	1	879.252954929814	1	1	1	1	1	1	1	1
GNAI1	1	419.775962335008	1	1	230.598259439982	98.0471216240522	1	1	140.526505333407	219.548970019194	297.201447898083	1	256.714696725788	266.884208871466	1	182.34739067111	218.457851323262	1	1
GNAI2	1	1	1	1	1	1	138.825576439804	1	1	1	1	175.436257410248	1	1	1	1	1	1	1
GNB4	1	1	1	1	1	1	167.269647817374	1	1	1	1	145.923473804517	1	1	1	1	1	1	1
GNB5	1	60.2628700296304	1	1	1	1	1	1	1	71.7711445055577	1	1	1	1	62.1212500499924	1	1	1	1
GNE	92.3796284428494	126.501193081123	1	1	91.6312455862974	1	1	1	1	99.1420944500628	1	1	1	76.2702412342892	1	1	1	1	1
GNG11	1	1	1	1	1	1	133.42121702522	1	1	1	1	1	1	1	1	1	1	1	1
GNG12.AS1	179.70802193391	77.9635709282579	1	1	1	1	1	1	1	90.4174301164569	1	1	1	1	1	1	1	1	1
GNG2	1	1	1	1	1	1	1	1	1	1	1	232.307242633838	1	1	1	1	1	1	534.533709869045
GNG7	136.125231885799	82.3137050969472	1	166.382193193391	345.78986114128	202.670805091312	297.719452715119	987.105609850617	220.935707348801	183.183958972646	1	335.966625445147	338.479971439455	243.312522805961	156.473713346421	1	1	132.712869680938	1
GNGT1	1	190.594996381033	1	1	82.2028987369468	88.6760138530449	1	1	189.313249060067	279.435424438545	1	1	1	333.256262687143	1	1	1	1	1
GNL3L	1	82.1037248343196	1	1	70.043052738277	92.1708245440799	1	1	125.740257521264	93.3768960528233	1	1	1	89.4275240842654	1	1	1	1	1
GNLY	1	1	1	1	1	1	1	1	1	1	1	1	1	1	1	1	1	1	504.766569394691
GNPAT	1	58.6359039910945	1	1	1	1	1	1	1	1	1	1	1	52.3618250405166	1	1	1	1	1
GNPTG	1	76.2854761853209	1	1	96.3739539391782	116.003	1	1	150.663531300024	96.0190072050587	1	1	1	64.0966186154045	1	1	1	136.06258130879	1
GNS	1	1	1	1	64.0776995821908	1	1	1	1	1	1	1	1	1	1	1	1	1	1
GOLGA5	1	1	1	1	1	1	1	120.395948994241	1	1	1	1	1	1	1	1	1	1	1
GOLGA8A	113.151629235273	162.811542967525	1	138.036208934304	160.760530476353	107.276025078036	1	137.444848251941	165.129176990168	160.223475895106	1	1	288.732	138.902548765596	137.530782036352	179.691172779312	106.087364448739	113.79236441705	180.876459309925
GOLGA8B	193.617435647503	224.72418622998	1	147.681915988569	240.575600758436	208.554624003337	1	161.901519116787	171.229709032464	209.042450814445	1	1	322.107921122399	190.828709271863	168.58856323732	199.493672567484	223.329250612151	159.245290174252	205.327848820023
GOLM1	110.924437078402	118.972209772938	1	306.86834834363	165.130756175694	193.348497052999	1	1	124.011103778072	99.6603492276225	1	1	249.332240457436	175.996687002948	1	1	1	1	1
GORASP2	1	1	1	1	1	1	1	192.48274948134	1	1	1	1	1	1	1	1	1	1	1
GOSR2	78.8643573949752	1	1	1	1	1	1	187.297663516257	1	1	1	1	1	1	72.7456845318842	1	1	120.884249742866	1
GP2	1	1	1	1	716.874015189254	1	1	1	248.764987403572	298.010191965512	1	1	437.984992714973	638.215725395907	1	1	1	1	1
GPAT3	490.471384589484	1	1	159.654448058564	187.904462428355	158.96131726296	1	1	229.461322055231	104.56219390332	1	1	1	165.331821436958	90.6526845019321	201.649947123277	1	397.258627772242	1
GPC3	1	1	1	132.037610823329	77.3932152206046	1	1	1	1	1	1	1	1	143.048839389807	1	1	1	1	1
GPC4	1	144.021223831466	1	1	1	1	1	1	1	1	1	1	1	1	1	394.692365107207	1	119.671994466429	1
GPC5	348.841817777959	1173.79157671587	1987.10665128477	378.085468483824	4260.62500310309	3351.16054141318	952.118066250813	445.352708053149	2914.44209463071	5132.04440365169	488.19911962935	519.537066846573	4609.06733567431	5645.47782222943	601.023206995643	409.373214961767	254.787172467308	377.142790140783	378.232594609797
GPD1	1	1	1	1	1	1	1	1	1	1	1	1	1	1	1	1	1	121.332490836173	1
GPD1L	78.933196411387	1	1	319.92314518449	1	1	1	1	1	1	1	1	1	1	1	1	1	1	1
GPD2	169.249870054602	112.038638071755	1	1	59.8445888169649	78.1556120196202	1	1	1	1	1	1	1	64.5869441831891	70.7937167106439	1	1	1	198.949804099298
GPI	170.582036416567	175.992928619143	1	200.904383601907	315.192099067342	270.541660987694	1	1	315.66140086534	280.312407432966	181.562495049287	1	471.675516492113	332.647358925629	190.591328438732	125.050530426451	1	125.043310024068	1
GPM6A	1	1	1	1	1	1	527.957498088913	1	1	1	1	1	1	1	1	1	1	1	1
GPR137B	1	1	1	1	1	1	1	1	89.7610220038592	1	1	1	1	1	1	1	1	150.075196803411	1
GPR155	1	1	1	1	1	1	1	1	1	1	1	194.675566588835	1	1	1	1	1	158.536652656849	1
GPR160	107.851645017915	1	1	1	1	100.737251460948	1	1	93.2849337777567	1	1	1	1	1	128.072194004492	1	1	160.169937127212	1
GPR173	1	1	1	1	1	1	1	1	1	1	1	1	1	1	1	1	82.348816802479	1	1
GPR174	1	1	1	1	1	1	1	1	1	1	1	1	1	1	1	1	1	1	320.55184930191
GPR176	1	1	1	1	1	1	1	1	1	1	1	1	1	1	1	189.384887176669	1	1	1
GPR39	1	260.033190722679	1	108.437751177671	310.683581554353	338.856511393959	1	1	208.449746197604	215.573680329319	1	1	294.535065939437	207.467501781876	270.368760616154	1	1	142.611583546209	1
GPR89B	1	1	1	1	65.0000767897165	1	1	1	102.507261581692	1	1	1	1	68.0395721498073	63.5583223528871	1	1	207.899810032879	1
GPRC5A	1	1	1	1	1	1	1	1	1	1	1	1	1	1	1	1	81.5210665087895	1	1
GPRC5B	137.503887051984	1	1	162.271085326685	1	167.469844715242	129.921657559181	1	1	1	1	1	1	1	146.42899101624	1	1	1	1
GPRC5C	1	84.4859241200433	1	1	1	1	1	1	1	82.3156270243199	1	1	1	1	79.3979126791839	1	1	1	1
GPRC5D.AS1	1	1	1	1	79.407782898271	75.8511238585114	1	1	1	1	1	1	1	1	76.1052385531508	1	1	1	1
GPRIN3	158.457989335417	92.0347699215878	1	145.319854489416	101.860746205308	175.469438536287	1	163.357576486335	1	1	203.046635432726	302.437196327936	1	75.3870093582926	79.6920514081884	1	1	1	488.551229914584
GPSM1	1	1	1	1	1	1	1	1	1	1	1	1	1	1	1	1	131.875746737356	1	1
GPSM2	1	1	1	329.793672405195	1	1	1	1	1	1	1	1	1	1	1	1	1	1	1
GPT2	1	1	1	1	1	1	1	1	1	1	1	1	1	1	1	1	1	142.835742105606	1
GPX3	139.765011388807	1	932.553926951624	112.943814822029	1	1	199.261461569822	1	254.051988569735	107.430452862357	212.379190406127	260.395450204632	1	1	1	278.062211496155	119.318196280508	422.240879030838	1
GRAMD1B	1	1	395.46336886081	618.163244213462	1	786.278515757787	1	1	305.524796736215	1	1	312.879175253927	1	1	1	1	1	519.657755198501	317.175278693758
GRAMD4	1	1	1	1	1	88.8220823321561	1	145.121214972334	1	1	1	142.217506190429	1	1	1	1	1	1	1
GRAP2	1	1	1	1	1	1	1	1	1	1	1	1	1	1	1	1	1	1	808.607892975897
GRAPL	1	1	1	1	1	1	186.266864482436	1	1	1	1	1	1	1	1	1	1	1	1
GRB10	474.05399118208	129.120149218111	371.468261585741	855.732818069254	1	94.8595454340498	980.805215518723	1	172.066267055273	1	166.804932698788	1	1	1	134.001038739885	228.450996854973	109.626504159223	484.160151632682	1
GRB14	815.118049083803	237.379380284985	1	158.876028194641	205.260056247663	413.455817979681	1	1	176.856218382453	261.887789879918	1	1	257.404693363731	249.788694063348	128.229492638606	160.335429060368	1	107.891582376367	1
GRB7	1	97.3275651145288	1	1	1	1	1	1	91.9452211635429	1	1	1	1	1	1	1	1	1	1
GRHL2	191.375999540378	221.008449235856	1	237.070407721204	187.493199753948	204.375703439962	1	1	127.740699140361	224.589493504005	1	1	237.781178764759	238.045355520163	303.241028185081	1	1	1	1
GRIK2	1	1	1	1	1	1	1	1	1	1	1	1	1	64.5127116266944	1	1	400.716648668821	1	1
GRIK5	1	1	1	1	113.68595025993	89.9452	1	1	1	83.3813080415319	1	1	1	82.7878474754322	1	1	1	1	1
GRIN2A	1	1	1	302.849943799722	1	1	1	1	1	1	471.853965948772	1	1	1	1	1	1	1	1
GRIP1	913.400622561677	261.105902554402	478.766106785101	173.450761324204	97.3338734383348	249.87497223111	1	1	105.54398588768	119.343906005904	1	1	1	120.031333193912	1067.09859309362	380.303167760981	213.050124153639	257.280662681149	1
GRIP2	128.826156416597	1	1	1	1	1	1	1	1	1	1	1	1	1	1	1	1	1	1
GRK2	1	1	1	1	1	1	1	1	1	1	1	150.814084618496	1	1	1	1	1	1	1
GRK3	1	1	1	1	1	1	1	1	1	1	180.705925801232	658.043031769134	1	1	1	1	230.268200667475	1	1
GRK5	1	1	1	1	1	1	296.265236067484	369.493105932612	1	1	624.287560841063	246.187677142014	1	1	1	1	667.113099243703	1	414.327787544579
GRM1	1	1	1	1	1	1	1	1	1	1	1	1	1	104.38484252218	1	1	1	1	1
GRM7	1	1	1	1	1	1	1	1	1	352.82055816704	1	1	1	1	1	235.400244949293	1	1	1
GRM8	1	1	1	284.844876899434	1	1	1	1	1	1	1	1	1	1	1	270.748496140934	1	1	1
GRTP1	1	1	1	1	1	1	1	1	78.1516555934575	1	1	1	1	1	1	1	1	131.507231307442	1
GSAP	140.069757282858	114.580798380931	1	119.867108531465	190.450983014225	1	1	1	199.488539430981	197.941924407751	1	426.094731218024	205.326363899959	227.514659701906	130.905196412389	205.646165797691	77.1868286841403	185.726582184902	189.19460910938
GSDME	1	1	1	1	69.7364247186393	1	1	1	1	1	1	1	1	1	1	1	1	1	1
GSR	98.0846223028159	1	1	1	1	105.35458263885	1	1	1	1	1	1	1	1	128.77081133984	1	1	1	1
GSTK1	1	73.4026224051642	1	1	76.1390785325349	69.9871021471143	1	1	1	1	1	1	1	73.2477933918596	75.3911646314344	1	1	107.048833963796	216.922505312057
GTDC1	1	135.069802622091	1	91.6839616018101	90.9089430767062	1	158.810842236992	1	1	95.1978414925912	431.365035568096	278.760340574778	1	90.7923888487241	97.8879844453716	235.455658562603	301.557019676524	112.677267678681	486.912678471385
GTF2A1	1	1	1	1	1	1	1	163.821101496439	1	1	1	1	1	1	1	1	1	1	1
GTF2B	1	1	1	1	1	1	1	121.21455304298	1	1	1	1	1	1	1	1	1	1	1
GTF2H1	1	1	1	86.7321550139139	68.1626681541109	1	1	1	1	1	1	1	1	70.8114670069348	1	1	1	1	1
GTF2H2	110.020196152047	90.4343500907728	1	1	108.99490093438	1	1	1	124.567733961869	78.6971040411633	1	1	1	144.55809869703	1	1	1	1	1
GTF2IRD1	181.414581228755	376.949911646694	503.095655171125	229.043	486.355480410922	711.851326354991	185.77090302461	1	545.94926934435	593.392405442672	1	1	767.265773954808	562.279899743648	573.67649600919	722.862519191156	121.503253872971	299.839306231772	1
GTF2IRD2B	179.630815154694	139.580197986135	1	183.900039867755	160.176865488711	151.896276737686	1	1	130.835539104915	142.45293590317	172.544459074253	1	230.672383614298	148.993977281395	129.304442038348	141.854190637657	78.5320517656005	102.291624051914	1
GUCY1A1	1	119.239514117969	1	1	123.626842841588	1	1	1	80.9756910347827	104.826876157063	287.701926088991	1	1	155.864104238559	1	1	1	1	1
GUCY1A2	1	1	1	1	1	1	1	1	1	1	667.725731301088	1	1	1	1	1	1	1	1
GUCY1B1	1	1	1	1	1	1	1	1	1	1	1	1	1	1	1	156.027130437431	1	1	1
H2AFY2	1	1	1	1	1	1	1	1	1	1	1	1	1	84.9167133919668	1	1	1	1	1
H3F3B	1	1	1	1	1	1	1	1	1	1	1	1	1	1	1	1	91.561732539928	1	1
HAAO	1	1	1	1	1	1	1	1	95.4062837467613	1	1	1	1	1	1	1	1	133.119930973794	1
HABP4	1	58.9868232410737	1	1	63.9886666272211	1	1	1	85.8791509546613	94.1424937294597	1	1	1	1	1	124.99247313932	89.1937163449564	110.772160379413	1
HACD2	1	1	1	74.2461093775998	1	1	1	1	1	1	1	1	1	1	1	1	1	1	1
HACD3	78.9889678832975	1	1	1	79.2452122336607	76.0228703103411	1	1	1	1	1	1	1	1	101.868289836267	1	1	1	1
HACE1	1	83.3403494456387	1	1	83.774801369337	74.682466829449	1	1	1	65.5029641763373	1	1	1	82.652062337002	1	1	1	1	1
HADHB	146.433643078741	80.4263418117828	1	90.3694267024645	78.4368674734448	89.9467061606628	1	1	1	69.2392759454833	1	1	1	93.852577452762	88.9571113373309	1	1	1	1
HAGH	1	1	1	1	1	1	1	1	120.929870365511	1	1	1	1	1	1	1	1	180.678879297861	1
HAO2	1	1	1	1	1	1	1	1	138.993421427106	1	1	1	1	1	1	1	1	362.214328134095	1
HBB	1	146.273510862047	1367.93652972533	1	1	1	239.411	500.757656839162	1	119.482691712407	475.22262920815	813.423485920164	439.014304792819	1	124.373410619679	288.034176257486	171.116269795652	149.970750634676	551.697887034858
HBP1	1	64.3541491153109	1	104.605405467506	1	1	1	155.90622236515	1	1	1	1	1	1	1	1	1	1	1
HBS1L	1	51.5264899968023	1	1	66.6581892083309	77.8320574393171	1	1	1	1	1	1	1	63.5276718101547	1	1	1	1	1
HCG17	163.877228014861	172.416263554903	1	184.946134538239	256.214631052265	224.338285624388	1	1	312.084534320682	286.230199132009	179.805811330092	1	394.343106674718	246.520265896855	180.602244830834	264.483554289022	84.5514246941232	200.404980127024	1
HCK	1	1	1	1	1	1	1	1	1	1	1	520.437474616625	1	1	1	1	1	1	1
HCLS1	1	1	1	1	1	1	1	158.023161829079	1	1	1	257.181133059807	1	1	1	1	1	1	212.773471177871
HDAC1	1	1	1	1	1	1	1	1	1	1	1	1	1	1	83.1314362834588	1	1	1	1
HDAC5	117.510413849507	1	1	143.579715647295	86.9565412631518	1	1	148.017601893396	1	1	1	1	1	1	1	1	86.9656188881331	1	1
HDAC6	1	1	1	1	1	1	1	1	96.1836705819162	1	1	1	1	1	1	1	1	113.571234419509	1
HDAC7	111.572580997733	174.889360047471	1	94.8417208148871	1	1	372.929713729801	132.251695840234	1	110.149	175.028878149417	1	1	1	147.292435181348	203.952945146197	84.340267493609	1	230.337026118886
HDAC9	1	251.073465259372	1	1	114.746737722914	1	235.731524078241	597.765457835582	1	79.4462779680267	329.919736380057	1590.32483050522	1	1	1	223.450560855554	173.619358387709	1	257.776593566013
HDDC2	1	1	1	1	69.2423984420056	1	1	1	1	1	1	1	1	62.4137863353803	1	1	1	1	1
HDGFL3	1	1	1	1	1	1	157.781083719007	1	1	1	1	1	1	55.5711944654784	77.2108664715549	1	1	1	1
HDHD2	1	84.0035302495599	1	1	85.686269243791	68.3423729228348	1	1	1	1	1	1	1	71.1835328836838	1	1	1	1	1
HDHD3	1	1	1	1	1	1	1	1	1	1	1	1	1	1	1	1	1	118.55015113357	1
HEATR1	1	68.3344051146442	1	1	65.2190809733254	1	1	1	1	1	1	1	1	1	1	1	1	1	1
HECA	1	1	1	1	1	1	1	1	1	1	1	1	1	1	1	1	1	1	167.22607276193
HECW1	1	1	1	1	1	1	1	1	191.648664541941	1	1	1	1	1	1	1	1	400.067921391311	1
HECW2	1	1	1	1	1	1	651.538285893386	1	1	1	1	1	1	1	1	1	1	1	1
HEG1	1	1	1	1	1	1	833.462330474397	1	1	1	1	1	1	1	1	161.610324523338	1	1	198.045813959837
HELB	1	1	1	1	1	1	1	119.817723815457	1	1	1	1	1	1	1	1	1	1	266.638684291929
HELLS	1	1	1	1	1	1	1	1	1	1	1	1	1	1	132.341230085352	1	1	1	1
HELQ	1	1	1	1	56.4110406132262	1	1	1	1	1	1	1	1	1	1	1	1	1	1
HEPACAM2	133.507851615647	1	1	270.520224250183	1	1	1	1	1	1	1	1	1	1	1	1	1	1	1
HERC6	1	1	1	1	1	1	155.014200377742	1	1	1	1	1	1	1	77.1221108938884	106.792619507931	1	1	1
HERPUD1	1	1	1	1	1	1	1	678.738	1	1	1	1	1	1	1	1	1	1	1
HEXD	128.603392752766	1	1	1	1	106.010043392987	1	1	114.063513116813	1	1	1	1	72.4925551399346	1	1	1	133.040182994723	1
HFM1	1	1	1	1	1	1	1	1	1	1	1	1	1	1	1	1	97.1389628330174	1	1
HGD	123.764476256876	1	1	1	85.7128676858059	77.5232349026155	1	1	112.151475049075	93.7405743573335	1	1	1	85.7440193831012	1	1	1	214.966562897643	1
HHAT	84.0860883672288	95.0482177610642	1	1	138.719745991078	138.585753770429	1	1	95.1905400452144	111.857325797323	1	1	1	98.2013275378627	121.969562330055	138.217385895555	1	1	1
HIC2	81.1041418561912	1	1	1	1	1	1	1	1	1	1	1	1	1	87.0913391803651	1	1	1	1
HIF1AN	1	1	1	1	69.6298040018324	1	1	1	1	1	1	1	1	1	1	1	1	1	1
HIF3A	1	1	1	1	1	1	228.067757332748	1	1	1	1	1	1	1	1	1	1	1	1
HIP1	261.253812798661	936.508298628234	1024.70940901276	292.01446705652	2051.81825358487	918.262948030712	1037.73444878659	272.509116501437	1806.90097761359	1988.06733274783	1085.65451784667	505.586232965823	2890.78935556589	1839.97495161604	390.884361000496	552.546899462691	381.132479675878	282.519177762948	643.119456877948
HIP1R	161.54411729805	82.839509397761	1	162.675854584191	121.20582441089	180.47340085475	1	1	175.636141184676	125.582287437552	1	1	1	117.09778837502	376.743567493835	1	1	208.399859455448	1
HIVEP3	1	455.207866060148	1	1	128.213628775423	133.316577166033	794.636751364056	1	164.397822293727	204.585377905091	488.630461480812	463.38417709189	1	89.8203577593919	103.312617059087	204.964262579963	230.221980911325	1	607.008816090925
HK1	1	100.237345996924	1	1	85.9791983862626	89.1980092061084	148.170776628328	1	1	93.4188060404933	137.29826092458	1	1	93.9429532876401	84.0822415606324	1	1	1	186.321626894049
HKDC1	1	208.577252680158	1	1	1	1	1	1	138.820426317592	228.655493990506	1	1	1	1	1	141.352850430882	1	109.517925668454	1
HLA.A	1	68.1317457467189	1	1	1	1	205.246252491418	225.735550243447	1	1	159.199451737137	226.478899477957	1	1	1	1	149.216975128595	1	384.436754965252
HLA.B	103.769	81.8333660237623	413.801327513111	106.811172777407	1	1	269.387368477365	307.694799907878	1	1	201.183951110576	266.771422713031	1	1	1	1	180.779300301587	1	463.99792353005
HLA.C	1	1	1	1	1	1	158.656307622355	120.820792476023	1	1	1	1	1	1	1	1	1	1	204.402797695518
HLA.DMA	1	1	1	1	1	1	1	1	1	1	1	181.288576158094	1	1	1	1	1	1	1
HLA.DMB	1	1	1	1	1	1	1	1	1	1	1	212.023229817916	1	1	1	1	1	1	1
HLA.DPA1	1	1	1	1	1	1	1	1	1	1	1	229.746644455173	1	1	1	1	1	1	1
HLA.DPB1	1	1	1	1	1	1	131.343334317719	1	1	1	1	408.991614314686	1	1	1	1	1	1	1
HLA.DQA1	1	1	1	1	1	1	1	1	1	1	1	214.401835228105	1	1	1	1	1	1	1
HLA.DRA	1	1	1	1	1	1	1	1	1	1	1	306.970979230774	1	1	1	1	1	1	1
HLA.DRB1	1	1	1	1	1	1	141.82760863316	1	1	1	1	557.174999842572	1	1	1	1	1	1	1
HLA.E	1	1	1	1	1	1	382.664921283332	202.850631029657	1	1	1	265.475843951743	1	1	1	1	129.118175571181	1	414.726633651589
HLF	1	72.0157049787656	1	1	136.301774456078	159.247512696877	1	1	1	87.0998769806845	1	1	1	80.5388572424988	100.486038615903	1	1	96.2901220075814	1
HLTF	1	1	1	1	1	1	1	1	1	1	1	1	1	64.666223419975	1	1	1	1	1
HMCN1	1	118.64846619628	1	1	195.159357179535	210.858034775177	1	1	1	116.242211568401	191.501381421194	1	1	129.076853026369	1	1	1	1	1
HMG20A	99.8501961348015	91.2742442673506	1	115.082243998404	108.981462302158	98.2571621397778	1	1	1	83.0590305987607	1	1	1	98.0603619594106	109.725193211594	1	1	1	1
HMGA1P4	120.78168640499	98.9291874146246	1	124.966360115716	186.71764979636	183.356179094579	1	139.44373455601	252.937002467037	201.942525472812	1	231.103695555488	366.016609816974	163.28168298165	183.273343693089	1	1	171.863422199297	1
HMGA2.AS1	1	1	1	1	1	1	1	1	1	1	1	1	1	1	86.9676588202048	1	1	1	1
HMGCS2	1	1	1	1	1	1	1	1	1	1	1	1	1	1	165.616401261681	1	1	1	1
HMGN4	1	1	1	1	1	1	1	102.96169695753	1	1	1	1	1	1	1	1	1	1	1
HMGXB3	1	82.6498898165375	1	84.5752092198127	81.4043356541972	1	1	146.923634195206	1	78.4400933830485	1	1	1	94.0006988448765	62.5599729623126	1	1	1	1
HNF1A	1	1	1	1	1	1	1	1	1	1	1	1	1	1	1	1	1	105.717427709161	1
HNF1A.AS1	537.074350039681	640.170157089455	879.435460545236	672.398924332244	1056.69308672388	692.433259997833	362.830778023244	1	1648.05079180578	1342.16783868451	235.792875254788	198.962742075526	1700.05984228783	1003.5636181043	566.82474549857	272.233090409207	144.153863579715	1274.79523120823	1
HNF1B	204.239388587093	500.429826310716	642.313554413202	235.569246797121	388.65188350657	452.204598705228	1	1	414.102255565169	411.607304959326	1	1	532.337923494072	349.380214140996	411.320750376169	574.901050105878	1	565.174923191642	1
HNF4A	1	1	1	1	1	1	1	1	260.587498134736	1	1	1	1	1	1	1	1	517.427858801702	1
HNF4A.AS1	1	1	1	1	1	1	1	1	241.733504904352	1	1	1	1	1	1	1	1	443.645072514647	1
HNF4G	1	1	1	199.27142008349	1	1	1	1	114.571570196966	1	1	1	1	1	1	1	1	253.139549848764	1
HNRNPK	81.1602637002527	64.3433435617055	1	125.838841718271	73.9679542287959	1	1	1	1	1	1	1	1	77.2173285142245	77.9663857280677	1	104.309531146899	1	185.915659056847
HNRNPLL	1	62.5766544588104	1	1	1	1	1	1	1	1	1	1	1	1	1	120.388549672688	84.3299732572769	1	182.065897173651
HNRNPUL1	1	67.6907085714065	1	1	66.3893344364272	1	143.682271403664	169.343324103314	98.6065039788621	69.8909859647055	1	1	1	56.1018071377099	81.4921549574352	1	1	1	1
HNRNPUL2	1	1	1	1	64.4542136243333	1	1	1	1	1	1	1	1	1	1	1	1	1	1
HOGA1	1	68.756801346582	1	1	99.7058578369052	98.4922690599556	1	1	152.32081620729	96.2417327715527	1	1	1	133.225841835716	1	1	1	200.151960380062	1
HOMER1	1	1	1	1	85.4159	1	1	1	1	1	1	1	1	1	1	113.599267794946	1	1	1
HOMER2	1	85.7863137712261	1	1	89.539628852572	1	1	1	118.624413824512	89.461695866803	1	1	1	67.6211507674772	89.8925398136522	1	1	141.960234662903	1
HOOK1	1	68.3507429155451	1	1	57.2157374480834	1	1	1	1	1	1	1	1	68.1820551335936	74.9372227403698	1	1	1	1
HOXA3	101.871837370072	175.506947843198	1	1	120.431232306365	1	1	1	189.23833100877	264.386395805085	246.880963064763	1	243.050953254693	249.986004476568	130.331462722269	220.767851573303	1	93.5531193626072	1
HOXA9	1	1	1	1	1	1	1	1	1	1	1	1	1	1	1	1	78.0873596695131	1	1
HOXB3	390.130470552473	512.031057372892	337.618145693331	555.975628096571	459.753524306845	335.434953192042	296.744675328261	1	352.885974339148	486.928201647662	174.748686002344	1	564.496646223599	442.389547863118	448.363743493568	136.120811611241	1	1	1
HOXC4	1	144.566292671783	1	1	83.4670492787467	1	1	1	108.175601213559	129.041131196197	138.708288260392	1	1	136.942748158064	1	1	1	1	1
HOXC6	1	89.8476629928892	1	1	1	1	1	1	1	92.0713950288547	1	1	1	76.9574835178519	1	156.36671533851	1	1	1
HOXD10	1	1	1	1	1	84.6726603601378	1	1	1	1	1	1	1	1	122.85406403313	1	1	1	1
HOXD3	240.180602845044	394.769441695661	348.56086554445	172.396147114911	397.29185061106	766.878681046906	183.653649066843	1	348.516789974533	544.046412490389	258.764695547974	1	490.806784161994	476.959667090425	477.252883218181	191.28918332187	99.6100524923374	1	1
HOXD8	1	1	1	1	1	96.3247256407977	1	1	1	1	1	1	1	1	1	1	1	1	1
HOXD9	1	1	1	1	1	143.569721602007	1	1	1	1	1	1	1	1	109.199729127775	1	1	1	1
HPGD	1	1	1	1	1	1	1	1	1	1	1	1	1	1	1	1	328.431638679381	1	1
HPN	136.096608612775	91.6783124527857	398.962119300576	134.986699186988	266.80358587527	331.333160318562	1	1	318.561040601873	195.701275181549	1	1	295.189663828032	242.63374414066	110.357708912451	1	1	589.85029448677	1
HPRT1	89.7246355917809	80.7404478320919	1	1	90.044401649215	102.728999596336	1	1	1	95.3227099765794	1	1	1	95.8531762456204	1	1	1	1	1
HPS3	1	82.6757809428884	1	1	1	84.6956446369806	1	1	1	70.9626260400131	1	228.010370176908	1	76.4808573070605	1	1	1	1	178.057462321957
HPS5	1	1	1	1	1	1	1	1	1	1	1	1	1	1	1	1	102.86795818753	1	1
HRH1	1	1	1	1	1	1	1	1	1	1	1	276.543468688275	1	1	1	285.097392281117	1	1	1
HS3ST3A1	1	1	1	1	1	1	1	1	1	1	300.963716980708	1	1	1	1	1	130.753128097997	1	1
HS3ST3B1	1	1	1	1	1	1	1	1	1	1	1	1	1	1	1	1	87.8838	1	1
HS6ST1	1	117.569439651582	1	1	1	81.5074505404825	1	1	1	103.703161340397	1	1	1	70.6633760785337	372.212309577183	155.955494090913	1	1	1
HS6ST2	1	134.039921659253	1	1	535.094249805999	436.467718482007	1	1	268.660848390925	379.657125164079	1	1	435.62745721371	598.643606610716	1	1	1	1	1
HS6ST3	1084.34566242095	1	1	1	1	1	1	1	1	1	1	1	1	1	1	1	1	1	1
HSBP1L1	1	1	1	1	1	87.5362137153571	1	1	1	1	1	1	1	1	1	1	1	1	1
HSD11B2	484.272698717373	83.9174565394193	512.167060465704	618.567922782031	168.42041168205	676.54406244154	1	1	153.123760939786	123.874711874591	1	1	268.960786796285	130.215748721361	1101.2874440368	1	1	1	1
HSD17B14	1	1	1	1	1	1	1	1	119.395607656083	1	1	1	1	1	1	1	1	249.072641090923	1
HSH2D	1	1	1	1	1	1	1	696.256151782215	1	1	1	1	1	1	1	1	1	1	1
HSP90AB1	1	67.8900095412036	1	140.657012237046	1	1	156.833826503012	1	1	68.7569565864519	1	1	1	1	1	1	1	1	1
HSPA12A	159.75263228114	242.173444324158	1	1	236.815930630058	237.028352558894	1	1	244.415728476363	269.288157057487	208.328664238453	1	364.372354617845	222.276079028354	282.132718127174	700.922428840285	461.811546146866	215.585687063427	1
HSPA12B	1	1	1	1	1	1	185.892449958056	1	1	1	1	1	1	1	1	1	1	1	1
HSPA4	1	1	1	1	60.6371177796073	1	1	156.673974737423	1	1	1	1	1	1	1	1	1	1	1
HSPA4L	1	1	1	1	55.6965542929744	62.2754497081181	1	1	1	1	1	1	1	1	1	1	1	1	1
HSPA5	1	1	1	1	1	1	1	222.133577652584	1	1	1	1	1	1	1	1	1	1	1
HSPA9	83.7120615761381	64.6839384398162	1	90.4924177991476	55.483423322504	1	1	1	1	75.5191789909462	1	1	1	68.6171676686365	1	1	1	1	1
HSPB11	1	1	1	1	1	1	1	1	1	1	1	1	1	1	1	1	78.4968990511345	1	1
HSPBAP1	1	1	1	1	53.4719026360582	1	1	1	1	1	1	158.170626440724	1	1	1	1	1	1	1
HSPG2	1	195.193405771408	1	143.180616272031	104.726671119369	133.960938382487	1239.20618214585	1	133.351331479589	86.3840304905031	219.788325285883	1	1	67.7159362845729	199.965509238392	281.410273798076	1	1	1
HTRA1	1	1	1	1	1	1	1	1	1	1	1	1	1	1	1	1	276.932	1	1
HULC	104.519596174092	195.496462218496	1	138.083723658721	257.008474931928	210.189820846362	1	1	261.276458053431	240.116764055303	1	1	319.251802143702	289.035794159888	267.668318651459	249.805260382795	164.553144407411	237.284323139855	1
HUNK	1	112.91810643016	1	1	1	1	1	1	1	1	1	1	1	1	198.145917956418	1	1	1	1
HVCN1	1	1	1	1	1	1	1	1	1	1	1	160.403539528239	1	1	1	1	1	1	1
HYDIN	145.923173055923	254.559907737905	1	1	133.176753978371	113.163542800627	1	1	247.168037692512	161.072283543039	1	1	234.036429403998	152.798489681942	238.513360735718	350.372594091266	1	260.247829941845	1
ICA1	268.662412311888	207.328572133526	1	246.575405691203	175.260703475315	402.957441223172	215.946645398917	1	124.586516017553	238.660334294092	1	1	225.109904623631	127.148425250321	202.198996723548	1	1	1	1
ICA1L	1	1	1	101.82731369287	1	1	1	1	1	1	1	1	1	1	95.6946420435532	1	62.9747970581825	1	1
IDE	77.1879257407232	81.560724053544	1	1	1	1	1	282.709539670633	1	82.9868	1	1	1	62.9216569557883	1	1	74.0957823931732	1	1
IDH2	173.33989921107	73.7809743926146	1	1	192.938940614579	249.450931680663	1	139.883880321528	138.535918632878	118.388204210196	1	1	1	206.502772522051	104.811909092979	1	1	1	1
IDS	1	1	1	1	1	1	1	1	1	1	1	1	1	1	1	1	72.8480589368143	1	1
IER3	1	1	1	1	1	1	1	1	1	112.920880055175	1	1	1	1	1	1	1	1	1
IFI16	1	1	1	1	1	1	174.130164818352	208.328303781357	1	1	136.88585334875	340.947070579757	1	1	1	1	1	1	455.782828355108
IFI44	1	1	1	1	1	1	217.221784941985	1	1	1	1	1	1	1	1	1	1	1	1
IFI44L	1	1	1	1	1	1	314.006032132281	1	1	1	1	1	1	1	1	267.201446284695	1	1	1
IFITM10	102.841425543017	1	1	110.346973577043	357.486031699247	1	1	1	258.457331857689	441.740055583836	1	1	615.895641056338	141.979936341409	1	1	1	1	1
IFNAR2	1	114.349383137345	1	1	1	1	170.909967839044	404.898955583463	1	1	1	364.608632087008	1	1	1	157.366929675998	82.6526989948858	1	417.472579957614
IFNG.AS1	1	1	1	1	1	1	1	4542.51231095972	1	1	1	1	1	1	1	1	1	1	392.002717914493
IFNGR1	1	1	1	1	1	1	1	1	1	1	1	257.593106353774	1	1	1	1	1	1	1
IFNGR2	1	1	1	1	1	1	1	1	1	1	1	375.344126966388	1	1	1	133.460701686878	1	1	1
IFRD1	1	83.6443111494954	1	85.0663605652335	82.5846227029838	65.8620522973604	1	1	1	67.5877250067161	1	1	1	93.7857542273023	1	1	1	1	1
IFT122	117.815185354831	85.1947282197523	1	1	1	1	1	1	105.566351124183	92.4866318055288	1	1	1	109.30542310811	64.8204538837852	195.187971602392	1	1	1
IFT140	1	120.814417440119	1	1	99.2253026113632	87.6205182101399	1	1	154.560810137682	140.284077582272	1	1	1	103.013818735825	158.444969186524	187.148129757299	69.9875008182958	139.481999778606	1
IFT81	1	86.628802801033	1	1	79.070907711139	90.2192146776362	1	1	1	90.0199145471482	1	1	1	94.7679391661146	69.512512646248	1	1	1	1
IGBP1	1	61.2863283531753	1	1	68.0258868415342	1	1	1	1	1	1	1	1	1	73.5759056254903	1	1	1	1
IGF1	1	1	1	1	1	1	1	1	1	1	1	1	1	1	1	1	109.442966534223	1	1
IGF2BP2	267.611210606789	421.720942235939	518.163335215604	1	221.176159311923	316.001557555498	239.478109534045	1	289.744724884359	288.246616663734	1	1	380.835523405302	262.099958300145	179.903840281058	397.437131496317	189.271434625314	311.178403687959	1
IGFBP2	1	1	1	1	1	1	1	1	1	1	1	1	1	1	1	1	138.015822375691	1	1
IGFBP4	1	1	1	1	1	1	238.210230018144	1	1	1	1	1	1	1	1	1	1	140.057227178547	1
IGFBP5	313.237763362084	88.4442582699581	599.411562906209	1319.84692430258	1	1	2206.64757302096	259.004069345194	1	1	497.304644546655	213.805786850924	1	1	122.828908395857	157.36065948386	175.865633395603	139.48582600973	308.594684249506
IGHA1	1	1	1	1	1	1	1	628.402534507363	1	1	1	1	1	1	1	1	1	1	1
IGHG1	1	1	1	1	1	1	1	4883.89073278604	1	1	1	229.66604176976	1	1	1	1	1	1	268.785010036705
IGHG3	1	1	1	1	1	1	1	1321.81185688697	1	1	1	1	1	1	1	1	1	1	1
IGHM	1	1	1	1	1	1	1	501.266289027188	1	1	1	1	1	1	1	1	1	1	1
IGKC	1	1	536.95378254149	1	1	1	1	2235.21131423464	1	1	1	1	1	1	1	1	1	1	1
IGKV4.1	1	1	469.772724860224	1	1	1	1	358.780953288362	1	1	1	1	1	1	1	1	1	1	1
IGLC1	1	1	1	1	1	1	1	378.245389511457	1	1	1	1	1	1	1	1	1	1	1
IGLC2	1	1	1	1	1	1	1	364.562501426093	1	1	1	1	1	1	1	1	1	1	1
IGLV2.14	1	1	1	1	1	1	1	1151.74695314654	1	1	1	1	1	1	1	1	1	1	1
IGSF11	1	1	1	1	1	1	1	1	165.23432025234	1	1	1	1	1	1	1	1	274.926701539714	1
IGSF3	133.399372010532	78.9993319444246	1	1	117.419031153299	151.755397406358	1	1	120.647146767168	67.7999250102462	1	1	1	153.59035936133	73.5931907366773	1	1	1	1
IKZF1	1	1	1	1	1	1	1	675.807322492066	1	1	1	880.342083925758	1	1	1	1	1	1	1688.3622800398
IKZF2	1	67.1703970847002	1	1	1	1	1	1	1	1	1	1	1	1	76.3667129184994	1	107.878699134573	1	269.596095334484
IKZF3	1	1	1	1	1	1	1	334.156332920169	1	1	1	1	1	1	1	1	1	1	640.774292143378
IL10RA	1	1	1	1	1	1	1	1	1	1	1	401.844907988311	1	1	1	1	1	1	312.811705996451
IL10RB	1	1	1	1	1	1	1	168.015192853427	1	1	1	146.469306892542	1	1	1	1	1	1	1
IL13RA1	1	1	1	1	1	1	1	1	1	1	1	191.399	1	1	1	1	1	1	1
IL15	84.4483951565136	105.011455085607	1	1	1	1	125.226680340806	152.865659721922	1	68.4378099613077	1	218.199957083479	1	84.8285491081885	1	195.501879029411	1	1	1
IL16	1	1	1	1	1	1	1	115.310506011096	1	1	1	1	1	1	1	1	1	1	257.936477497791
IL17RA	1	1	1	1	1	1	1	1	1	1	1	223.981772325179	1	1	1	1	1	1	1
IL17RB	1	1	1	1	1	1	1	1	102.549442671927	1	1	1	1	1	1	1	1	211.559361935657	1
IL17RD	1	1	1	1	1	1	1	1	1	1	1	1	1	1	1	1	114.135218376612	1	1
IL18	773.693883887332	1	1	906.342572905194	1	1	1	1	1	1	1	195.396002865201	1	1	1	1	1	1	1
IL1R1	89.3083724786061	1	1	1	1	1	1	1	1	1	158.382796926528	1	1	1	1	213.933448774401	1	1	1
IL1RAP	1	1	1	1	1	1	1	1	1	1	1	1	1	1	1	1	128.137918816313	1	1
IL1RAPL1	1	1	1	1	1	1	1	1	1	1	204.753443270809	1	1	1	1	1	1	1	1
IL1RAPL2	1	1	1	1	1	128.234003013558	1	1	124.994334425708	188.601542319099	1	1	1	1	320.421635743669	1	1	155.036873143468	1
IL21R	1	1	1	1	1	1	1	1	1	1	1	1	1	1	1	1	1	1	156.760392371271
IL32	1	1	1	1	1	1	1	1	1	1	1	1	1	1	1	1	1	1	302.433046148739
IL4R	1	81.6895615454914	1	1	1	1	247.205772538084	1	1	1	138.067928700052	217.537879579793	1	1	1	130.444955007933	1	1	193.225321466356
IL6R	1	1	1	93.9128340083935	1	1	1	297.712069374304	142.180628510105	1	1	288.193233236743	1	1	1	110.375787266316	92.7570679948335	238.753821602892	1
IL7R	1	1	1	1	1	1	1	1	1	1	1	1	1	1	1	1	1	1	757.976334662065
ILDR2	1	1	1	1	1	1	1	1	1	1	1	1	1	1	1	149.473598273753	181.716328052152	1	1
ILK	1	72.2523722380029	1	1	1	1	1	1	1	1	1	1	1	1	1	1	1	1	1
IMPA2	272.56297902453	160.242159195397	1	159.587080122873	200.985697116435	127.37980988512	1	1	252.841496955753	173.710606317596	1	1	270.343505899687	223.918809820418	67.6632421124256	159.381	1	254.775770370016	1
INAVA	1	79.0097372019928	1	1	1	1	1	1	1	1	1	1	1	1	1	1	1	98.6224300037658	1
INF2	1	1	1	1	1	1	1	1	1	1	1	1	1	1	1	1	188.606951926217	1	1
INO80E	1	1	1	1	1	1	1	1	110.736396654777	1	1	1	1	1	1	1	1	1	1
INPP5B	174.714241978466	110.946529769969	1	150.044205371458	169.883775685724	170.080162988285	135.079147178085	191.740087234756	151.228	146.849356263047	205.27005565861	238.155853932595	232.402070066301	103.088542789212	129.470137859327	1	1	174.033724709655	1
INPP5D	1	1	1	1	1	1	285.932740622063	299.884587834663	1	1	1	1096.46731099076	1	1	1	1	1	1	766.925191053692
INPP5F	1	72.6323311533812	1	1	1	1	1	1	1	82.1990711764228	1	148.58	1	70.0769409234464	1	1	1	1	1
INPP5J	1	1	1	1	1	1	1	1	1	1	1	1	1	1	66.5401795109296	1	1	1	1
INSIG2	71.4954770457742	1	1	150.855536669136	1	1	1	130.663009008174	1	1	1	1	1	1	1	1	1	1	1
INSRR	1	1	1	667.618594957549	1	1	1	1	1	1	1	1	1	1	1	1	1	1	1
INTS11	1	61.7122100408787	1	1	59.4141129292999	1	1	1	1	1	1	1	1	1	1	1	1	1	1
INTS12	1	80.0055229595505	1	1	1	88.9346169425033	1	1	1	102.624700068998	1	1	1	1	1	1	891.49174800384	1	1
INTS7	1	1	1	75.439365143926	1	1	1	1	1	1	1	1	1	1	1	1	1	1	1
INTS9	141.410904560329	78.3565000311029	1	111.693731325067	74.3564348904858	81.0320512761984	136.369949989532	1	1	1	1	1	1	68.9976307904235	62.3036907213364	1	1	1	1
IPO7	1	72.1552085128994	1	1	59.7784639453072	1	1	1	1	71.8214956136984	1	1	1	66.8818617196761	1	1	1	1	1
IPO8	1	67.4616080693227	1	1	50.7282276022792	1	1	1	1	70.2619514694045	1	1	1	61.0826934148158	77.6271434864967	1	1	1	1
IQCA1	1	1	1	1	1	1	1	1	1	1	1	1	1	1	155.633941699685	1	1	187.895473520164	1
IQCE	1	84.8825528584382	1	1	108.705400105849	1	1	1	116.488442707992	81.2008211122034	1	1	1	79.520902928099	99.4901475244245	177.415252860128	1	122.298367531547	1
IQCJ.SCHIP1	1	143.635448285574	468.831280229623	1	97.8809011074155	100.687795912422	158.538561235495	1	129.008454543991	1	1	1	1	87.3710568516645	83.4994685311362	314.21601180908	2954.83266749196	318.911505625315	1
IQGAP2	270.81266141709	1	455.911088309822	1031.74210567243	1	1	167.776720137944	320.976921534986	140.086625918818	1	184.331721610896	614.775034518934	1	1	312.975938409192	198.359157914566	1878.74843396448	337.996927450937	1187.91798166373
IQSEC1	537.193726933089	1	1	193.253863645199	1	187.355152907625	403.816567538951	625.219707565115	1	1	167.283244163013	301.072851228301	1	91.0917909562236	169.332649082166	1	262.698	1	362.826448342035
IQSEC2	1	1	1	1	1	1	1	1	1	1	1	1	1	1	1	1	181.829330923774	1	1
IQUB	1	1	1	1	1	1	1	1	1	1	1	1	1	1	270.390569700035	1	1	1	1
IRAK1BP1	1	153.341234825302	1	112.742009548351	160.40505443658	155.863466874277	1	1	180.487969712309	165.867311146179	1	1	289.077232288527	131.326757999761	176.564820290426	178.792859699412	144.301996694889	142.947149251086	1
IRAK3	1	1	1	1	1	1	161.800501564543	1	1	1	168.763220134593	305.666212361544	1	1	1	1	1	1	1
IRAK4	82.6671080350829	1	1	1	1	1	1	1	1	1	1	142.276864936731	1	1	1	1	1	1	1
IRF1	1	1	1	1	1	1	1	1	1	1	1	1	1	1	1	1	1	1	189.429826792212
IRF4	1	1	1	1	1	1	1	1004.08801690994	1	1	1	1	1	1	1	1	1	1	1
IRF8	1	1	1	1	1	1	1	1	1	1	1	272.654476384485	1	1	1	1	1	1	1
IRS1	1	1	1	1	102.812773103582	1	1	1	1	73.7545336358164	1	1	1	127.730912505236	1	1	1	1	1
IRS2	1	1	1	1	93.6350050260254	1	1	1	1	81.6610059015003	1	1	1	67.9021613658713	68.5212419140532	1	1	1	1
IRX1	1	1	1	1	1	1	1	1	1	70.7624533821939	1	1	1	1	1	1	1	1	1
IRX2	1	1	1	1	1	1	1	1	1	89.7404788357184	1	1	1	74.9132151095903	1	1	1	1	1
ISG20	1	1	1	1	1	1	1	255.649481566073	1	1	1	1	1	1	1	1	1	1	1
ITFG2	164.068673721168	96.121980827279	1	121.691352000474	190.677140909702	163.579680311775	1	292.897756259201	218.451842548404	169.175412789671	1	171.722419045022	257.606337452749	208.220778848906	112.268735678884	120.156020303602	1	171.374791451201	191.41344372043
ITGA1	120.900606875642	1	1	1	73.0671230187381	1	458.933273398433	1	1	1	1125.94049888163	1	1	1	74.1038137876197	333.978383634249	238.655712561807	101.565022681845	199.587347559732
ITGA11	1	1	1	1	1	1	1	1	1	1	407.298340244601	1	1	1	1	379.04217687891	1	1	1
ITGA2	192.324355148621	240.218579485011	1	131.231860952037	243.565025165023	416.515799446044	1	1	144.112388470616	249.553250482371	206.630334124564	1	279.868789936277	222.470893165322	268.282335879931	163.151552370216	1	1	1
ITGA3	1	251.695875822591	1	1	111.791775455433	94.6877551707528	162.447382140304	1	103.393375289381	215.53520884526	171.329	1	1	104.475201009035	1	400.43072901087	314.142987080646	1	1
ITGA4	1	1	1	1	1	1	1	361.06284533627	1	1	1	522.316109966519	1	1	1	1	1	1	1143.72152061129
ITGA5	1	1	1	1	1	1	144.409477353215	1	1	1	1	1	1	1	1	1	1	1	1
ITGA8	1	1	1	1	1	1	639.400393757914	802.410624285431	1	1	1095.34077608679	1	1	1	1	1	1	1	1
ITGA9	1	1	1	1	1	1	453.535794172583	1	1	1	223.01266484745	150.310320514287	1	1	1	1	1	1	1
ITGAL	1	1	1	1	1	1	1	144.01941063995	1	1	1	306.181987429699	1	1	1	1	1	1	805.986713680443
ITGAM	1	1	1	1	1	1	1	1	1	1	1	207.44714434732	1	1	1	1	1	1	1
ITGAX	1	1	1	1	1	1	1	1	1	1	1	568.47082730681	1	1	1	1	1	1	1
ITGB1BP1	1	61.0854589701664	1	1	103.992267080162	1	1	1	1	75.7610436915497	1	1	1	111.86580456167	1	1	68.6505200608787	1	1
ITGB2	1	1	1	1	1	1	1	1	1	1	1	176.666318037802	1	1	1	1	1	1	234.924065555478
ITGB3	232.72703501802	166.553920184692	1	119.180703124658	1	1	1	1	1	1	1	1	1	1	1	979.284130521191	318.717988094925	1	1
ITGB5	1	135.486209845448	1	135.466866864365	247.384455783819	303.76491401551	200.260079122384	1	270.000451532968	283.146009424185	190.379937340283	1	307.194262379203	269.013215524564	116.007322344089	158.195357428309	220.905903285229	193.653344053568	1
ITGB6	1	737.243628747637	1	1	94.4665263286248	1	1	1	1	147.03085571541	1	1	1	70.5123794856623	1	1	1	1	1
ITIH5	524.024463043114	1	1	313.403858635166	1	1	1	1	1	1	151.13925414487	1	1	1	1	287.469282509843	230.07441342996	1	1
ITK	1	1	1	1	1	1	1	1	1	1	1	1	1	1	1	1	1	1	683.25998771441
ITPK1	202.867395690093	119.054626322559	1	406.872704673633	102.174955472105	114.65015517379	1	1	108.47954871654	133.815756388022	1	248.911858790956	1	119.960420492826	130.578661691546	133.07793717859	1	126.744704822586	1
ITPKB	81.7216729348839	1	1	1	95.5657013245395	540.684028816555	245.789619425599	1	1	112.687180579712	1	148.441687012985	1	88.3993625035946	111.235527288658	1	1	1	599.590562561958
ITPR3	1	167.894139626139	1	1	88.0588249008785	1	147.872037131028	111.869294669589	1	135.298867847926	1	1	1	80.1064858768563	80.5573284153115	150.800529239658	1	1	1
ITPRID2	1	294.424970069126	1	111.891182936392	127.739347882277	1	207.305524619145	148.439580021889	267.570946333038	703.379202286729	157.905257120961	176.543256469885	397.305605952567	305.558309017463	1	133.484770760623	105.98192796792	166.341640369352	1
IVD	1	1	1	1	63.034235821913	1	1	152.150329426701	1	88.2424293800387	1	1	1	67.5852328071294	73.645029558194	1	1	99.380873191627	1
IVNS1ABP	100.032214536348	498.368911965528	1	146.506658352957	549.783386081451	517.948314867842	1	1	314.079353233585	528.85922962588	1	189.572671105495	466.641799679443	504.922552451088	238.605288506314	1	1	110.04040175888	178.714059312971
IYD	1	1	1	1	1	1	1	1	1	1	1	1	1	1	1	1	1	126.048149088913	1
JADE2	1	66.4519649244358	1	1	71.628361636863	1	1	1	1	68.6117072591627	1	1	1	78.9712804975841	1	1	1	106.10287235102	175.009354052418
JADE3	113.104	69.0702347007697	1	117.427387319377	1	1	1	1	1	1	1	1	1	1	1	1	1	1	1
JAG1	1	80.8500802387607	1	1	249.462030447995	92.8962433385091	1	1	1	1	216.473480728519	1	1	1	1	1	1	1	1
[truncated: 2,498 more rows]
