# Supplementary material for: Scissor–CIBERSORTx Deconvolution Reveals Functional Heterogeneity of CTAL/aTAL Cells and Associated Biomarkers in Renal Fibrosis
Source: Curr Issues Mol Biol. 2026 Feb 16;48(2):215. doi: 10.3390/cimb48020215 (PMC12939945; doi:10.3390/cimb48020215)
Supplement: Supplementary file 1 [file cimb-48-00215-s001.zip › Table S3.xlsx]

## Sheet: 报告
	GSEA
	NAME	table position
	HS6ST2_GSEA_results.csv	HS6ST2_GSEA_results
	PARP8_GSEA_results.csv	PARP8_GSEA_results
	PTGER3_GSEA_results.csv	PTGER3_GSEA_results
	STAT1_GSEA_results.csv	STAT1_GSEA_results
	TMEM207_GSEA_results.csv	TMEM207_GSEA_results

## Sheet: HS6ST2_GSEA_results
	ID	Description	setSize	enrichmentScore	NES	pvalue	p.adjust	qvalue	rank	leading_edge	core_enrichment
KEGG_SYSTEMIC_LUPUS_ERYTHEMATOSUS	KEGG_SYSTEMIC_LUPUS_ERYTHEMATOSUS	KEGG_SYSTEMIC_LUPUS_ERYTHEMATOSUS	44	-0.760703	-3.24061	1e-10	1.74444444444444e-09	9.94152046783626e-10	2212	tags=75%, list=16%, signal=63%	HLA-DRA/SNRPB/GRIN2A/HLA-DQA1/TNF/CD80/HLA-DOA/IFNG/FCGR2C/TRIM21/FCGR3B/CD28/HLA-DPA1/HLA-DMB/CD86/HLA-DQB1/CTSG/C6/HLA-DPB1/HLA-DMA/CD40/HLA-DRB1/CD40LG/C1S/FCGR2A/ACTN1/HLA-DOB/C1R/FCGR2B/C1QB/C1QC/C2/C3
KEGG_ALLOGRAFT_REJECTION	KEGG_ALLOGRAFT_REJECTION	KEGG_ALLOGRAFT_REJECTION	29	-0.831801	-3.19131	1e-10	1.74444444444444e-09	9.94152046783626e-10	2212	tags=97%, list=16%, signal=81%	HLA-DRA/HLA-DQA1/FAS/HLA-B/TNF/IL12B/CD80/HLA-DOA/HLA-G/IFNG/GZMB/FASLG/CD28/HLA-DPA1/HLA-DMB/CD86/HLA-DQB1/HLA-C/HLA-DPB1/HLA-DMA/CD40/HLA-DRB1/CD40LG/HLA-F/PRF1/HLA-A/HLA-E/HLA-DOB
KEGG_GRAFT_VERSUS_HOST_DISEASE	KEGG_GRAFT_VERSUS_HOST_DISEASE	KEGG_GRAFT_VERSUS_HOST_DISEASE	32	-0.818558	-3.18623	1e-10	1.74444444444444e-09	9.94152046783626e-10	2212	tags=94%, list=16%, signal=79%	HLA-DRA/HLA-DQA1/FAS/HLA-B/TNF/CD80/HLA-DOA/HLA-G/IFNG/IL1A/KIR3DL1/IL6/GZMB/FASLG/KLRD1/CD28/HLA-DPA1/HLA-DMB/CD86/IL1B/HLA-DQB1/HLA-C/HLA-DPB1/HLA-DMA/HLA-DRB1/HLA-F/PRF1/HLA-A/HLA-E/HLA-DOB
KEGG_LEISHMANIA_INFECTION	KEGG_LEISHMANIA_INFECTION	KEGG_LEISHMANIA_INFECTION	63	-0.681253	-3.10291	1e-10	1.74444444444444e-09	9.94152046783626e-10	2482	tags=65%, list=18%, signal=54%	MAPK13/RELA/HLA-DRA/IRAK1/HLA-DQA1/TNF/TGFB2/IL12B/PTGS2/STAT1/HLA-DOA/MAPK1/IFNGR2/IFNG/TLR2/IL1A/FCGR2C/TGFB1/FCGR3B/ITGB2/NFKBIA/ITGA4/HLA-DPA1/HLA-DMB/IL1B/HLA-DQB1/NCF2/HLA-DPB1/HLA-DMA/HLA-DRB1/PRKCB/ITGAM/FCGR2A/FOS/JUN/PTPN6/NCF4/HLA-DOB/MYD88/MARCKSL1/C3
KEGG_VALINE_LEUCINE_AND_ISOLEUCINE_DEGRADATION	KEGG_VALINE_LEUCINE_AND_ISOLEUCINE_DEGRADATION	KEGG_VALINE_LEUCINE_AND_ISOLEUCINE_DEGRADATION	42	0.77831007228018	2.7383297805053	1e-10	1.74444444444444e-09	9.94152046783626e-10	2159	tags=86%, list=16%, signal=72%	OXCT1/MCCC1/DLD/HIBADH/AUH/ACADM/HADHB/BCKDHB/DBT/ACADSB/ACAT1/ACAD8/MCEE/IVD/HIBCH/ALDH2/ALDH7A1/ABAT/HADH/ALDH9A1/ALDH6A1/HMGCL/PCCB/ACAA2/ALDH3A2/PCCA/ECHS1/EHHADH/MCCC2/HMGCS2/HADHA/ACAT2/HSD17B10/ACAA1/AOX1/BCKDHA
KEGG_HEMATOPOIETIC_CELL_LINEAGE	KEGG_HEMATOPOIETIC_CELL_LINEAGE	KEGG_HEMATOPOIETIC_CELL_LINEAGE	76	-0.573422	-2.66585	1e-10	1.74444444444444e-09	9.94152046783626e-10	2956	tags=62%, list=22%, signal=49%	DNTT/CD7/CD34/CR1/IL6R/CD1B/KITLG/CD1E/HLA-DRA/ITGB3/CD8B/TNF/CD5/IL1A/IL1R1/IL2RA/IL6/CD55/IL7/FLT3LG/CD14/CD3E/ITGA4/IL3RA/CD37/MS4A1/IL1B/CD1C/ITGA5/CSF2RA/CD33/CD8A/CD3G/HLA-DRB1/CD44/IL4R/CD38/ITGAM/ITGA3/CD19/CD1D/CD2/CD4/CD3D/CSF3R/CSF1R/IL7R
KEGG_PROPANOATE_METABOLISM	KEGG_PROPANOATE_METABOLISM	KEGG_PROPANOATE_METABOLISM	28	0.794915608919022	2.57128731334544	1e-10	1.74444444444444e-09	9.94152046783626e-10	1831	tags=82%, list=13%, signal=71%	LDHB/SUCLA2/ACADM/ACAT1/ACSS3/SUCLG2/MCEE/HIBCH/ALDH2/SUCLG1/ALDH7A1/ABAT/ALDH9A1/ALDH6A1/PCCB/ACACB/ALDH3A2/PCCA/ECHS1/EHHADH/ACSS1/HADHA/ACAT2
KEGG_PEROXISOME	KEGG_PEROXISOME	KEGG_PEROXISOME	73	0.651079673246839	2.54605677919881	1e-10	1.74444444444444e-09	9.94152046783626e-10	2875	tags=70%, list=21%, signal=56%	IDH2/NUDT12/PEX7/ACSL3/EPHX2/PEX12/PEX3/AGXT/PEX1/SLC25A17/SCP2/PXMP2/HAO2/PEX19/ACSL1/PHYH/ACOX3/PECR/HMGCL/HSD17B4/SLC27A2/PEX2/IDH1/ACOX1/ACOT8/ACOX2/PEX11A/HACL1/ABCD3/DAO/EHHADH/SOD1/ACSL6/PEX11B/PXMP4/PEX5/DDO/CAT/PIPOX/PMVK/PEX13/CROT/PEX11G/ACAA1/PRDX1/ECH1/PRDX5/HAO1/DECR2/PEX10/MVK
KEGG_OXIDATIVE_PHOSPHORYLATION	KEGG_OXIDATIVE_PHOSPHORYLATION	KEGG_OXIDATIVE_PHOSPHORYLATION	94	0.61664900240672	2.50137038477523	1e-10	1.74444444444444e-09	9.94152046783626e-10	3232	tags=65%, list=24%, signal=50%	COX7B/COX5A/COX4I1/NDUFC1/UQCRFS1/NDUFS2/NDUFA5/ATP6V0A4/UQCRC2/SDHA/CYC1/UQCR10/NDUFS3/NDUFA8/NDUFA6/SDHB/COX8A/NDUFB9/NDUFAB1/COX6A1/NDUFB5/NDUFA9/ATP6V1D/ATP6V1A/UQCRB/NDUFS1/ATP6V1C1/COX5B/ATP6V1B2/UQCRC1/UQCR11/NDUFS4/SDHD/COX7A2L/NDUFA1/NDUFB6/NDUFA11/ATP6V1C2/ATP6V1E1/ATP6V0D2/NDUFA4/NDUFB3/NDUFC2/NDUFS8/COX11/COX15/ATP6V1E2/ATP12A/NDUFV1/ATP6V0E2/ATP6V1B1/SDHC/NDUFB10/ATP6V1G3/NDUFB7/PPA2…
KEGG_PARKINSONS_DISEASE	KEGG_PARKINSONS_DISEASE	KEGG_PARKINSONS_DISEASE	87	0.58245205439617	2.33115359903741	1.82421020790503e-10	2.86401002641089e-09	1.63218808075713e-09	2199	tags=51%, list=16%, signal=43%	CYCS/COX7B/COX5A/COX4I1/NDUFC1/SLC25A4/UQCRFS1/NDUFS2/NDUFA5/UQCRC2/SLC25A5/SDHA/CYC1/UQCR10/NDUFS3/NDUFA8/NDUFA6/SDHB/UCHL1/COX8A/NDUFB9/NDUFAB1/COX6A1/PINK1/NDUFB5/NDUFA9/PPID/UQCRB/NDUFS1/COX5B/UQCRC1/UQCR11/NDUFS4/SDHD/CASP9/VDAC1/COX7A2L/NDUFA1/NDUFB6/NDUFA4/NDUFB3/NDUFC2/NDUFS8/VDAC3
KEGG_BUTANOATE_METABOLISM	KEGG_BUTANOATE_METABOLISM	KEGG_BUTANOATE_METABOLISM	30	0.764044050681335	2.50788645820024	6.58408714107133e-10	8.61418067623500e-09	4.90918778062336e-09	1831	tags=77%, list=13%, signal=67%	OXCT1/BDH1/BDH2/ACAT1/L2HGDH/PDHA1/AACS/ACSM3/PDHB/ALDH2/ALDH7A1/ABAT/HADH/ALDH5A1/GAD1/ALDH9A1/HMGCL/ALDH3A2/ECHS1/EHHADH/HMGCS2/HADHA/ACAT2
KEGG_T_CELL_RECEPTOR_SIGNALING_PATHWAY	KEGG_T_CELL_RECEPTOR_SIGNALING_PATHWAY	KEGG_T_CELL_RECEPTOR_SIGNALING_PATHWAY	99	-0.493281	-2.4253	6.12920929184237e-10	8.61418067623500e-09	4.90918778062336e-09	2076	tags=40%, list=15%, signal=35%	PPP3CA/CD8B/PLCG1/CBLB/GRB2/CARD11/TNF/PIK3CG/NCK2/NFATC1/PIK3R5/MAPK1/IFNG/PTPRC/MAP3K14/ICOS/NFKBIE/CD28/CD3E/NFKBIA/MAP3K8/CTLA4/PIK3CD/CD8A/CD3G/CD40LG/CBL/LCP2/PAK3/LCK/ITK/CD4/CD247/FOS/JUN/CD3D/PTPN6/NFATC2/ZAP70/VAV1
KEGG_AUTOIMMUNE_THYROID_DISEASE	KEGG_AUTOIMMUNE_THYROID_DISEASE	KEGG_AUTOIMMUNE_THYROID_DISEASE	36	-0.70449	-2.86162	1.08621739496321e-09	1.31181639237865e-08	7.47599016776298e-09	2455	tags=75%, list=18%, signal=62%	IFNA16/HLA-DRA/HLA-DQA1/FAS/HLA-B/CD80/HLA-DOA/HLA-G/GZMB/FASLG/CD28/HLA-DPA1/CTLA4/HLA-DMB/CD86/HLA-DQB1/HLA-C/HLA-DPB1/HLA-DMA/CD40/HLA-DRB1/CD40LG/HLA-F/PRF1/HLA-A/HLA-E/HLA-DOB
KEGG_PRIMARY_IMMUNODEFICIENCY	KEGG_PRIMARY_IMMUNODEFICIENCY	KEGG_PRIMARY_IMMUNODEFICIENCY	32	-0.722213	-2.81121	1.62261722612322e-09	1.81964931786675e-08	1.03701100917649e-08	2026	tags=69%, list=15%, signal=59%	CD8B/TNFRSF13B/DCLRE1C/TAP2/PTPRC/BTK/ICOS/CD3E/CIITA/CD8A/CD40/CD40LG/LCK/CD19/CD4/CD79A/CD3D/JAK3/TAP1/ZAP70/IL7R/ADA
KEGG_TYPE_I_DIABETES_MELLITUS	KEGG_TYPE_I_DIABETES_MELLITUS	KEGG_TYPE_I_DIABETES_MELLITUS	37	-0.692736	-2.81898	1.98822888419613e-09	2.08101289879195e-08	1.18596108881874e-08	2212	tags=78%, list=16%, signal=66%	HLA-DRA/HLA-DQA1/FAS/HLA-B/TNF/IL12B/CD80/HLA-DOA/HLA-G/IFNG/IL1A/PTPRN2/GZMB/FASLG/CD28/HLA-DPA1/HLA-DMB/CD86/IL1B/HLA-DQB1/HLA-C/HLA-DPB1/HLA-DMA/HLA-DRB1/HLA-F/PRF1/HLA-A/HLA-E/HLA-DOB
KEGG_INTESTINAL_IMMUNE_NETWORK_FOR_IGA_PRODUCTION	KEGG_INTESTINAL_IMMUNE_NETWORK_FOR_IGA_PRODUCTION	KEGG_INTESTINAL_IMMUNE_NETWORK_FOR_IGA_PRODUCTION	38	-0.678576	-2.7603	2.86607759680629e-09	2.81233864186617e-08	1.60274076137194e-08	2308	tags=68%, list=17%, signal=57%	CXCR4/HLA-DRA/HLA-DQA1/TNFRSF13B/CD80/HLA-DOA/IL6/PIGR/MAP3K14/TGFB1/ICOS/CD28/ITGA4/HLA-DPA1/HLA-DMB/CD86/HLA-DQB1/HLA-DPB1/HLA-DMA/CD40/HLA-DRB1/CD40LG/TNFRSF17/IL15RA/TNFSF13B/HLA-DOB
KEGG_ARGININE_AND_PROLINE_METABOLISM	KEGG_ARGININE_AND_PROLINE_METABOLISM	KEGG_ARGININE_AND_PROLINE_METABOLISM	47	0.667114054112266	2.40541695332952	4.91153098639124e-09	4.53594332272602e-08	2.58501630862697e-08	3177	tags=68%, list=23%, signal=53%	SMS/GOT1/PRODH/MAOA/CKB/ALDH2/MAOB/ALDH7A1/ACY1/ALDH9A1/GLUD1/GOT2/NAGS/ODC1/GLUD2/OAT/DAO/ALDH3A2/P4HA2/SAT2/AGMAT/AMD1/ARG2/ASS1/P4HA1/PRODH2/GATM/GLS2/GLS/ALDH1B1/ASL/ALDH4A1
KEGG_CITRATE_CYCLE_TCA_CYCLE	KEGG_CITRATE_CYCLE_TCA_CYCLE	KEGG_CITRATE_CYCLE_TCA_CYCLE	29	0.744662130030691	2.4266896390541	9.67426276889814e-09	8.43810697065004e-08	4.80884406641135e-08	3230	tags=93%, list=24%, signal=71%	IDH2/DLD/SUCLA2/DLAT/SUCLG2/PDHA1/SDHA/IDH3B/PDHB/SDHB/FH/MDH2/SUCLG1/IDH1/SDHD/MDH1/IDH3A/ACO1/PCK1/PCK2/ACO2/SDHC/OGDH/PC/ACLY/DLST/OGDHL
KEGG_FATTY_ACID_METABOLISM	KEGG_FATTY_ACID_METABOLISM	KEGG_FATTY_ACID_METABOLISM	38	0.684359710236385	2.37323682983099	1.81338839597306e-08	1.4984314640409e-07	8.53950214170139e-08	2145	tags=68%, list=16%, signal=58%	ACSL3/ACADL/ACADM/HADHB/ACADSB/ACAT1/ADH5/ALDH2/ALDH7A1/HADH/ACSL1/ACOX3/ALDH9A1/ADH6/GCDH/CPT2/ACOX1/ACAA2/ALDH3A2/ECHS1/EHHADH/ACSL6/HADHA/ACAT2/ACAA1/ADH1C
KEGG_RIBOSOME	KEGG_RIBOSOME	KEGG_RIBOSOME	62	-0.556179	-2.53117	2.38502483377985e-08	1.87224449451718e-07	1.0669847940594e-07	3620	tags=69%, list=26%, signal=51%	RPL10A/RPS3A/RPL4/RPS26/RPL11/RPS21/RPL14/RPL8/RPS27L/RPL35A/RPL13/RPL7A/RPS16/RPS11/RPL19/RPL28/RPL15/RPS4Y1/RPL10/RPS5/RPS24/RPL36AL/RPL26/RPL37A/RPS25/RPL38/RPL27A/RPS2/RPS20/RPL10L/RPL36A/RPLP2/RPS9/RPS8/RPS3/RPL22L1/RPL35/FAU/RPL29/RPL36/RPS19/RPL13A/RPL12
KEGG_PYRUVATE_METABOLISM	KEGG_PYRUVATE_METABOLISM	KEGG_PYRUVATE_METABOLISM	36	0.691918796002469	2.37031556331693	2.98051172264092e-08	2.22828733549822e-07	1.26989221265403e-07	2202	tags=67%, list=16%, signal=56%	LDHB/DLD/DLAT/ACAT1/PDHA1/PDHB/ALDH2/MDH2/GRHPR/ALDH7A1/GLO1/ACOT12/ALDH9A1/ME3/PKLR/LDHD/ACACB/HAGH/ALDH3A2/MDH1/ACSS1/ACAT2/PCK1/PCK2
KEGG_VIRAL_MYOCARDITIS	KEGG_VIRAL_MYOCARDITIS	KEGG_VIRAL_MYOCARDITIS	64	-0.539003	-2.43907	3.67304108469061e-08	2.62121568316557e-07	1.49382053683589e-07	2212	tags=52%, list=16%, signal=43%	HLA-DRA/EIF4G3/HLA-DQA1/HLA-B/ACTG1/CD80/HLA-DOA/HLA-G/BID/CAV1/CASP3/CD55/ITGB2/CD28/HLA-DPA1/HLA-DMB/CD86/HLA-DQB1/HLA-C/HLA-DPB1/HLA-DMA/ACTB/CD40/HLA-DRB1/CD40LG/HLA-F/PRF1/HLA-A/HLA-E/ITGAL/ICAM1/HLA-DOB/RAC2
KEGG_TOLL_LIKE_RECEPTOR_SIGNALING_PATHWAY	KEGG_TOLL_LIKE_RECEPTOR_SIGNALING_PATHWAY	KEGG_TOLL_LIKE_RECEPTOR_SIGNALING_PATHWAY	91	-0.481305	-2.35687	4.16069888353103e-08	2.84012923788857e-07	1.61857851304411e-07	2584	tags=47%, list=19%, signal=39%	TLR1/MAPK13/IFNA16/CASP8/RELA/TICAM1/FADD/TLR6/IRAK1/CXCL10/TNF/IL12B/PIK3CG/CXCL11/STAT1/CXCL9/CD80/PIK3R5/IRF5/MAPK1/TLR2/IRF3/TLR7/IL6/TRAF3/CD14/NFKBIA/CTSK/CCL4/MAP3K8/TLR8/CD86/IL1B/PIK3CD/CD40/FOS/IRF7/CCL5/JUN/IKBKE/LY96/MYD88/IFNAR2
KEGG_ASTHMA	KEGG_ASTHMA	KEGG_ASTHMA	19	-0.795097	-2.69627	1.03352263419511e-07	6.76096056535969e-07	3.85304490818353e-07	2212	tags=84%, list=16%, signal=71%	HLA-DRA/HLA-DQA1/TNF/HLA-DOA/RNASE3/HLA-DPA1/HLA-DMB/HLA-DQB1/HLA-DPB1/HLA-DMA/CD40/HLA-DRB1/CD40LG/FCER1G/MS4A2/HLA-DOB
KEGG_ANTIGEN_PROCESSING_AND_PRESENTATION	KEGG_ANTIGEN_PROCESSING_AND_PRESENTATION	KEGG_ANTIGEN_PROCESSING_AND_PRESENTATION	66	-0.50614	-2.33615	4.22221227627071e-07	2.651549309498e-06	1.51110755150741e-06	2846	tags=59%, list=21%, signal=47%	IFNA4/TAPBP/KIR2DL1/RFX5/IFNA16/HLA-DRA/KIR3DL3/HLA-DQA1/CALR/CD8B/HLA-B/TAP2/HLA-DOA/PSME1/HLA-G/KIR3DL1/IFI30/KLRD1/CD74/HLA-DPA1/CTSS/CIITA/HLA-DMB/KLRC3/HLA-DQB1/HLA-C/CD8A/HLA-DPB1/HLA-DMA/HLA-DRB1/HSPA6/B2M/HLA-F/HLA-A/CD4/PSME2/HLA-E/TAP1/HLA-DOB
KEGG_B_CELL_RECEPTOR_SIGNALING_PATHWAY	KEGG_B_CELL_RECEPTOR_SIGNALING_PATHWAY	KEGG_B_CELL_RECEPTOR_SIGNALING_PATHWAY	73	-0.490017	-2.27533	6.75724920798717e-07	4.08033894482302e-06	2.32536916064336e-06	2119	tags=38%, list=15%, signal=33%	CD81/PPP3CA/GRB2/CARD11/PIK3CG/CD72/NFATC1/PIK3R5/MAPK1/BTK/LYN/NFKBIE/NFKBIA/INPP5D/PIK3CD/PRKCB/CD19/FOS/CD79A/JUN/DAPP1/PTPN6/NFATC2/LILRB3/FCGR2B/VAV1/RAC2/IFITM1
KEGG_GLYCINE_SERINE_AND_THREONINE_METABOLISM	KEGG_GLYCINE_SERINE_AND_THREONINE_METABOLISM	KEGG_GLYCINE_SERINE_AND_THREONINE_METABOLISM	30	0.67959967559671	2.23070753827139	9.10607608793644e-07	5.29501461409637e-06	3.01760806032981e-06	3421	tags=77%, list=25%, signal=58%	GCAT/DLD/CTH/MAOA/AGXT/AMT/DMGDH/SHMT1/MAOB/AGXT2/DAO/BHMT/GLYCTK/PSPH/PIPOX/CHDH/SRR/PSAT1/GATM/SARDH/SHMT2/GLDC/GAMT
KEGG_TRYPTOPHAN_METABOLISM	KEGG_TRYPTOPHAN_METABOLISM	KEGG_TRYPTOPHAN_METABOLISM	35	0.647181274985484	2.20077368860786	9.76571128820411e-07	5.4757738294573e-06	3.12062202818552e-06	2838	tags=74%, list=21%, signal=59%	ACAT1/MAOA/AFMID/ALDH2/MAOB/ALDH7A1/HADH/ALDH9A1/GCDH/DDC/ACMSD/KMO/AADAT/ALDH3A2/ECHS1/EHHADH/CAT/HADHA/KYNU/ACAT2/AOX1/IDO2/WARS2/OGDH/HAAO/ALDH1B1
KEGG_TYROSINE_METABOLISM	KEGG_TYROSINE_METABOLISM	KEGG_TYROSINE_METABOLISM	35	0.635143863211342	2.15983984188606	2.3196535083188e-06	1.25581241657259e-05	7.15682570624675e-06	3122	tags=63%, list=23%, signal=49%	TYRP1/GOT1/MAOA/ADH5/MAOB/HGD/ADH6/DDC/GOT2/MIF/TRMT11/METTL6/AOX1/ADH1C/FAH/ALDH3B1/LCMT2/DCT/HPD/GSTZ1/COMT/PNMT
KEGG_NOD_LIKE_RECEPTOR_SIGNALING_PATHWAY	KEGG_NOD_LIKE_RECEPTOR_SIGNALING_PATHWAY	KEGG_NOD_LIKE_RECEPTOR_SIGNALING_PATHWAY	58	-0.509058	-2.27148	3.70091141658462e-06	1.93681030801262e-05	1.10378059792875e-05	2482	tags=52%, list=18%, signal=43%	MAPK13/NLRC4/HSP90B1/CASP8/RELA/CARD8/TNF/CCL7/MAPK1/IL18/NLRP3/IL6/CARD6/NLRP1/CCL13/NFKBIA/NOD2/PSTPIP1/CCL2/IL1B/CASP1/CARD9/RIPK2/NOD1/CCL5/TNFAIP3/CXCL1/BIRC3/PYCARD/CXCL2
KEGG_DRUG_METABOLISM_CYTOCHROME_P450	KEGG_DRUG_METABOLISM_CYTOCHROME_P450	KEGG_DRUG_METABOLISM_CYTOCHROME_P450	53	0.567073701098803	2.08263901727162	7.6525385492006e-06	3.87564049104676e-05	2.20871231470985e-05	2692	tags=47%, list=20%, signal=38%	GSTM3/GSTO2/MAOA/ADH5/MAOB/FMO5/CYP3A7/GSTM4/FMO4/GSTA4/ADH6/GSTA1/CYP3A4/GSTA3/FMO1/MGST3/GSTO1/AOX1/ADH1C/ALDH3B1/CYP2E1/UGT1A6/MGST1/UGT2B28/GSTZ1
KEGG_BETA_ALANINE_METABOLISM	KEGG_BETA_ALANINE_METABOLISM	KEGG_BETA_ALANINE_METABOLISM	20	0.725613784074709	2.17627993049102	9.13446985242632e-06	4.48159927134666e-05	2.55404584689552e-05	2099	tags=75%, list=15%, signal=64%	SMS/ACADM/CNDP1/HIBCH/ALDH2/ALDH7A1/ABAT/GAD1/ALDH9A1/ALDH3A2/ECHS1/EHHADH/DPYS/HADHA/UPB1
KEGG_ALANINE_ASPARTATE_AND_GLUTAMATE_METABOLISM	KEGG_ALANINE_ASPARTATE_AND_GLUTAMATE_METABOLISM	KEGG_ALANINE_ASPARTATE_AND_GLUTAMATE_METABOLISM	28	0.649939191551562	2.10233687567804	1.02121432510376e-05	4.75242641640965e-05	2.70838917462166e-05	3177	tags=75%, list=23%, signal=58%	GOT1/GPT/AGXT/ABAT/ALDH5A1/ACY3/GAD1/GLUD1/AGXT2/GOT2/GLUD2/NIT2/DDO/ASPA/GFPT1/PPAT/ASS1/GLS2/GLS/ASL/ALDH4A1
KEGG_GLYCOLYSIS_GLUCONEOGENESIS	KEGG_GLYCOLYSIS_GLUCONEOGENESIS	KEGG_GLYCOLYSIS_GLUCONEOGENESIS	52	0.559024318301954	2.04750679197224	1.02918788635623e-05	4.75242641640965e-05	2.70838917462166e-05	2492	tags=52%, list=18%, signal=43%	LDHB/DLD/DLAT/PDHA1/ADH5/PFKM/PDHB/ALDH2/ALDH7A1/PGK1/ALDH9A1/ADH6/PKLR/GALM/ALDH3A2/PGM1/ENO1/ACSS1/PGAM2/FBP1/PCK1/ADH1C/PCK2/ALDH3B1/TPI1/GAPDH/AKR1A1
KEGG_FC_GAMMA_R_MEDIATED_PHAGOCYTOSIS	KEGG_FC_GAMMA_R_MEDIATED_PHAGOCYTOSIS	KEGG_FC_GAMMA_R_MEDIATED_PHAGOCYTOSIS	87	-0.393652	-1.92176	3.97863713543933e-05	0.000178470294361136	0.000101709520755592	2016	tags=34%, list=15%, signal=30%	PLCG1/ARPC3/PLA2G6/LIMK1/PIK3CG/PIK3R5/MAPK1/PTPRC/FCGR2C/ASAP1/DNM1/VASP/LYN/MARCKS/WASF2/INPP5D/PIK3CD/PRKCB/ARPC1B/FCGR2A/HCK/DOCK2/ARPC2/FCGR2B/VAV1/MARCKSL1/RAC2/GAB2/SPHK1/WAS
KEGG_CYTOSOLIC_DNA_SENSING_PATHWAY	KEGG_CYTOSOLIC_DNA_SENSING_PATHWAY	KEGG_CYTOSOLIC_DNA_SENSING_PATHWAY	45	-0.504741	-2.14431	5.39174304963555e-05	0.000235139905220217	0.000134005309713164	3673	tags=67%, list=27%, signal=49%	NFKB1/IFNA17/IFNA21/IKBKG/IFNA14/IKBKB/POLR1D/IFNA4/IFNA16/RELA/IL33/POLR3GL/CXCL10/ADAR/POLR3G/IL18/IRF3/IL6/ZBP1/NFKBIA/CCL4/IL1B/RIPK3/CASP1/TREX1/IRF7/CCL5/AIM2/IKBKE/PYCARD
KEGG_LYSINE_DEGRADATION	KEGG_LYSINE_DEGRADATION	KEGG_LYSINE_DEGRADATION	39	0.584824920046665	2.0359393493686	5.54178704018105e-05	0.000235151504137412	0.00013401191989058	3348	tags=64%, list=24%, signal=49%	ACAT1/ALDH2/ALDH7A1/HADH/BBOX1/ALDH9A1/GCDH/AASDH/AADAT/ALDH3A2/ECHS1/EHHADH/AASS/HADHA/PIPOX/ACAT2/TMLHE/SETMAR/OGDH/ALDH1B1/SETD2/SUV39H2/DLST/OGDHL/SETD1A
KEGG_CARDIAC_MUSCLE_CONTRACTION	KEGG_CARDIAC_MUSCLE_CONTRACTION	KEGG_CARDIAC_MUSCLE_CONTRACTION	60	0.515146313605121	1.9379313214244	5.84145942211023e-05	0.000241344507702975	0.000137541288332235	1435	tags=30%, list=10%, signal=27%	ATP1A1/COX7B/COX5A/ATP1B1/COX4I1/UQCRFS1/CACNB2/UQCRC2/CYC1/UQCR10/COX8A/COX6A1/FXYD2/UQCRB/COX5B/UQCRC1/UQCR11/COX7A2L
KEGG_PROXIMAL_TUBULE_BICARBONATE_RECLAMATION	KEGG_PROXIMAL_TUBULE_BICARBONATE_RECLAMATION	KEGG_PROXIMAL_TUBULE_BICARBONATE_RECLAMATION	20	0.677206018779423	2.0310940886504	0.000109088977696385	0.000439153064059805	0.00025027160875014	3472	tags=80%, list=25%, signal=60%	ATP1A1/ATP1B1/CA2/FXYD2/GLUD1/AQP1/GLUD2/MDH1/PCK1/PCK2/GLS2/SLC25A10/GLS/ATP1B2/SLC38A3/CA4
KEGG_HISTIDINE_METABOLISM	KEGG_HISTIDINE_METABOLISM	KEGG_HISTIDINE_METABOLISM	25	0.63761166122089	2.00883207447635	0.000121495438966772	0.000476869597944579	0.000271766113478305	2232	tags=60%, list=16%, signal=50%	CNDP1/MAOA/ALDH2/MAOB/ALDH7A1/ACY3/ALDH9A1/DDC/ALDH3A2/ASPA/TRMT11/METTL6/AMDHD1/ALDH3B1/LCMT2
KEGG_GLYCOSAMINOGLYCAN_BIOSYNTHESIS_CHONDROITIN_SULFATE	KEGG_GLYCOSAMINOGLYCAN_BIOSYNTHESIS_CHONDROITIN_SULFATE	KEGG_GLYCOSAMINOGLYCAN_BIOSYNTHESIS_CHONDROITIN_SULFATE	22	-0.622718	-2.2039	0.000191485536286485	0.000733249492609225	0.000417876009867812	3294	tags=64%, list=24%, signal=48%	B3GAT3/B3GAT1/CHST14/CHST12/CSGALNACT1/CHST7/CHST15/CHSY3/XYLT1/CHSY1/DSE/CSGALNACT2/CHST11/CHPF2
KEGG_ECM_RECEPTOR_INTERACTION	KEGG_ECM_RECEPTOR_INTERACTION	KEGG_ECM_RECEPTOR_INTERACTION	79	-0.392283	-1.85388	0.000246819399202815	0.00092263442082957	0.000525805737650107	3748	tags=52%, list=27%, signal=38%	LAMA2/SDC4/THBS4/CD36/ITGA7/ITGA10/TNC/ITGB6/COL5A3/TNXB/COL4A2/ITGAV/ITGB7/LAMA5/COL4A1/ITGA11/LAMA3/LAMA4/COL6A6/ITGB8/SV2B/COL3A1/ITGB3/FN1/COL5A1/SV2A/COL1A2/COL6A2/LAMC1/HSPG2/COL6A3/COL11A1/ITGA4/LAMC2/ITGA5/CD47/CD44/ITGA3/COMP/THBS2/VWF
KEGG_AMINOACYL_TRNA_BIOSYNTHESIS	KEGG_AMINOACYL_TRNA_BIOSYNTHESIS	KEGG_AMINOACYL_TRNA_BIOSYNTHESIS	21	0.643149954913902	1.95383973257992	0.000254149318065716	0.000927940533402731	0.000528829670393779	4138	tags=76%, list=30%, signal=53%	NARS2/SEPSECS/IARS2/DARS2/LARS2/EARS2/FARS2/HARS2/WARS2/TARS2/MTFMT/MARS2/FARSA/RARS2/VARS2/PSTK
KEGG_SELENOAMINO_ACID_METABOLISM	KEGG_SELENOAMINO_ACID_METABOLISM	KEGG_SELENOAMINO_ACID_METABOLISM	23	0.623253712413171	1.9318697908924	0.000447142565776151	0.00159548597333763	0.000909261198348633	3436	tags=65%, list=25%, signal=49%	SEPHS1/CTH/GGT6/SEPHS2/AHCY/AHCYL1/MAT2A/SCLY/TRMT11/METTL6/MAT2B/LCMT2/PAPSS2/MARS2/GGT1
KEGG_GLUTATHIONE_METABOLISM	KEGG_GLUTATHIONE_METABOLISM	KEGG_GLUTATHIONE_METABOLISM	46	0.518172427982142	1.86897180992273	0.000577828164335764	0.00201597826223811	0.00114889810452725	2954	tags=54%, list=22%, signal=43%	IDH2/SMS/GSTM3/GGT6/GSTO2/OPLAH/GSTM4/GSTA4/GSTA1/GGCT/IDH1/ODC1/GSTA3/GCLC/RRM2B/MGST3/GSTO1/PGD/GCLM/MGST1/GSS/GSR/GSTZ1/GPX3/RRM1
KEGG_APOPTOSIS	KEGG_APOPTOSIS	KEGG_APOPTOSIS	82	-0.358609	-1.72723	0.000667833172273453	0.00227934365319418	0.00129898900785454	3151	tags=44%, list=23%, signal=34%	BIRC2/IKBKB/ATM/CAPN1/TNFRSF10B/AKT3/IRAK2/CASP8/RELA/FADD/IRAK1/PPP3CA/FAS/TNF/PIK3CG/CASP6/TRADD/PIK3R5/IL1A/IL1R1/BID/CASP3/FASLG/APAF1/MAP3K14/IRAK3/NFKBIA/IL3RA/IL1B/PIK3CD/TNFRSF10A/TP53/CSF2RB/MYD88/BIRC3/TNFRSF1A
KEGG_PHENYLALANINE_METABOLISM	KEGG_PHENYLALANINE_METABOLISM	KEGG_PHENYLALANINE_METABOLISM	16	0.684170343301188	1.92789240002393	0.00069353773025072	0.00231671114147581	0.00132028459286251	2607	tags=62%, list=19%, signal=51%	GOT1/MAOA/MAOB/DDC/GOT2/MIF/PAH/ALDH3B1/PRDX6/HPD
KEGG_RIG_I_LIKE_RECEPTOR_SIGNALING_PATHWAY	KEGG_RIG_I_LIKE_RECEPTOR_SIGNALING_PATHWAY	KEGG_RIG_I_LIKE_RECEPTOR_SIGNALING_PATHWAY	58	-0.412157	-1.8391	0.000723823726869274	0.00236750677330158	0.00134923282420808	3733	tags=52%, list=27%, signal=38%	ATG12/NFKB1/IFNA17/IFIH1/TRIM25/IFNA21/IKBKG/IFNA14/OTUD5/IKBKB/IFNA4/MAPK13/DDX3Y/IFNA16/CASP8/RELA/FADD/CXCL10/CYLD/TNF/IL12B/TRADD/IRF3/TRAF3/ISG15/NFKBIA/IFNE/RNF125/IRF7/IKBKE
KEGG_PATHOGENIC_ESCHERICHIA_COLI_INFECTION	KEGG_PATHOGENIC_ESCHERICHIA_COLI_INFECTION	KEGG_PATHOGENIC_ESCHERICHIA_COLI_INFECTION	50	-0.438402	-1.89122	0.000752008766753781	0.00240949747714987	0.00137316316163419	2408	tags=42%, list=18%, signal=35%	ARPC5L/TUBA4A/KRT18/ARPC3/ACTG1/NCK2/TUBA1C/CD14/TUBB/TUBA1B/TUBA3C/ACTB/ARHGEF2/ARPC1B/HCLS1/TUBB6/ARPC2/CLDN1/LY96/WAS/TUBA1A
KEGG_METABOLISM_OF_XENOBIOTICS_BY_CYTOCHROME_P450	KEGG_METABOLISM_OF_XENOBIOTICS_BY_CYTOCHROME_P450	KEGG_METABOLISM_OF_XENOBIOTICS_BY_CYTOCHROME_P450	49	0.491922126382784	1.79218387868727	0.00116895168780451	0.00367050829970617	0.00209180828343965	2692	tags=41%, list=20%, signal=33%	GSTM3/GSTO2/ADH5/DHDH/CYP3A7/GSTM4/GSTA4/ADH6/GSTA1/CYP3A4/GSTA3/MGST3/GSTO1/ADH1C/ALDH3B1/CYP2E1/UGT1A6/MGST1/UGT2B28/GSTZ1
KEGG_CYSTEINE_AND_METHIONINE_METABOLISM	KEGG_CYSTEINE_AND_METHIONINE_METABOLISM	KEGG_CYSTEINE_AND_METHIONINE_METABOLISM	31	0.559665545098527	1.86105957848559	0.00148071720952001	0.00455828631165962	0.00259774949038597	1820	tags=45%, list=13%, signal=39%	LDHB/SMS/GOT1/CTH/ENOPH1/ADI1/AHCY/AHCYL1/GOT2/MAT2A/BHMT/APIP/AMD1/MAT2B
KEGG_CHRONIC_MYELOID_LEUKEMIA	KEGG_CHRONIC_MYELOID_LEUKEMIA	KEGG_CHRONIC_MYELOID_LEUKEMIA	72	-0.3778	-1.75508	0.00162910351349016	0.00491863945419145	0.00280311333292842	3771	tags=50%, list=27%, signal=36%	HRAS/MAPK3/NFKB1/SOS1/RUNX1/KRAS/IKBKG/IKBKB/TGFB3/TGFBR1/MDM2/E2F2/AKT3/RB1/RELA/STAT5B/STAT5A/CDKN2A/SHC4/TGFBR2/CBLB/GRB2/SHC1/TGFB2/PIK3CG/PIK3R5/MAPK1/TGFB1/E2F3/NFKBIA/PIK3CD/TP53/CBL/CDKN1A/GAB2/MYC
KEGG_RETINOL_METABOLISM	KEGG_RETINOL_METABOLISM	KEGG_RETINOL_METABOLISM	39	0.517764676369102	1.8024838583295	0.00206829088450282	0.00612682394088571	0.00349165293312293	3543	tags=49%, list=26%, signal=36%	RDH10/PNPLA4/ALDH1A1/ADH5/CYP3A7/RDH12/ADH6/DHRS3/CYP3A4/ALDH1A2/RDH11/CYP26B1/ADH1C/RETSAT/UGT1A6/UGT2B28/CYP4A11/UGT2A3/DGAT1
KEGG_PPAR_SIGNALING_PATHWAY	KEGG_PPAR_SIGNALING_PATHWAY	KEGG_PPAR_SIGNALING_PATHWAY	62	0.443359432718522	1.68407196468734	0.00236947251691746	0.00688902194733411	0.00392602658748508	3250	tags=47%, list=24%, signal=36%	ACSL3/ACADL/ACADM/SCP2/LPL/ACSL1/ACOX3/SLC27A2/CPT2/GK/ACOX1/ACOX2/EHHADH/AQP7/PPARG/ACSL6/HMGCS2/ACAA1/PCK1/PCK2/PDPK1/PPARA/APOC3/SLC27A5/SCD5/CYP4A11/CPT1A/CYP27A1/FABP1
KEGG_ASCORBATE_AND_ALDARATE_METABOLISM	KEGG_ASCORBATE_AND_ALDARATE_METABOLISM	KEGG_ASCORBATE_AND_ALDARATE_METABOLISM	11	0.713434421671353	1.79637	0.00258330516150683	0.00737416200648314	0.00420250600436518	3398	tags=82%, list=25%, signal=62%	ALDH2/ALDH7A1/MIOX/ALDH9A1/ALDH3A2/UGT1A6/UGT2B28/ALDH1B1/UGT2A3
KEGG_ACUTE_MYELOID_LEUKEMIA	KEGG_ACUTE_MYELOID_LEUKEMIA	KEGG_ACUTE_MYELOID_LEUKEMIA	57	-0.385127	-1.70169	0.00342821131080146	0.00961123528206839	0.00547740528981437	3771	tags=49%, list=27%, signal=36%	HRAS/MAPK3/NFKB1/FLT3/SOS1/RUNX1/KRAS/IKBKG/IKBKB/PIM1/AKT3/RELA/CEBPA/STAT5B/STAT5A/STAT3/RUNX1T1/GRB2/SPI1/PIK3CG/CCNA1/PIK3R5/MAPK1/PIK3CD/PIM2/PML/TCF7/MYC
KEGG_PENTOSE_AND_GLUCURONATE_INTERCONVERSIONS	KEGG_PENTOSE_AND_GLUCURONATE_INTERCONVERSIONS	KEGG_PENTOSE_AND_GLUCURONATE_INTERCONVERSIONS	13	0.66301984082916	1.75867084418274	0.00435193049264772	0.0119868962692227	0.00683128516851442	3398	tags=62%, list=25%, signal=46%	DCXR/DHDH/CRYL1/XYLB/UGT1A6/UGT2B28/RPE/UGT2A3
KEGG_TERPENOID_BACKBONE_BIOSYNTHESIS	KEGG_TERPENOID_BACKBONE_BIOSYNTHESIS	KEGG_TERPENOID_BACKBONE_BIOSYNTHESIS	15	0.632052243286962	1.75249422503317	0.00755727868661021	0.0204567716172035	0.0116582339085638	2875	tags=67%, list=21%, signal=53%	ACAT1/HMGCR/PDSS2/IDI1/HMGCS2/PMVK/ACAT2/HMGCS1/DHDDS/MVK
KEGG_PRION_DISEASES	KEGG_PRION_DISEASES	KEGG_PRION_DISEASES	34	-0.438816	-1.7599	0.00828245111683996	0.0220397428024385	0.0125603629782586	1449	tags=29%, list=11%, signal=26%	LAMC1/MAPK1/IL1A/IL6/IL1B/C6/CCL5/C1QB/C1QC/EGR1
KEGG_GLYCEROLIPID_METABOLISM	KEGG_GLYCEROLIPID_METABOLISM	KEGG_GLYCEROLIPID_METABOLISM	39	0.484528984745869	1.68678110685677	0.00967161538178206	0.0253073935823297	0.014422584341254	1929	tags=41%, list=14%, signal=35%	MBOAT2/ALDH2/ALDH7A1/LPL/AGK/CEL/ALDH9A1/GK/LCLAT1/ALDH3A2/AGPAT3/GLYCTK/PNPLA3/LIPC/DGKB/AGPAT4
KEGG_FC_EPSILON_RI_SIGNALING_PATHWAY	KEGG_FC_EPSILON_RI_SIGNALING_PATHWAY	KEGG_FC_EPSILON_RI_SIGNALING_PATHWAY	67	-0.328714	-1.50684	0.0103255277846327	0.0265755387243825	0.015145295283758	2016	tags=28%, list=15%, signal=24%	PLCG1/GRB2/TNF/PLA2G6/PIK3CG/PIK3R5/MAPK1/BTK/PLA2G5/LYN/INPP5D/PIK3CD/PRKCB/LCP2/FCER1G/MS4A2/VAV1/RAC2/GAB2
KEGG_NITROGEN_METABOLISM	KEGG_NITROGEN_METABOLISM	KEGG_NITROGEN_METABOLISM	22	0.54198349555869	1.67251012861179	0.0124848369000534	0.0316148289243289	0.0180171670034727	2722	tags=45%, list=20%, signal=36%	CTH/AMT/CA2/GLUD1/GLUD2/CA12/CA8/CA13/GLS2/GLS
KEGG_BIOSYNTHESIS_OF_UNSATURATED_FATTY_ACIDS	KEGG_BIOSYNTHESIS_OF_UNSATURATED_FATTY_ACIDS	KEGG_BIOSYNTHESIS_OF_UNSATURATED_FATTY_ACIDS	17	0.58089994229817	1.67633672371931	0.0131487277839558	0.0327674644774772	0.0186740494843149	2805	tags=53%, list=20%, signal=42%	ACOX3/PECR/ACOT4/ACOX1/HSD17B12/HADHA/ACAA1/ACOT7/SCD5
KEGG_COMPLEMENT_AND_COAGULATION_CASCADES	KEGG_COMPLEMENT_AND_COAGULATION_CASCADES	KEGG_COMPLEMENT_AND_COAGULATION_CASCADES	61	-0.35101	-1.58968	0.0136158617996655	0.0334014109773044	0.0190353331080849	1579	tags=33%, list=12%, signal=29%	THBD/F12/SERPINE1/CD55/A2M/F13A1/CFB/C6/C1S/PLAUR/CFD/C1R/C1QB/C1QC/CFH/C5AR1/SERPING1/C2/VWF/C3
KEGG_SPHINGOLIPID_METABOLISM	KEGG_SPHINGOLIPID_METABOLISM	KEGG_SPHINGOLIPID_METABOLISM	29	0.472566494292495	1.53998997561008	0.0160069582239426	0.0386629606332152	0.0220338696200019	3379	tags=52%, list=25%, signal=39%	UGT8/GAL3ST1/ASAH1/SPTLC1/GALC/SPHK2/SGPP1/SMPD1/DEGS2/NEU4/SGMS1/B4GALT6/KDSR/ENPP7/SGMS2
KEGG_GLYOXYLATE_AND_DICARBOXYLATE_METABOLISM	KEGG_GLYOXYLATE_AND_DICARBOXYLATE_METABOLISM	KEGG_GLYOXYLATE_AND_DICARBOXYLATE_METABOLISM	16	0.579080087082883	1.63176336101552	0.0170883052290447	0.040649453347879	0.0231659640266156	3003	tags=69%, list=22%, signal=54%	AFMID/MDH2/GRHPR/HAO2/GLYCTK/MDH1/ACO1/ACO2/HAO1/MTHFD1/MTHFD2L
KEGG_GLYCOSYLPHOSPHATIDYLINOSITOL_GPI_ANCHOR_BIOSYNTHESIS	KEGG_GLYCOSYLPHOSPHATIDYLINOSITOL_GPI_ANCHOR_BIOSYNTHESIS	KEGG_GLYCOSYLPHOSPHATIDYLINOSITOL_GPI_ANCHOR_BIOSYNTHESIS	25	0.520219070940701	1.6389799920832	0.0190428310354878	0.0446227533219639	0.0254303320976663	3949	tags=60%, list=29%, signal=43%	PIGH/PIGV/PIGB/PIGO/PGAP1/PIGY/PIGX/PIGP/PIGK/PIGN/PIGF/PIGA/PIGL/PIGU/PIGS

## Sheet: PARP8_GSEA_results
	ID	Description	setSize	enrichmentScore	NES	pvalue	p.adjust	qvalue	rank	leading_edge	core_enrichment
KEGG_OXIDATIVE_PHOSPHORYLATION	KEGG_OXIDATIVE_PHOSPHORYLATION	KEGG_OXIDATIVE_PHOSPHORYLATION	94	-0.594781833166152	-3.02389248738418	1e-10	2.61666666666667e-09	1.45614035087719e-09	2870	tags=65%, list=21%, signal=52%	COX7A2L/NDUFC1/ATP6V1C2/NDUFA8/COX10/COX11/NDUFB2/NDUFA6/COX6A2/ATP6AP1/ATP6V1B2/NDUFA2/NDUFS6/ATP6V1E1/NDUFA11/ATP6V0A4/UQCRFS1/NDUFV3/COX6B1/NDUFA1/COX6B2/ATP6V1F/NDUFA9/NDUFS8/ATP6V1G3/NDUFA4/NDUFB3/ATP6V0B/ATP6V0D2/ATP4B/COX5B/ATP12A/ATP4A/NDUFS3/COX7B/SDHA/COX7C/NDUFB9/COX5A/NDUFAB1/UQCR10/NDUFA3/NDUFB7/ATP6V0D1/NDUFB10/SDHC/COX6A1/UQCR11/NDUFS7/NDUFA7/UQCRQ/NDUFS2/ATP6V1B1/ATP6V0A1/ATP6V0C/…
KEGG_LEISHMANIA_INFECTION	KEGG_LEISHMANIA_INFECTION	KEGG_LEISHMANIA_INFECTION	63	0.660135571804834	2.92644307130056	1e-10	2.61666666666667e-09	1.45614035087719e-09	1308	tags=56%, list=10%, signal=50%	TLR2/ITGAM/PRKCB/FCGR2A/HLA-DPA1/NCF2/HLA-DPB1/HLA-DMB/STAT1/HLA-DRB1/HLA-DRA/NCF4/HLA-DMA/ITGB2/HLA-DQB1/FCGR2C/ITGA4/FCGR3B/TLR4/FOS/IFNGR2/HLA-DOB/NFKBIA/JUN/MAPK1/MARCKSL1/MYD88/IL1B/C3/IFNGR1/NFKB1/IRAK4/JAK2/PTGS2/IFNG
KEGG_GRAFT_VERSUS_HOST_DISEASE	KEGG_GRAFT_VERSUS_HOST_DISEASE	KEGG_GRAFT_VERSUS_HOST_DISEASE	32	0.757764591992671	2.88616908982083	1e-10	2.61666666666667e-09	1.45614035087719e-09	1308	tags=69%, list=10%, signal=62%	HLA-DPA1/CD86/HLA-DPB1/HLA-DMB/HLA-DRB1/HLA-DRA/HLA-DMA/HLA-DQB1/HLA-E/KLRD1/HLA-F/HLA-C/GZMB/HLA-B/HLA-DOB/HLA-A/FAS/HLA-G/IL1B/PRF1/CD28/IFNG
KEGG_ALLOGRAFT_REJECTION	KEGG_ALLOGRAFT_REJECTION	KEGG_ALLOGRAFT_REJECTION	29	0.77492974677297	2.8602038896103	1e-10	2.61666666666667e-09	1.45614035087719e-09	1308	tags=72%, list=10%, signal=66%	HLA-DPA1/CD86/HLA-DPB1/HLA-DMB/HLA-DRB1/HLA-DRA/HLA-DMA/HLA-DQB1/CD40/HLA-E/HLA-F/HLA-C/GZMB/HLA-B/HLA-DOB/HLA-A/FAS/HLA-G/PRF1/CD28/IFNG
KEGG_SYSTEMIC_LUPUS_ERYTHEMATOSUS	KEGG_SYSTEMIC_LUPUS_ERYTHEMATOSUS	KEGG_SYSTEMIC_LUPUS_ERYTHEMATOSUS	44	0.676450215435884	2.76944248297419	1e-10	2.61666666666667e-09	1.45614035087719e-09	3179	tags=75%, list=23%, signal=58%	FCGR2A/HLA-DPA1/CD86/HLA-DPB1/HLA-DMB/HLA-DRB1/FCGR2B/HLA-DRA/HLA-DMA/C1QB/HLA-DQB1/FCGR2C/CD40/FCGR3B/C1QC/C1S/TRIM21/HLA-DOB/C3/C1R/CD28/IFNG/ACTN1/GRIN2A/SSB/C2/C6/TNF/SNRPD1/CD80/C7/HLA-DQA1/HLA-DOA
KEGG_ANTIGEN_PROCESSING_AND_PRESENTATION	KEGG_ANTIGEN_PROCESSING_AND_PRESENTATION	KEGG_ANTIGEN_PROCESSING_AND_PRESENTATION	66	0.595001850117379	2.64731101414219	1e-10	2.61666666666667e-09	1.45614035087719e-09	898	tags=39%, list=7%, signal=37%	CTSS/HLA-DPA1/B2M/HLA-DPB1/HLA-DMB/TAP1/CD8A/HLA-DRB1/HLA-DRA/HLA-DMA/HLA-DQB1/HLA-E/KLRD1/HSPA6/HLA-F/HLA-C/CIITA/PSME1/RFX5/HLA-B/HLA-DOB/HLA-A/PSME2/HLA-G/CD74/IFI30
KEGG_VIRAL_MYOCARDITIS	KEGG_VIRAL_MYOCARDITIS	KEGG_VIRAL_MYOCARDITIS	64	0.599132713239865	2.65601278900501	1.46985644575868e-10	3.29667802834448e-09	1.83455766914242e-09	1158	tags=44%, list=8%, signal=40%	HLA-DPA1/RAC2/CD86/HLA-DPB1/HLA-DMB/HLA-DRB1/HLA-DRA/HLA-DMA/ITGB2/ITGAL/HLA-DQB1/CASP3/CD40/HLA-E/HLA-F/HLA-C/BID/HLA-B/HLA-DOB/CD55/HLA-A/CASP8/HLA-G/ICAM1/PRF1/ACTG1/EIF4G3/CD28
KEGG_TOLL_LIKE_RECEPTOR_SIGNALING_PATHWAY	KEGG_TOLL_LIKE_RECEPTOR_SIGNALING_PATHWAY	KEGG_TOLL_LIKE_RECEPTOR_SIGNALING_PATHWAY	91	0.528517540550387	2.50201421976736	3.28020743072081e-10	6.43740708278958e-09	3.58233179933983e-09	2965	tags=51%, list=22%, signal=40%	TLR2/CD86/TLR8/TLR7/STAT1/TLR1/LY96/CCL5/CD40/CCL4/MAP3K8/CXCL11/TLR4/FOS/CXCL9/CXCL10/TRAF3/CASP8/NFKBIA/CD14/JUN/MAPK1/MYD88/IL1B/IFNAR2/TLR5/IRF7/NFKB1/IRAK4/TBK1/IKBKB/TLR3/RIPK1/MAP3K7/IFNAR1/MAPK13/AKT3/PIK3CD/IKBKE/TNF/MAP2K1/PIK3CA/CTSK/SPP1/CD80/PIK3CG
KEGG_AUTOIMMUNE_THYROID_DISEASE	KEGG_AUTOIMMUNE_THYROID_DISEASE	KEGG_AUTOIMMUNE_THYROID_DISEASE	36	0.696583066130686	2.75048126971298	4.92754777691179e-10	8.59583334416834e-09	4.78346743255764e-09	1158	tags=56%, list=8%, signal=51%	HLA-DPA1/CD86/HLA-DPB1/HLA-DMB/HLA-DRB1/HLA-DRA/HLA-DMA/HLA-DQB1/CD40/HLA-E/HLA-F/HLA-C/GZMB/HLA-B/HLA-DOB/HLA-A/FAS/HLA-G/PRF1/CD28
KEGG_NOD_LIKE_RECEPTOR_SIGNALING_PATHWAY	KEGG_NOD_LIKE_RECEPTOR_SIGNALING_PATHWAY	KEGG_NOD_LIKE_RECEPTOR_SIGNALING_PATHWAY	58	0.595495971899635	2.59911490282855	1.57294641664148e-09	2.46952587412712e-08	1.37425844822361e-08	2646	tags=57%, list=19%, signal=46%	CASP1/BIRC3/TNFAIP3/CARD6/RIPK2/CXCL2/CCL5/NOD2/PYCARD/CCL2/CARD8/CXCL1/NAIP/NLRP3/CASP8/NFKBIA/MAPK1/NLRP1/IL1B/CCL8/NFKB1/NOD1/IKBKB/PSTPIP1/IL18/CCL11/BIRC2/MAP3K7/MAPK13/CCL13/TNF/HSP90B1/CARD9
KEGG_VALINE_LEUCINE_AND_ISOLEUCINE_DEGRADATION	KEGG_VALINE_LEUCINE_AND_ISOLEUCINE_DEGRADATION	KEGG_VALINE_LEUCINE_AND_ISOLEUCINE_DEGRADATION	42	-0.629498526822607	-2.68698299372078	5.26072367801008e-09	7.50848743134166e-08	4.17837383038121e-08	3874	tags=83%, list=28%, signal=60%	HIBADH/AOX1/HADHA/OXCT2/BCKDHB/PCCA/MCCC2/MCEE/BCAT2/MCCC1/ACAD8/HMGCS2/AUH/ALDH7A1/HIBCH/ALDH3A2/ACAA2/ACADM/HADH/EHHADH/ABAT/PCCB/ALDH2/ACAT1/ALDH6A1/ACADSB/ALDH1B1/ALDH9A1/ACAA1/BCKDHA/IVD/ECHS1/HSD17B10/HMGCL/ACADS
KEGG_GLYCINE_SERINE_AND_THREONINE_METABOLISM	KEGG_GLYCINE_SERINE_AND_THREONINE_METABOLISM	KEGG_GLYCINE_SERINE_AND_THREONINE_METABOLISM	30	-0.703753062742393	-2.77991246403213	5.89579537714087e-09	7.71366561842597e-08	4.29255277458502e-08	2854	tags=70%, list=21%, signal=56%	GATM/PSAT1/PSPH/SHMT2/CTH/BHMT/SHMT1/GLDC/DMGDH/MAOA/MAOB/AGXT/GCAT/AGXT2/CHDH/SARDH/DAO/GAMT/PIPOX/AMT/GLYCTK
KEGG_TYPE_I_DIABETES_MELLITUS	KEGG_TYPE_I_DIABETES_MELLITUS	KEGG_TYPE_I_DIABETES_MELLITUS	37	0.666701862126794	2.64767295327816	6.9896907384874e-09	8.4413957380194e-08	4.69752494975267e-08	1308	tags=59%, list=10%, signal=54%	HLA-DPA1/CD86/HLA-DPB1/HLA-DMB/HLA-DRB1/HLA-DRA/HLA-DMA/HLA-DQB1/HLA-E/HLA-F/HLA-C/GZMB/HLA-B/HLA-DOB/HLA-A/FAS/HLA-G/PTPRN2/IL1B/PRF1/CD28/IFNG
KEGG_PEROXISOME	KEGG_PEROXISOME	KEGG_PEROXISOME	73	-0.522607178740235	-2.54631789953481	8.67093470520308e-09	9.72383391940631e-08	5.41118481602899e-08	2186	tags=49%, list=16%, signal=42%	ABCD1/ACOX1/HACL1/GSTK1/PAOX/PRDX5/NOS2/DDO/PECR/MPV17L/PEX16/SLC27A2/IDH1/ECH1/PEX10/PEX19/EPHX2/EHHADH/HAO1/ACOX2/MVK/ACOT8/AGXT/PEX5/IDH2/ACAA1/PHYH/DAO/PMVK/PIPOX/HAO2/DECR2/PEX11G/HMGCL/PXMP2/CRAT
KEGG_PARKINSONS_DISEASE	KEGG_PARKINSONS_DISEASE	KEGG_PARKINSONS_DISEASE	87	-0.481659317471071	-2.41886425245606	2.07677388186759e-08	2.17368999635474e-07	1.2096296996141e-07	4090	tags=74%, list=30%, signal=52%	UQCRC2/COX7A1/VDAC1/SDHD/UBE2L3/COX4I2/PPID/NDUFA5/UBA1/NDUFS1/NDUFA4L2/NDUFA10/CASP9/UBB/SDHB/SLC6A3/UQCRB/NDUFC2/COX7A2/COX7A2L/NDUFC1/NDUFA8/NDUFB2/NDUFA6/COX6A2/SLC25A4/NDUFA2/SLC25A6/NDUFS6/UQCRFS1/NDUFV3/COX6B1/NDUFA1/COX6B2/NDUFA9/NDUFS8/NDUFA4/NDUFB3/SLC25A5/COX5B/NDUFS3/COX7B/UBE2J2/SDHA/COX7C/NDUFB9/COX5A/NDUFAB1/UQCR10/NDUFA3/NDUFB7/NDUFB10/SDHC/COX6A1/UQCR11/NDUFS7/NDUFA7/UQCRQ/NDUFS2…
KEGG_ARGININE_AND_PROLINE_METABOLISM	KEGG_ARGININE_AND_PROLINE_METABOLISM	KEGG_ARGININE_AND_PROLINE_METABOLISM	47	-0.608442007066943	-2.66290137257463	2.35747621520968e-08	2.3132735361745e-07	1.28730609120002e-07	3272	tags=66%, list=24%, signal=50%	NOS1/P4HA1/OAT/GLS2/GATM/CKB/ARG2/PYCR1/GLUD1/NOS2/ALDH7A1/GOT1/ALDH3A2/MAOA/ALDH2/MAOB/GOT2/ALDH1B1/P4HA2/PRODH/PRODH2/ALDH9A1/DAO/ALDH4A1/GAMT/AGMAT/ASL/ASS1/NAGS/ACY1/SAT2
KEGG_T_CELL_RECEPTOR_SIGNALING_PATHWAY	KEGG_T_CELL_RECEPTOR_SIGNALING_PATHWAY	KEGG_T_CELL_RECEPTOR_SIGNALING_PATHWAY	99	0.46941952522775	2.24401814245927	1.0261198083827e-07	9.47651823035792e-07	5.27355690995446e-07	2966	tags=47%, list=22%, signal=37%	PTPRC/LCP2/LCK/ITK/CBLB/NFATC2/CD8A/CD3G/CD3D/CD247/MAP3K8/FOS/VAV1/MALT1/NFKBIA/JUN/MAPK1/RASGRP1/NFKBIE/NFKB1/PPP3CC/ZAP70/NCK1/CD28/CD3E/CBL/IFNG/IKBKB/ICOS/NRAS/CTLA4/PTPN6/MAP3K7/PRKCQ/MAPK13/AKT3/SOS1/PIK3CD/CD4/PAK2/TNF/MAP2K1/PIK3CA/NCK2/PPP3CA/PIK3CG/PAK3
KEGG_INTESTINAL_IMMUNE_NETWORK_FOR_IGA_PRODUCTION	KEGG_INTESTINAL_IMMUNE_NETWORK_FOR_IGA_PRODUCTION	KEGG_INTESTINAL_IMMUNE_NETWORK_FOR_IGA_PRODUCTION	38	0.629603970145096	2.51356159844537	1.46924238906514e-07	1.28150586157348e-06	7.13141042645653e-07	1603	tags=53%, list=12%, signal=47%	TNFSF13B/HLA-DPA1/CXCR4/CD86/HLA-DPB1/HLA-DMB/IL15/HLA-DRB1/HLA-DRA/HLA-DMA/IL15RA/HLA-DQB1/ITGA4/CD40/HLA-DOB/TNFRSF17/CD28/CCL28/ICOS/PIGR
KEGG_BUTANOATE_METABOLISM	KEGG_BUTANOATE_METABOLISM	KEGG_BUTANOATE_METABOLISM	30	-0.652286058421875	-2.57661137111827	2.43813728205504e-07	2.01467133306653e-06	1.12113791917212e-06	2416	tags=73%, list=18%, signal=61%	HADHA/OXCT2/ACSM3/BDH2/GAD1/HMGCS2/ALDH5A1/L2HGDH/ALDH7A1/ALDH3A2/HADH/BDH1/EHHADH/ABAT/ALDH2/ACAT1/ACSM5/ALDH1B1/ALDH9A1/ECHS1/HMGCL/ACADS
KEGG_PROPANOATE_METABOLISM	KEGG_PROPANOATE_METABOLISM	KEGG_PROPANOATE_METABOLISM	28	-0.663728729994721	-2.60582916975187	3.38232894159224e-07	2.65512821914991e-06	1.47754369553766e-06	3511	tags=86%, list=26%, signal=64%	HADHA/SUCLA2/PCCA/ACSS3/LDHB/MCEE/ACSS1/SUCLG2/ACACB/ALDH7A1/HIBCH/ALDH3A2/ACADM/EHHADH/ABAT/PCCB/ALDH2/ACAT1/ALDH6A1/ALDH1B1/SUCLG1/ALDH9A1/ECHS1/ACSS2
KEGG_PRIMARY_IMMUNODEFICIENCY	KEGG_PRIMARY_IMMUNODEFICIENCY	KEGG_PRIMARY_IMMUNODEFICIENCY	32	0.656527641057418	2.50057841743446	3.88586922104428e-07	2.9051498462093e-06	1.61667742028409e-06	2573	tags=62%, list=19%, signal=51%	PTPRC/LCK/DCLRE1C/TAP1/CD8A/IL7R/CD3D/CD40/CIITA/ADA/RFX5/BLNK/JAK3/ZAP70/CD3E/ICOS/TAP2/CD4/CD19/RFXAP
KEGG_FATTY_ACID_METABOLISM	KEGG_FATTY_ACID_METABOLISM	KEGG_FATTY_ACID_METABOLISM	38	-0.586452350499573	-2.46157271674652	7.47455328383492e-07	5.33411302528219e-06	2.96836326582918e-06	2061	tags=55%, list=15%, signal=47%	ACOX1/ACADVL/ALDH7A1/ALDH3A2/ACAA2/ACADM/HADH/CPT2/CYP4A22/EHHADH/ALDH2/CYP4A11/ACAT1/ADH6/ACADSB/ALDH1B1/GCDH/ALDH9A1/ACAA1/ECHS1/ACADS
KEGG_B_CELL_RECEPTOR_SIGNALING_PATHWAY	KEGG_B_CELL_RECEPTOR_SIGNALING_PATHWAY	KEGG_B_CELL_RECEPTOR_SIGNALING_PATHWAY	73	0.483980502827041	2.20027471546294	1.58331245463039e-06	1.08078284946509e-05	6.01441344321843e-06	2965	tags=47%, list=22%, signal=37%	PRKCB/DAPP1/RAC2/LYN/NFATC2/FCGR2B/IFITM1/FOS/PIK3AP1/BLNK/VAV1/SYK/MALT1/NFKBIA/JUN/MAPK1/INPP5D/NFKBIE/NFKB1/LILRB3/PPP3CC/CD72/IKBKB/NRAS/PTPN6/AKT3/SOS1/PIK3CD/CD19/MAP2K1/PIK3CA/RASGRP3/PPP3CA/PIK3CG
KEGG_DRUG_METABOLISM_CYTOCHROME_P450	KEGG_DRUG_METABOLISM_CYTOCHROME_P450	KEGG_DRUG_METABOLISM_CYTOCHROME_P450	53	-0.521724246429019	-2.32629789371671	1.89285205142092e-06	1.23824071697118e-05	6.89064562578667e-06	4493	tags=66%, list=33%, signal=45%	GSTO1/CYP2C18/CYP2A7/MGST1/FMO5/MGST3/AOX1/ALDH3B2/GSTM3/CYP3A43/GSTM2/CYP2C8/ADH5/GSTM4/GSTM1/GSTK1/CYP2D6/GSTO2/CYP2A6/CYP3A7/CYP2A13/MAOA/GSTA1/ADH6/CYP3A4/GSTZ1/ALDH3A1/MAOB/FMO1/GSTA3/FMO4/ALDH3B1/CYP2B6/MGST2/UGT2B28
KEGG_HEMATOPOIETIC_CELL_LINEAGE	KEGG_HEMATOPOIETIC_CELL_LINEAGE	KEGG_HEMATOPOIETIC_CELL_LINEAGE	76	0.472073122870744	2.15649947104541	2.54961910627032e-06	1.60116079873776e-05	8.9102478240184e-06	2478	tags=42%, list=18%, signal=35%	ITGAM/CD2/CD1D/IL7/CD8A/IL7R/HLA-DRB1/CD3G/HLA-DRA/CD3D/CD33/CD44/CSF1R/ITGA4/MS4A1/CSF2RA/IL1R1/CD55/CD38/CD14/IL1B/CD1C/KITLG/IL4R/CD3E/CD1E/CD37/ITGA2/IL3RA/CD4/CD19/TNF
KEGG_CITRATE_CYCLE_TCA_CYCLE	KEGG_CITRATE_CYCLE_TCA_CYCLE	KEGG_CITRATE_CYCLE_TCA_CYCLE	29	-0.621068639463956	-2.44578227162261	4.98003177135204e-06	2.89579625223063e-05	1.61147226909247e-05	1212	tags=86%, list=9%, signal=79%	DLD/SDHD/DLAT/PDHB/FH/CS/SDHB/SUCLA2/OGDH/SUCLG2/PCK1/IDH1/SDHA/ACO1/DLST/SDHC/IDH2/IDH3B/SUCLG1/MDH2/OGDHL/PC/IDH3G/PCK2/ACO2
KEGG_TYROSINE_METABOLISM	KEGG_TYROSINE_METABOLISM	KEGG_TYROSINE_METABOLISM	35	-0.578440178855332	-2.38946978612569	4.95744659325067e-06	2.89579625223063e-05	1.61147226909247e-05	3424	tags=66%, list=25%, signal=49%	AOX1/ALDH3B2/TYRP1/METTL6/HEMK1/TAT/TYR/ADH5/DDC/HGD/GOT1/PNMT/MIF/MAOA/ADH6/DBH/GSTZ1/ALDH3A1/MAOB/GOT2/ALDH3B1/FAH/HPD
KEGG_BETA_ALANINE_METABOLISM	KEGG_BETA_ALANINE_METABOLISM	KEGG_BETA_ALANINE_METABOLISM	20	-0.699356118711823	-2.45674536591457	5.83991338831623e-06	3.27452286416303e-05	1.82222861364755e-05	1479	tags=65%, list=11%, signal=58%	ALDH7A1/HIBCH/ALDH3A2/ACADM/EHHADH/ABAT/ALDH2/CNDP1/ALDH1B1/DPYS/ALDH9A1/ECHS1/UPB1
KEGG_RETINOL_METABOLISM	KEGG_RETINOL_METABOLISM	KEGG_RETINOL_METABOLISM	39	-0.551755250285854	-2.32405367283165	1.35981094966692e-05	7.36173514130022e-05	4.09670812422339e-05	3026	tags=54%, list=22%, signal=42%	CYP3A43/RDH11/CYP2C8/ADH5/DGAT2/DGAT1/CYP2A6/RDH16/CYP4A22/CYP3A7/CYP2A13/CYP4A11/DHRS3/ADH6/RETSAT/PNPLA4/CYP3A4/RDH12/RDH5/CYP2B6/UGT2B28
KEGG_CYTOSOLIC_DNA_SENSING_PATHWAY	KEGG_CYTOSOLIC_DNA_SENSING_PATHWAY	KEGG_CYTOSOLIC_DNA_SENSING_PATHWAY	45	0.528634705638448	2.17619931910929	1.51608798813805e-05	7.93419380458915e-05	4.41527379001609e-05	1801	tags=38%, list=13%, signal=33%	CASP1/AIM2/CCL5/PYCARD/CCL4/CXCL10/NFKBIA/IL1B/IRF7/NFKB1/RIPK3/TBK1/IKBKB/ADAR/IL18/RIPK1/POLR3GL
KEGG_HISTIDINE_METABOLISM	KEGG_HISTIDINE_METABOLISM	KEGG_HISTIDINE_METABOLISM	25	-0.630141890376289	-2.37647691884382	1.95729161093681e-05	9.91273493280901e-05	5.51630572861648e-05	1479	tags=76%, list=11%, signal=68%	HNMT/ALDH3B2/METTL6/HEMK1/DDC/ALDH7A1/ALDH3A2/MAOA/ALDH2/ALDH3A1/MAOB/CNDP1/ASPA/ALDH1B1/ALDH3B1/ALDH9A1/AMDHD1/ACY3/FTCD
KEGG_SMALL_CELL_LUNG_CANCER	KEGG_SMALL_CELL_LUNG_CANCER	KEGG_SMALL_CELL_LUNG_CANCER	82	0.425880450368472	1.98481064208734	2.09455300840299e-05	0.000102764006974772	5.71868091110028e-05	2598	tags=39%, list=19%, signal=32%	BIRC3/TRAF5/RB1/APAF1/MYC/SKP2/COL4A1/TRAF3/ITGAV/TRAF1/NFKBIA/LAMC1/FN1/NFKB1/PIAS1/LAMC2/CDKN1B/PTGS2/CCNE2/IKBKB/PTEN/BIRC2/COL4A2/COL4A4/CDK6/ITGA2/AKT3/PIAS3/PIK3CD/LAMA2/LAMB3/PIK3CA
KEGG_PYRUVATE_METABOLISM	KEGG_PYRUVATE_METABOLISM	KEGG_PYRUVATE_METABOLISM	36	-0.552720982910019	-2.29434502556553	2.23859597676514e-05	0.000106502899500645	5.92674532923467e-05	2172	tags=53%, list=16%, signal=45%	PCK1/HAGHL/ME3/ACACB/ALDH7A1/ACOT12/ALDH3A2/ALDH2/ACAT1/ALDH1B1/GRHPR/MDH2/ALDH9A1/PC/PKLR/PCK2/LDHD/HAGH/ACSS2
KEGG_ASTHMA	KEGG_ASTHMA	KEGG_ASTHMA	19	0.686006614088983	2.25200192675354	2.47164730543418e-05	0.000114131949103872	6.3512918374934e-05	3483	tags=84%, list=25%, signal=63%	HLA-DPA1/HLA-DPB1/HLA-DMB/HLA-DRB1/HLA-DRA/FCER1G/HLA-DMA/HLA-DQB1/CD40/HLA-DOB/CCL11/MS4A2/TNF/HLA-DQA1/HLA-DOA/FCER1A
KEGG_PPAR_SIGNALING_PATHWAY	KEGG_PPAR_SIGNALING_PATHWAY	KEGG_PPAR_SIGNALING_PATHWAY	62	-0.449350396472436	-2.11407271672966	3.62006813472893e-05	0.000162385913472126	9.03656105812035e-05	2589	tags=60%, list=19%, signal=49%	SCD/CPT1C/FADS2/SLC27A1/ACADL/RXRB/PPARD/ACOX3/ACSL1/APOA5/APOA2/FABP2/PDPK1/GK/PCK1/ACOX1/HMGCS2/SLC27A4/SLC27A2/PPARA/ACADM/CPT2/CYP4A22/EHHADH/CYP8B1/CYP4A11/FABP3/ACOX2/APOA1/RXRA/APOC3/ACAA1/FABP1/SLC27A5/AQP7/PCK2/CYP27A1
KEGG_RIBOSOME	KEGG_RIBOSOME	KEGG_RIBOSOME	62	0.474667903832627	2.08829297068662	4.13284202904186e-05	0.000180237832933214	0.000100299967371484	4360	tags=58%, list=32%, signal=40%	RPS24/RPS19/RPL22L1/RPL13A/RPL36A/RPS3/RPS8/RPL12/RPS20/RPL35/RPS2/RPL19/RPL10/RSL24D1/RPL36AL/RPL5/RPL3/FAU/RPL11/RPS7/RPS16/RPL36/RPL29/RPS27A/RPL7A/RPL4/RPS6/RPS5/RPL14/RPL8/RPS9/RPS23/RPS3A/RPS25/RPL26/RPS27
KEGG_OLFACTORY_TRANSDUCTION	KEGG_OLFACTORY_TRANSDUCTION	KEGG_OLFACTORY_TRANSDUCTION	56	-0.469295661342349	-2.13563328475201	4.33755389994601e-05	0.000184052962781493	0.000102423036613234	5017	tags=70%, list=37%, signal=44%	GUCA1A/OR2K2/PDE1C/CNGB1/CALM1/CALM3/CLCA2/OR51B4/OR12D2/OR2M4/GUCA1C/OR10J1/OR3A3/OR10A4/OR2C1/PRKACA/CALML5/OR1F1/CALM2/OR1I1/OR13C4/OR2C3/OR1J2/GUCY2D/OR7C1/GUCA1B/OR7C2/OR4D1/PRKACG/OR2H1/OR10H1/OR1Q1/GNAL/CAMK2B/OR2F1/CAMK2A/OR2H2/CALML3/CAMK2G
KEGG_ALANINE_ASPARTATE_AND_GLUTAMATE_METABOLISM	KEGG_ALANINE_ASPARTATE_AND_GLUTAMATE_METABOLISM	KEGG_ALANINE_ASPARTATE_AND_GLUTAMATE_METABOLISM	28	-0.581571694629424	-2.28327691371659	4.91998899880315e-05	0.000203273229687394	0.000113118860637302	2269	tags=61%, list=17%, signal=51%	GAD1/GLUD1/DDO/NIT2/ALDH5A1/GOT1/ABAT/AGXT/ASPA/GOT2/GPT/AGXT2/GPT2/ACY3/ALDH4A1/ASL/ASS1
KEGG_METABOLISM_OF_XENOBIOTICS_BY_CYTOCHROME_P450	KEGG_METABOLISM_OF_XENOBIOTICS_BY_CYTOCHROME_P450	KEGG_METABOLISM_OF_XENOBIOTICS_BY_CYTOCHROME_P450	49	-0.484754509340438	-2.14384324678748	5.39499766461719e-05	0.000217183239319205	0.000120859596805189	3424	tags=51%, list=25%, signal=38%	ALDH3B2/GSTM3/AKR1C4/CYP3A43/GSTM2/CYP2C8/ADH5/GSTM4/GSTM1/GSTK1/GSTO2/CYP3A7/AKR1C3/GSTA1/ADH6/CYP3A4/GSTZ1/ALDH3A1/GSTA3/ALDH3B1/CYP2B6/MGST2/UGT2B28/DHDH/EPHX1
KEGG_PATHOGENIC_ESCHERICHIA_COLI_INFECTION	KEGG_PATHOGENIC_ESCHERICHIA_COLI_INFECTION	KEGG_PATHOGENIC_ESCHERICHIA_COLI_INFECTION	50	0.496884996493813	2.0982892801971	6.69556546707818e-05	0.000262800944582819	0.000146245245728287	3110	tags=50%, list=23%, signal=39%	HCLS1/LY96/ARPC2/CLDN1/TLR4/TUBB6/TUBA1B/CD14/YWHAZ/TLR5/TUBA1A/ACTG1/NCK1/TUBA1C/KRT18/TUBB/WAS/NCL/ARPC5/ACTB/NCK2/YWHAQ/ARHGEF2/RHOA/ITGB1
KEGG_TRYPTOPHAN_METABOLISM	KEGG_TRYPTOPHAN_METABOLISM	KEGG_TRYPTOPHAN_METABOLISM	35	-0.528609030429212	-2.18362304877113	7.19799017111969e-05	0.00027563035533312	0.000153384642927583	1479	tags=49%, list=11%, signal=43%	ALDH7A1/ALDH3A2/AFMID/HADH/EHHADH/MAOA/ALDH2/ACMSD/ACAT1/KMO/MAOB/ALDH1B1/GCDH/ALDH9A1/OGDHL/ECHS1/HAAO
KEGG_GLYCOLYSIS_GLUCONEOGENESIS	KEGG_GLYCOLYSIS_GLUCONEOGENESIS	KEGG_GLYCOLYSIS_GLUCONEOGENESIS	52	-0.460666669604394	-2.04105142570881	8.39431003549577e-05	0.000313787303707818	0.000174618479435125	3748	tags=60%, list=27%, signal=44%	ENO3/FBP2/GAPDH/PFKM/ALDH3B2/GPI/LDHB/PGAM2/ACSS1/GCK/ADH5/PCK1/PGK2/ALDH7A1/ALDH3A2/ALDOB/ALDH2/ADH6/AKR1A1/PGM1/ALDH3A1/ALDH1B1/ALDH3B1/PFKL/FBP1/ALDH9A1/TPI1/PKLR/PCK2/GALM/ACSS2
KEGG_FC_GAMMA_R_MEDIATED_PHAGOCYTOSIS	KEGG_FC_GAMMA_R_MEDIATED_PHAGOCYTOSIS	KEGG_FC_GAMMA_R_MEDIATED_PHAGOCYTOSIS	87	0.40265130295174	1.9008883397849	8.64707418975848e-05	0.000315718755300484	0.000175693306670735	2231	tags=32%, list=16%, signal=27%	PTPRC/DOCK2/PRKCB/FCGR2A/RAC2/LYN/FCGR2B/ARPC2/HCK/ASAP1/FCGR2C/VAV1/SYK/MAPK1/MARCKSL1/PLA2G4A/MARCKS/INPP5D/VASP/RPS6KB1/SPHK1/WASF2/WAS/AKT3/GAB2/LIMK2/PIK3CD/ARPC5
KEGG_CARDIAC_MUSCLE_CONTRACTION	KEGG_CARDIAC_MUSCLE_CONTRACTION	KEGG_CARDIAC_MUSCLE_CONTRACTION	60	-0.435535344411301	-2.021612835143	0.000135349546778833	0.000482951791915382	0.000268756277096726	4721	tags=60%, list=34%, signal=40%	UQCRC2/COX7A1/COX4I2/CACNB2/CACNA1F/ATP1A1/CACNA1S/CACNG1/TNNC1/UQCRB/ATP2A2/CACNB4/COX7A2/COX7A2L/CACNG4/COX6A2/CACNG5/TNNT2/ATP1B1/UQCRFS1/COX6B1/COX6B2/COX5B/COX7B/MYL3/FXYD2/COX7C/COX5A/ATP1B2/UQCR10/COX6A1/UQCR11/UQCRQ/CYC1/UQCRC1/COX8A
KEGG_ASCORBATE_AND_ALDARATE_METABOLISM	KEGG_ASCORBATE_AND_ALDARATE_METABOLISM	KEGG_ASCORBATE_AND_ALDARATE_METABOLISM	11	-0.755018017676027	-2.14017698831922	0.000170911381166735	0.000596290818737275	0.00033182794472138	1479	tags=64%, list=11%, signal=57%	ALDH7A1/ALDH3A2/ALDH2/ALDH1B1/ALDH9A1/UGT2B28/MIOX
KEGG_APOPTOSIS	KEGG_APOPTOSIS	KEGG_APOPTOSIS	82	0.393977279142411	1.83612630189038	0.000220705094101486	0.000753276082042029	0.000419188164998246	3823	tags=52%, list=28%, signal=38%	BIRC3/CSF2RB/APAF1/CASP3/IL1R1/BID/CASP8/NFKBIA/FAS/MYD88/IL1B/NFKB1/IRAK4/PPP3CC/CASP7/PRKAR2B/IRAK3/IKBKB/PRKX/ATM/RIPK1/BIRC2/TNFSF10/IL3RA/AKT3/CAPN2/PIK3CD/TNFRSF10A/TNF/PRKACB/PIK3CA/TNFRSF10B/PPP3CA/PIK3CG/FASLG/PIK3R1/TNFRSF1A/IL1A/IL1RAP/MAP3K14/RELA/CASP6/TP53
KEGG_GLUTATHIONE_METABOLISM	KEGG_GLUTATHIONE_METABOLISM	KEGG_GLUTATHIONE_METABOLISM	46	-0.465125648121913	-2.02128614323843	0.000267756628456535	0.000894421078035659	0.000497733486268586	2582	tags=46%, list=19%, signal=37%	GSTM4/GSR/GSTM1/GSTK1/GPX5/GSTO2/GPX4/IDH1/GGCT/GGT7/GSTA1/ANPEP/OPLAH/GSTZ1/GSTA3/IDH2/GGT1/MGST2/GPX3/GSS/GGT6
KEGG_LYSINE_DEGRADATION	KEGG_LYSINE_DEGRADATION	KEGG_LYSINE_DEGRADATION	39	-0.495048948745413	-2.08520050686814	0.000314042188206254	0.00102717965725796	0.00057161187765612	2173	tags=56%, list=16%, signal=48%	AADAT/SUV39H1/HADHA/TMLHE/OGDH/EHMT2/SETD1A/BBOX1/ALDH7A1/ALDH3A2/HADH/EHHADH/ALDH2/ACAT1/DLST/ALDH1B1/PLOD1/GCDH/ALDH9A1/OGDHL/PIPOX/ECHS1
KEGG_PROXIMAL_TUBULE_BICARBONATE_RECLAMATION	KEGG_PROXIMAL_TUBULE_BICARBONATE_RECLAMATION	KEGG_PROXIMAL_TUBULE_BICARBONATE_RECLAMATION	20	-0.598677740406631	-2.10307556489151	0.000571453995007519	0.0018309852493098	0.00101891904587807	3212	tags=65%, list=23%, signal=50%	CA2/GLS2/SLC4A4/GLUD1/PCK1/ATP1B1/AQP1/CA4/FXYD2/ATP1B2/SLC38A3/PCK2/SLC25A10
KEGG_AMINOACYL_TRNA_BIOSYNTHESIS	KEGG_AMINOACYL_TRNA_BIOSYNTHESIS	KEGG_AMINOACYL_TRNA_BIOSYNTHESIS	21	-0.58019375460927	-2.06292540698158	0.000715424122424585	0.0022464317444132	0.00125010951918401	5173	tags=76%, list=38%, signal=48%	IARS2/NARS2/CARS2/DARS2/SEPSECS/PSTK/AARS2/SARS2/LARS2/MTFMT/FARSA/VARS2/FARS2/TARS2/PARS2/EARS2
KEGG_P53_SIGNALING_PATHWAY	KEGG_P53_SIGNALING_PATHWAY	KEGG_P53_SIGNALING_PATHWAY	64	0.406585116048678	1.80243082071874	0.00123384410136971	0.00379830439049106	0.00211370609728969	3823	tags=52%, list=28%, signal=37%	PMAIP1/APAF1/CASP3/BID/CASP8/CHEK2/FAS/DDB2/CCND2/RRM2/CCNB1/ATR/CCNE2/ZMAT3/PTEN/SFN/ATM/PPM1D/CDK1/SERPINE1/CDK6/GADD45B/MDM4/CCND3/TNFRSF10B/CDKN1A/MDM2/IGF1/SESN1/PERP/SHISA5/SIAH1/TP53
KEGG_PHENYLALANINE_METABOLISM	KEGG_PHENYLALANINE_METABOLISM	KEGG_PHENYLALANINE_METABOLISM	16	-0.617155001481305	-2.02673626576	0.00157303993317842	0.004749370567481	0.00264296183104876	3424	tags=75%, list=25%, signal=56%	ALDH3B2/TAT/DDC/PAH/GOT1/MIF/MAOA/ALDH3A1/MAOB/GOT2/ALDH3B1/HPD
KEGG_GLYOXYLATE_AND_DICARBOXYLATE_METABOLISM	KEGG_GLYOXYLATE_AND_DICARBOXYLATE_METABOLISM	KEGG_GLYOXYLATE_AND_DICARBOXYLATE_METABOLISM	16	-0.600598004223614	-1.97236310713095	0.00246335471332429	0.007297107358338	0.00406074361878682	1129	tags=56%, list=8%, signal=52%	AFMID/HAO1/ACO1/HYI/GRHPR/MDH2/HAO2/ACO2/GLYCTK
KEGG_DNA_REPLICATION	KEGG_DNA_REPLICATION	KEGG_DNA_REPLICATION	36	0.458747179650033	1.81137840770357	0.00256469567273173	0.00745661519664597	0.00414950761864978	4925	tags=78%, list=36%, signal=50%	MCM6/PRIM1/RNASEH2B/MCM3/RFC4/RPA1/PCNA/POLE2/MCM7/MCM2/POLA1/MCM5/RFC2/RPA4/RNASEH2A/FEN1/RNASEH1/SSBP1/MCM4/RFC3/RPA2/PRIM2/LIG1/POLD1/RFC1/POLE3/POLE4/RFC5
KEGG_RIG_I_LIKE_RECEPTOR_SIGNALING_PATHWAY	KEGG_RIG_I_LIKE_RECEPTOR_SIGNALING_PATHWAY	KEGG_RIG_I_LIKE_RECEPTOR_SIGNALING_PATHWAY	58	0.386562698713799	1.68720011304123	0.00310867683927741	0.00887385934121007	0.00493818521837369	4086	tags=48%, list=30%, signal=34%	CYLD/RNF125/IFIH1/CXCL10/MAP3K1/TRAF3/CASP8/NFKBIA/TANK/IRF7/NFKB1/ISG15/TBK1/IKBKB/RIPK1/MAP3K7/MAPK13/IKBKE/TNF/IFNE/ATG12/IL12B/DDX3X/RELA/TRIM25/MAPK8/AZI2/DDX3Y
KEGG_TERPENOID_BACKBONE_BIOSYNTHESIS	KEGG_TERPENOID_BACKBONE_BIOSYNTHESIS	KEGG_TERPENOID_BACKBONE_BIOSYNTHESIS	15	-0.612622147762398	-1.95784777155741	0.00344296121773616	0.00965258769972459	0.00537153723819739	1972	tags=47%, list=14%, signal=40%	HMGCS2/MVD/PDSS2/ACAT1/DHDDS/MVK/PMVK
KEGG_PRIMARY_BILE_ACID_BIOSYNTHESIS	KEGG_PRIMARY_BILE_ACID_BIOSYNTHESIS	KEGG_PRIMARY_BILE_ACID_BIOSYNTHESIS	13	-0.621333274113866	-1.87911111131449	0.00428222315428756	0.011794895354792	0.00656370308044076	824	tags=38%, list=6%, signal=36%	CYP8B1/ACOX2/SLC27A5/CYP46A1/CYP27A1
KEGG_GLYCEROLIPID_METABOLISM	KEGG_GLYCEROLIPID_METABOLISM	KEGG_GLYCEROLIPID_METABOLISM	39	-0.429111032192005	-1.8074627652419	0.00478015607920471	0.0129393880075024	0.00720059808664231	2643	tags=49%, list=19%, signal=39%	PNLIP/DGKB/AGPAT2/LCLAT1/GK/DGAT2/DGAT1/ALDH7A1/ALDH3A2/ALDH2/AKR1A1/PNLIPRP1/CEL/AGPAT3/ALDH1B1/AGPAT1/ALDH9A1/PNPLA3/GLYCTK
KEGG_SELENOAMINO_ACID_METABOLISM	KEGG_SELENOAMINO_ACID_METABOLISM	KEGG_SELENOAMINO_ACID_METABOLISM	23	-0.505213674064682	-1.86087849898653	0.00555967648236498	0.014794393351378	0.00823288399707928	3353	tags=48%, list=24%, signal=36%	AHCYL2/METTL6/HEMK1/SEPHS1/CTH/GGT7/SCLY/GGT1/AHCY/SEPHS2/GGT6
KEGG_ECM_RECEPTOR_INTERACTION	KEGG_ECM_RECEPTOR_INTERACTION	KEGG_ECM_RECEPTOR_INTERACTION	79	0.355748103446531	1.64191490937616	0.00701868507869865	0.0183655592892615	0.0102201905531928	3130	tags=35%, list=23%, signal=28%	CD44/ITGA4/TNC/COL4A1/ITGAV/LAMC1/FN1/LAMC2/CD47/THBS2/ITGB8/COL6A3/VWF/COL5A2/ITGB6/COL4A2/COL4A4/COL3A1/ITGA2/COL5A1/COL1A2/LAMA2/LAMB3/SPP1/SV2B/ITGB1/LAMB1/ITGB3
KEGG_CHRONIC_MYELOID_LEUKEMIA	KEGG_CHRONIC_MYELOID_LEUKEMIA	KEGG_CHRONIC_MYELOID_LEUKEMIA	72	0.360002180446062	1.63325113621408	0.00752215108052745	0.0193602904859477	0.0107737452922136	4399	tags=51%, list=32%, signal=35%	CBLB/RB1/MYC/NFKBIA/MAPK1/TGFBR1/NFKB1/CDKN1B/TGFBR2/CBL/CTBP2/IKBKB/NRAS/HDAC1/SMAD4/CDK6/AKT3/SOS1/GAB2/PIK3CD/MAP2K1/PIK3CA/TGFB2/PIK3CG/CDKN1A/PIK3R1/MDM2/RELA/E2F3/TP53/CTBP1/SHC4/RAF1/STAT5A/BRAF/GRB2/KRAS
KEGG_PORPHYRIN_AND_CHLOROPHYLL_METABOLISM	KEGG_PORPHYRIN_AND_CHLOROPHYLL_METABOLISM	KEGG_PORPHYRIN_AND_CHLOROPHYLL_METABOLISM	25	-0.478597826043089	-1.80495330396309	0.0118382665554887	0.0291073548633001	0.0161978575504788	3154	tags=56%, list=23%, signal=43%	HMOX1/GUSB/HMOX2/COX10/HMBS/UROD/FECH/FTH1/MMAB/EARS2/ALAD/BLVRB/UROS/UGT2B28
KEGG_GLYCOSAMINOGLYCAN_BIOSYNTHESIS_CHONDROITIN_SULFATE	KEGG_GLYCOSAMINOGLYCAN_BIOSYNTHESIS_CHONDROITIN_SULFATE	KEGG_GLYCOSAMINOGLYCAN_BIOSYNTHESIS_CHONDROITIN_SULFATE	22	0.500961893924796	1.74684302591693	0.0117359944885711	0.0291073548633001	0.0161978575504788	3347	tags=55%, list=24%, signal=41%	CHST15/CHSY1/DSE/CSGALNACT1/CSGALNACT2/CHST11/CHST7/XYLT1/CHPF2/CHSY3/UST/CHST14
KEGG_ARACHIDONIC_ACID_METABOLISM	KEGG_ARACHIDONIC_ACID_METABOLISM	KEGG_ARACHIDONIC_ACID_METABOLISM	47	-0.387161623603275	-1.69444779769776	0.0118654185430013	0.0291073548633001	0.0161978575504788	2881	tags=47%, list=21%, signal=37%	CYP2J2/PLA2G1B/CBR1/CYP2C8/ALOX15/GPX5/PLA2G3/ALOX12B/GPX4/CYP4F2/CYP4A22/GGT7/AKR1C3/EPHX2/PLA2G12B/CYP4A11/CYP4F3/GGT1/CYP2B6/GPX3/PTGES2/GGT6
KEGG_PENTOSE_AND_GLUCURONATE_INTERCONVERSIONS	KEGG_PENTOSE_AND_GLUCURONATE_INTERCONVERSIONS	KEGG_PENTOSE_AND_GLUCURONATE_INTERCONVERSIONS	13	-0.571801848471876	-1.72931219314798	0.0138792199305425	0.0330157201378056	0.0183728110723289	604	tags=38%, list=4%, signal=37%	XYLB/DCXR/UGT2B28/DHDH/CRYL1
KEGG_STEROID_HORMONE_BIOSYNTHESIS	KEGG_STEROID_HORMONE_BIOSYNTHESIS	KEGG_STEROID_HORMONE_BIOSYNTHESIS	38	-0.391288263450848	-1.64239176954997	0.0138067017665726	0.0330157201378056	0.0183728110723289	3561	tags=45%, list=26%, signal=33%	SULT2B1/CYP11A1/HSD17B3/AKR1C4/HSD17B1/CYP3A43/CYP11B1/SRD5A2/HSD3B2/CYP11B2/CYP3A7/AKR1C3/CYP3A4/HSD11B2/HSD17B8/CYP17A1/UGT2B28
KEGG_MATURITY_ONSET_DIABETES_OF_THE_YOUNG	KEGG_MATURITY_ONSET_DIABETES_OF_THE_YOUNG	KEGG_MATURITY_ONSET_DIABETES_OF_THE_YOUNG	19	-0.506540886312823	-1.75155597883465	0.0164602381305746	0.0385710057686599	0.0214642539644571	3323	tags=58%, list=24%, signal=44%	NEUROG3/PAX4/HNF4G/FOXA2/GCK/SLC2A2/INS/PDX1/HNF1A/PKLR/HNF4A
KEGG_DRUG_METABOLISM_OTHER_ENZYMES	KEGG_DRUG_METABOLISM_OTHER_ENZYMES	KEGG_DRUG_METABOLISM_OTHER_ENZYMES	36	-0.39037740673175	-1.62045677461457	0.0179325513839676	0.0414030965776899	0.0230402749979769	1541	tags=31%, list=11%, signal=27%	UPP2/CYP2A6/UCK1/CYP3A7/TPMT/CYP2A13/CYP3A4/DPYS/UGT2B28/CES2/UPB1
KEGG_BASAL_TRANSCRIPTION_FACTORS	KEGG_BASAL_TRANSCRIPTION_FACTORS	KEGG_BASAL_TRANSCRIPTION_FACTORS	31	0.4232250588934	1.59663375521115	0.0213535405906051	0.0485870416336956	0.0270380452939774	4442	tags=58%, list=32%, signal=39%	TBPL1/GTF2E1/TAF5/TAF7/TAF5L/GTF2E2/GTF2B/TAF9B/GTF2A2/TBP/GTF2A1/TAF11/STON1/TAF2/GTF2H1/TAF1/TAF12/TAF4B

## Sheet: PTGER3_GSEA_results
	ID	Description	setSize	enrichmentScore	NES	pvalue	p.adjust	qvalue	rank	leading_edge	core_enrichment
KEGG_GRAFT_VERSUS_HOST_DISEASE	KEGG_GRAFT_VERSUS_HOST_DISEASE	KEGG_GRAFT_VERSUS_HOST_DISEASE	32	-0.840734591326368	-3.28633584964319	1e-10	1.20769230769231e-09	6.72064777327935e-10	2068	tags=94%, list=15%, signal=80%	HLA-DQA1/HLA-DOA/FAS/HLA-B/FASLG/HLA-DRA/HLA-G/TNF/CD80/IL1A/KIR3DL1/IL6/IFNG/CD28/KLRD1/HLA-C/HLA-F/HLA-DPA1/HLA-E/HLA-DMB/GZMB/HLA-DQB1/HLA-DRB1/IL1B/PRF1/HLA-DPB1/HLA-A/CD86/HLA-DMA/HLA-DOB
KEGG_SYSTEMIC_LUPUS_ERYTHEMATOSUS	KEGG_SYSTEMIC_LUPUS_ERYTHEMATOSUS	KEGG_SYSTEMIC_LUPUS_ERYTHEMATOSUS	44	-0.769421266784131	-3.20344996324067	1e-10	1.20769230769231e-09	6.72064777327935e-10	2068	tags=73%, list=15%, signal=62%	HLA-DQA1/HLA-DOA/HLA-DRA/GRIN2A/TNF/CD80/CD40LG/IFNG/FCGR2C/CD28/C6/TRIM21/C1S/CD40/CTSG/FCGR3B/HLA-DPA1/HLA-DMB/HLA-DQB1/HLA-DRB1/HLA-DPB1/CD86/ACTN1/HLA-DMA/C1R/FCGR2A/C2/C1QB/HLA-DOB/C1QC/FCGR2B/C3
KEGG_ALLOGRAFT_REJECTION	KEGG_ALLOGRAFT_REJECTION	KEGG_ALLOGRAFT_REJECTION	29	-0.824112055501212	-3.11758389863831	1e-10	1.20769230769231e-09	6.72064777327935e-10	2314	tags=97%, list=17%, signal=80%	IL12B/HLA-DQA1/HLA-DOA/FAS/HLA-B/FASLG/HLA-DRA/HLA-G/TNF/CD80/CD40LG/IFNG/CD28/HLA-C/HLA-F/CD40/HLA-DPA1/HLA-E/HLA-DMB/GZMB/HLA-DQB1/HLA-DRB1/PRF1/HLA-DPB1/HLA-A/CD86/HLA-DMA/HLA-DOB
KEGG_LEISHMANIA_INFECTION	KEGG_LEISHMANIA_INFECTION	KEGG_LEISHMANIA_INFECTION	63	-0.68354754990011	-3.07772729542366	1e-10	1.20769230769231e-09	6.72064777327935e-10	2314	tags=63%, list=17%, signal=53%	IL12B/TGFB1/MAPK13/HLA-DQA1/HLA-DOA/IRAK4/PTGS2/HLA-DRA/MAPK1/TGFB2/TNF/IL1A/NFKBIA/IFNG/STAT1/FCGR2C/IFNGR2/ITGB2/FCGR3B/HLA-DPA1/HLA-DMB/TLR2/HLA-DQB1/HLA-DRB1/IL1B/HLA-DPB1/ITGA4/PRKCB/FOS/PTPN6/NCF2/HLA-DMA/MARCKSL1/JUN/FCGR2A/ITGAM/HLA-DOB/MYD88/NCF4/C3
KEGG_AUTOIMMUNE_THYROID_DISEASE	KEGG_AUTOIMMUNE_THYROID_DISEASE	KEGG_AUTOIMMUNE_THYROID_DISEASE	36	-0.747047330877591	-2.98879736761457	1e-10	1.20769230769231e-09	6.72064777327935e-10	2068	tags=72%, list=15%, signal=62%	HLA-DQA1/HLA-DOA/FAS/HLA-B/FASLG/HLA-DRA/HLA-G/CD80/CD40LG/CD28/CTLA4/HLA-C/HLA-F/CD40/HLA-DPA1/HLA-E/HLA-DMB/GZMB/HLA-DQB1/HLA-DRB1/PRF1/HLA-DPB1/HLA-A/CD86/HLA-DMA/HLA-DOB
KEGG_PRIMARY_IMMUNODEFICIENCY	KEGG_PRIMARY_IMMUNODEFICIENCY	KEGG_PRIMARY_IMMUNODEFICIENCY	32	-0.753868512972902	-2.94678623391899	1e-10	1.20769230769231e-09	6.72064777327935e-10	1461	tags=62%, list=11%, signal=56%	CD40LG/TAP2/BTK/DCLRE1C/CD79A/PTPRC/ICOS/CIITA/CD3E/CD8A/CD19/LCK/CD40/ZAP70/CD4/JAK3/CD3D/TAP1/IL7R/ADA
KEGG_VALINE_LEUCINE_AND_ISOLEUCINE_DEGRADATION	KEGG_VALINE_LEUCINE_AND_ISOLEUCINE_DEGRADATION	KEGG_VALINE_LEUCINE_AND_ISOLEUCINE_DEGRADATION	42	0.796990119004572	2.90631187034184	1e-10	1.20769230769231e-09	6.72064777327935e-10	2410	tags=90%, list=18%, signal=75%	OXCT1/MCCC1/AUH/HIBADH/ACAT1/DBT/ALDH2/IVD/ACADSB/BCKDHB/ACAD8/DLD/ACADM/ALDH3A2/HMGCL/HIBCH/HADH/ALDH6A1/MCEE/ALDH7A1/HMGCS2/PCCB/HADHB/ACAA2/ABAT/ECHS1/HADHA/EHHADH/ALDH9A1/ACAA1/BCKDHA/HSD17B10/PCCA/MCCC2/ACAT2/ALDH1B1/AOX1/ACADS
KEGG_PEROXISOME	KEGG_PEROXISOME	KEGG_PEROXISOME	73	0.684099723912261	2.78205463499314	1e-10	1.20769230769231e-09	6.72064777327935e-10	2130	tags=67%, list=16%, signal=57%	IDH2/EPHX2/PEX7/NUDT12/PXMP2/HAO2/PEX3/HMGCL/PECR/DAO/ACOX2/SCP2/AGXT/SLC27A2/PXMP4/CAT/ACSL1/PEX19/PEX1/IDH1/ACOT8/ACSL3/HACL1/ABCD3/PHYH/ACOX1/PEX11A/PEX5/SOD1/DDO/EHHADH/PEX12/PIPOX/ACAA1/HSD17B4/SLC25A17/PRDX5/DECR2/PEX11G/PMVK/ECH1/ACOX3/PEX2/PEX11B/HAO1/PRDX1/PEX10/MVK/CRAT
KEGG_OXIDATIVE_PHOSPHORYLATION	KEGG_OXIDATIVE_PHOSPHORYLATION	KEGG_OXIDATIVE_PHOSPHORYLATION	94	0.657287843004359	2.77786327620884	1e-10	1.20769230769231e-09	6.72064777327935e-10	3237	tags=72%, list=24%, signal=56%	ATP6V0A4/COX7B/COX5A/UQCRFS1/CYC1/ATP6V1C2/NDUFS2/ATP6V0D2/NDUFC1/SDHA/COX4I1/NDUFS3/UQCR10/ATP6V1A/COX6A1/NDUFB9/NDUFAB1/NDUFA8/ATP6V1G3/SDHB/UQCRC2/UQCRC1/COX8A/ATP6V1D/NDUFA5/UQCR11/COX7A2L/NDUFA6/ATP6V1E1/NDUFS1/UQCRB/ATP6V1B2/COX5B/ATP6V1B1/NDUFB5/NDUFV1/NDUFA1/NDUFS8/NDUFA11/ATP6V1C1/SDHD/ATP6V0E2/NDUFA9/ATP4B/NDUFS4/NDUFA4/NDUFB10/ATP6V0D1/NDUFB6/ATP12A/ATP6V0B/NDUFB3/ATP6AP1/NDUFB7/SDHC/A…
KEGG_BUTANOATE_METABOLISM	KEGG_BUTANOATE_METABOLISM	KEGG_BUTANOATE_METABOLISM	30	0.80222907069398	2.71225981266386	1e-10	1.20769230769231e-09	6.72064777327935e-10	2410	tags=87%, list=18%, signal=72%	OXCT1/BDH1/ACAT1/L2HGDH/ALDH2/ALDH3A2/HMGCL/HADH/BDH2/ACSM3/ALDH7A1/HMGCS2/AACS/ALDH5A1/PDHB/ABAT/GAD1/ECHS1/HADHA/EHHADH/PDHA1/ALDH9A1/ACSM5/ACAT2/ALDH1B1/ACADS
KEGG_CITRATE_CYCLE_TCA_CYCLE	KEGG_CITRATE_CYCLE_TCA_CYCLE	KEGG_CITRATE_CYCLE_TCA_CYCLE	29	0.787036576617649	2.64697860777743	1e-10	1.20769230769231e-09	6.72064777327935e-10	2659	tags=93%, list=19%, signal=75%	IDH2/SDHA/SUCLG2/DLD/SUCLG1/IDH3B/DLAT/SUCLA2/SDHB/MDH2/FH/PDHB/IDH1/PDHA1/ACO2/PCK2/ACO1/SDHD/MDH1/OGDH/OGDHL/PCK1/ACLY/IDH3A/IDH3G/SDHC/PC
KEGG_PROPANOATE_METABOLISM	KEGG_PROPANOATE_METABOLISM	KEGG_PROPANOATE_METABOLISM	28	0.781402995801224	2.61658549000549	1e-10	1.20769230769231e-09	6.72064777327935e-10	1437	tags=79%, list=10%, signal=70%	LDHB/ACAT1/ALDH2/SUCLG2/ACSS3/SUCLG1/ACADM/ALDH3A2/SUCLA2/HIBCH/ALDH6A1/MCEE/ALDH7A1/PCCB/ABAT/ACACB/ECHS1/HADHA/EHHADH/ALDH9A1/ACSS1/PCCA
KEGG_PARKINSONS_DISEASE	KEGG_PARKINSONS_DISEASE	KEGG_PARKINSONS_DISEASE	87	0.592390559312645	2.48061982479952	1e-10	1.20769230769231e-09	6.72064777327935e-10	2999	tags=62%, list=22%, signal=49%	COX7B/CYCS/COX5A/UQCRFS1/CYC1/SLC25A5/NDUFS2/NDUFC1/SLC25A4/SDHA/COX4I1/NDUFS3/UQCR10/PINK1/COX6A1/NDUFB9/NDUFAB1/NDUFA8/SDHB/UQCRC2/UQCRC1/COX8A/NDUFA5/UQCR11/COX7A2L/NDUFA6/CASP9/NDUFS1/VDAC1/UQCRB/COX5B/NDUFB5/NDUFV1/NDUFA1/NDUFS8/SDHD/NDUFA9/NDUFS4/NDUFA4/NDUFB10/PPID/SLC25A6/NDUFB6/NDUFB3/NDUFB7/VDAC3/SDHC/NDUFA2/NDUFB2/UBE2J2/NDUFC2/NDUFS7/UQCRQ/UCHL1
KEGG_HEMATOPOIETIC_CELL_LINEAGE	KEGG_HEMATOPOIETIC_CELL_LINEAGE	KEGG_HEMATOPOIETIC_CELL_LINEAGE	76	-0.568802146778738	-2.62464529219002	1.58097917501627e-10	1.77295521769682e-09	9.86626101701882e-10	1633	tags=47%, list=12%, signal=42%	HLA-DRA/TNF/IL1A/IL2RA/CD55/IL6/ITGA5/IL3RA/IL1R1/FLT3LG/CD3E/CD14/IL7/ITGA3/CD8A/CSF2RA/CD19/CD1C/CD3G/CD37/HLA-DRB1/MS4A1/CSF3R/IL1B/CD4/IL4R/ITGA4/CD2/CD44/CD33/CD3D/CD38/IL7R/ITGAM/CD1D/CSF1R
KEGG_INTESTINAL_IMMUNE_NETWORK_FOR_IGA_PRODUCTION	KEGG_INTESTINAL_IMMUNE_NETWORK_FOR_IGA_PRODUCTION	KEGG_INTESTINAL_IMMUNE_NETWORK_FOR_IGA_PRODUCTION	38	-0.71250514040413	-2.87236700350166	1.81101170579317e-10	1.89552558539685e-09	1.05483488828655e-09	2338	tags=68%, list=17%, signal=57%	IL15/TGFB1/HLA-DQA1/HLA-DOA/HLA-DRA/CXCR4/CD80/CD40LG/PIGR/IL6/MAP3K14/CD28/ICOS/CD40/HLA-DPA1/HLA-DMB/HLA-DQB1/HLA-DRB1/HLA-DPB1/ITGA4/IL15RA/CD86/HLA-DMA/TNFRSF17/TNFSF13B/HLA-DOB
KEGG_ARGININE_AND_PROLINE_METABOLISM	KEGG_ARGININE_AND_PROLINE_METABOLISM	KEGG_ARGININE_AND_PROLINE_METABOLISM	47	0.681644914907178	2.5573128742261	1.9383620808236e-10	1.90201779180816e-09	1.05844771518657e-09	1779	tags=60%, list=13%, signal=52%	GOT1/SMS/ALDH2/PRODH/MAOB/ACY1/ALDH3A2/CKB/DAO/GLUD1/ALDH7A1/MAOA/SAT2/AGMAT/PRODH2/NAGS/GLUD2/P4HA2/ASS1/GLS2/GOT2/ARG2/ALDH9A1/ODC1/OAT/GATM/ALDH4A1/ASL
KEGG_TYPE_I_DIABETES_MELLITUS	KEGG_TYPE_I_DIABETES_MELLITUS	KEGG_TYPE_I_DIABETES_MELLITUS	37	-0.704405504341782	-2.83607687426666	8.44722476042021e-10	7.80126051403513e-09	4.34129817408593e-09	2314	tags=78%, list=17%, signal=65%	IL12B/HLA-DQA1/HLA-DOA/FAS/HLA-B/FASLG/HLA-DRA/HLA-G/PTPRN2/TNF/CD80/IL1A/IFNG/CD28/HLA-C/HLA-F/HLA-DPA1/HLA-E/HLA-DMB/GZMB/HLA-DQB1/HLA-DRB1/IL1B/PRF1/HLA-DPB1/HLA-A/CD86/HLA-DMA/HLA-DOB
KEGG_T_CELL_RECEPTOR_SIGNALING_PATHWAY	KEGG_T_CELL_RECEPTOR_SIGNALING_PATHWAY	KEGG_T_CELL_RECEPTOR_SIGNALING_PATHWAY	99	-0.497723966730912	-2.45170402475427	1.30670851260814e-09	1.13974020266377e-08	6.34250330681145e-09	2457	tags=42%, list=18%, signal=35%	IKBKB/PPP3CA/CD8B/NCK2/PIK3R5/MAPK13/GRB2/PIK3CG/PLCG1/NFATC1/PPP3CC/MAPK1/TNF/CD40LG/CBLB/NFKBIA/PIK3CD/IFNG/MAP3K14/CD28/CTLA4/PTPRC/NFKBIE/ICOS/PAK3/MAP3K8/CBL/CD3E/CD8A/CD3G/LCK/ZAP70/CD4/CD247/FOS/ITK/PTPN6/CD3D/JUN/NFATC2/VAV1/LCP2
KEGG_VIRAL_MYOCARDITIS	KEGG_VIRAL_MYOCARDITIS	KEGG_VIRAL_MYOCARDITIS	64	-0.56425875626214	-2.5602528576431	7.36641296269109e-09	6.08698334285527e-08	3.38732562827347e-08	2190	tags=53%, list=16%, signal=45%	ACTG1/HLA-DQA1/CASP8/HLA-DOA/HLA-B/EIF4G3/CAV1/HLA-DRA/HLA-G/CD80/CD40LG/CD55/CD28/ACTB/HLA-C/HLA-F/ITGB2/CD40/HLA-DPA1/HLA-E/HLA-DMB/HLA-DQB1/HLA-DRB1/PRF1/HLA-DPB1/HLA-A/BID/CD86/HLA-DMA/ICAM1/CASP3/ITGAL/HLA-DOB/RAC2
KEGG_PYRUVATE_METABOLISM	KEGG_PYRUVATE_METABOLISM	KEGG_PYRUVATE_METABOLISM	36	0.696658769876694	2.46791323078489	8.12507946870102e-09	6.3781873829303e-08	3.54937682053781e-08	2185	tags=69%, list=16%, signal=59%	LDHB/ACAT1/ALDH2/DLD/GRHPR/DLAT/ACOT12/ALDH3A2/MDH2/ALDH7A1/PDHB/HAGH/GLO1/PKLR/ME3/ACACB/LDHD/PDHA1/ALDH9A1/ACSS1/PCK2/MDH1/PCK1/ACAT2/ALDH1B1
KEGG_TOLL_LIKE_RECEPTOR_SIGNALING_PATHWAY	KEGG_TOLL_LIKE_RECEPTOR_SIGNALING_PATHWAY	KEGG_TOLL_LIKE_RECEPTOR_SIGNALING_PATHWAY	91	-0.50476988103482	-2.44306059352884	8.94976286692344e-09	6.69101319098562e-08	3.72346024037416e-08	3028	tags=49%, list=22%, signal=39%	SPP1/RELA/IRAK1/TICAM1/TLR4/TLR5/IKBKB/IL12B/PIK3R5/MAPK13/PIK3CG/IRF5/CASP8/IRF3/IRAK4/CTSK/MAPK1/TNF/CD80/TLR1/CXCL10/NFKBIA/CXCL9/PIK3CD/IL6/STAT1/CXCL11/TRAF3/MAP3K8/CD14/TLR7/CCL4/CD40/TLR2/IKBKE/IL1B/TLR8/FOS/CD86/CCL5/JUN/IRF7/LY96/MYD88/IFNAR2
KEGG_GLYCINE_SERINE_AND_THREONINE_METABOLISM	KEGG_GLYCINE_SERINE_AND_THREONINE_METABOLISM	KEGG_GLYCINE_SERINE_AND_THREONINE_METABOLISM	30	0.732643577449293	2.47699791083738	1.57456658453227e-08	1.12366797168894e-07	6.25306346967362e-08	2341	tags=70%, list=17%, signal=58%	GCAT/AMT/CTH/DLD/SHMT1/MAOB/DMGDH/DAO/MAOA/AGXT/AGXT2/GLYCTK/BHMT/PSAT1/PIPOX/CHDH/PSPH/GATM/SARDH/GLDC/GAMT
KEGG_RIBOSOME	KEGG_RIBOSOME	KEGG_RIBOSOME	62	-0.565563413985172	-2.5416361916977	1.90336066562592e-08	1.29925054131856e-07	7.23015721954009e-08	3393	tags=58%, list=25%, signal=44%	RPL4/RPS3A/RPL7A/RPL11/RPL14/RPL28/RPL19/RPS16/RPL35A/RPL15/RPS4Y1/RPS5/RPL10/RPL26/RPL38/RPL10L/RPL37A/RPS2/RPL36AL/RPL27A/RPS9/RPS25/RPLP2/RPL36A/RPS24/RPS20/RPS3/RPS8/RPL35/RPL29/FAU/RPL36/RPS19/RPL13A/RPL22L1/RPL12
KEGG_FATTY_ACID_METABOLISM	KEGG_FATTY_ACID_METABOLISM	KEGG_FATTY_ACID_METABOLISM	38	0.675720892190593	2.42077750472526	2.51786223825794e-08	1.64710154752707e-07	9.16590200769339e-08	2555	tags=74%, list=19%, signal=60%	ACADL/ACAT1/ALDH2/ACADSB/ADH5/ACADM/ALDH3A2/HADH/ALDH7A1/HADHB/GCDH/ADH6/ACAA2/ACSL1/ACSL3/ECHS1/ACOX1/CPT2/HADHA/EHHADH/ALDH9A1/ACAA1/ACOX3/ACAT2/ALDH1B1/CYP4A11/ACADS/CPT1A
KEGG_ANTIGEN_PROCESSING_AND_PRESENTATION	KEGG_ANTIGEN_PROCESSING_AND_PRESENTATION	KEGG_ANTIGEN_PROCESSING_AND_PRESENTATION	66	-0.539453703077314	-2.45596841067386	2.64166183405947e-08	1.65896363178935e-07	9.23191293587101e-08	2355	tags=52%, list=17%, signal=43%	CD8B/RFX5/HLA-DQA1/HLA-DOA/CALR/HLA-B/HLA-DRA/HLA-G/PSME1/KIR3DL1/TAP2/KLRC3/CD74/KLRD1/IFI30/HLA-C/HLA-F/CIITA/CD8A/B2M/HLA-DPA1/HLA-E/HLA-DMB/HLA-DQB1/HLA-DRB1/HLA-DPB1/CD4/CTSS/HLA-A/HLA-DMA/PSME2/TAP1/HSPA6/HLA-DOB
KEGG_NOD_LIKE_RECEPTOR_SIGNALING_PATHWAY	KEGG_NOD_LIKE_RECEPTOR_SIGNALING_PATHWAY	KEGG_NOD_LIKE_RECEPTOR_SIGNALING_PATHWAY	58	-0.561969484980138	-2.46916760782753	7.755119961203e-08	4.68289936118796e-07	2.60597148493866e-07	3039	tags=64%, list=22%, signal=50%	CCL11/RELA/MEFV/HSP90B1/CASP5/NAIP/IKBKB/MAPK13/CASP8/BIRC2/CCL7/CCL8/IL18/CARD8/NLRC4/MAPK1/TNF/NFKBIA/NLRP1/CARD9/IL6/CCL2/PSTPIP1/NOD2/NLRP3/CARD6/CCL13/IL1B/RIPK2/NOD1/CCL5/CASP1/CXCL1/CXCL2/TNFAIP3/PYCARD/BIRC3
KEGG_TRYPTOPHAN_METABOLISM	KEGG_TRYPTOPHAN_METABOLISM	KEGG_TRYPTOPHAN_METABOLISM	35	0.672477982703323	2.36648150236903	1.34964247755374e-07	7.84792107318287e-07	4.36726415738638e-07	2223	tags=71%, list=16%, signal=60%	ACAT1/ALDH2/AFMID/MAOB/DDC/ALDH3A2/HADH/ALDH7A1/MAOA/GCDH/CAT/ACMSD/KMO/ECHS1/AADAT/HADHA/EHHADH/ALDH9A1/KYNU/HAAO/OGDH/OGDHL/ACAT2/ALDH1B1/AOX1
KEGG_B_CELL_RECEPTOR_SIGNALING_PATHWAY	KEGG_B_CELL_RECEPTOR_SIGNALING_PATHWAY	KEGG_B_CELL_RECEPTOR_SIGNALING_PATHWAY	73	-0.5023311316721	-2.31365359830025	2.14555870018422e-07	1.20304541403187e-06	6.69478842538685e-07	3539	tags=53%, list=26%, signal=40%	NFKB1/NRAS/CARD11/AKT3/KRAS/SYK/MALT1/RELA/SOS1/PIK3AP1/IKBKB/PPP3CA/CD81/PIK3R5/GRB2/PIK3CG/NFATC1/PPP3CC/MAPK1/NFKBIA/PIK3CD/BTK/CD72/CD79A/NFKBIE/CD19/LYN/INPP5D/PRKCB/FOS/PTPN6/JUN/NFATC2/VAV1/LILRB3/DAPP1/RAC2/FCGR2B/IFITM1
KEGG_ASTHMA	KEGG_ASTHMA	KEGG_ASTHMA	19	-0.763847526150049	-2.54916763724437	3.6680164408804e-07	1.98578821109732e-06	1.10506484425798e-06	2364	tags=84%, list=17%, signal=70%	RNASE3/HLA-DQA1/HLA-DOA/HLA-DRA/TNF/CD40LG/CD40/HLA-DPA1/HLA-DMB/HLA-DQB1/HLA-DRB1/HLA-DPB1/HLA-DMA/FCER1G/MS4A2/HLA-DOB
KEGG_ALANINE_ASPARTATE_AND_GLUTAMATE_METABOLISM	KEGG_ALANINE_ASPARTATE_AND_GLUTAMATE_METABOLISM	KEGG_ALANINE_ASPARTATE_AND_GLUTAMATE_METABOLISM	28	0.685072579349581	2.29401599476686	1.00006043415202e-06	5.23364960539559e-06	2.91245670296905e-06	1779	tags=64%, list=13%, signal=56%	GOT1/GLUD1/ACY3/ALDH5A1/GPT/AGXT/ABAT/AGXT2/GAD1/GLUD2/ASPA/ASS1/GLS2/DDO/GOT2/NIT2/ALDH4A1/ASL
KEGG_BETA_ALANINE_METABOLISM	KEGG_BETA_ALANINE_METABOLISM	KEGG_BETA_ALANINE_METABOLISM	20	0.741634646192965	2.28896118224297	2.08081338072269e-06	1.05383129281762e-05	5.86443159932031e-06	2185	tags=80%, list=16%, signal=67%	SMS/ALDH2/ACADM/ALDH3A2/HIBCH/CNDP1/ALDH7A1/ABAT/GAD1/DPYS/ECHS1/HADHA/EHHADH/ALDH9A1/UPB1/ALDH1B1
KEGG_LYSINE_DEGRADATION	KEGG_LYSINE_DEGRADATION	KEGG_LYSINE_DEGRADATION	39	0.609502275842703	2.20221328766304	3.60418685616498e-06	1.76830417630594e-05	9.8403785875557e-06	2463	tags=56%, list=18%, signal=46%	ACAT1/ALDH2/ALDH3A2/HADH/ALDH7A1/GCDH/BBOX1/ECHS1/AADAT/AASS/HADHA/EHHADH/ALDH9A1/PIPOX/SETMAR/OGDH/OGDHL/ACAT2/ALDH1B1/AASDH/PLOD1/SETD1A
KEGG_GLYCOLYSIS_GLUCONEOGENESIS	KEGG_GLYCOLYSIS_GLUCONEOGENESIS	KEGG_GLYCOLYSIS_GLUCONEOGENESIS	52	0.556204439173016	2.11179332058945	4.27827553744045e-06	2.03542199811561e-05	1.13268538949779e-05	2428	tags=56%, list=18%, signal=46%	LDHB/ALDH2/DLD/ADH5/DLAT/ALDH3A2/GALM/ALDH7A1/PDHB/PFKM/ADH6/PKLR/FBP1/PGK1/PDHA1/ALDH9A1/ACSS1/PGM1/ENO1/AKR1A1/PCK2/TPI1/PGAM2/ALDH3B1/GAPDH/PCK1/ALDH1B1/ALDOB/GPI
KEGG_CYTOSOLIC_DNA_SENSING_PATHWAY	KEGG_CYTOSOLIC_DNA_SENSING_PATHWAY	KEGG_CYTOSOLIC_DNA_SENSING_PATHWAY	45	-0.544348296693628	-2.28241838600687	4.66480048380737e-06	2.15404022340517e-05	1.19869486116412e-05	1904	tags=44%, list=14%, signal=38%	IRF3/ZBP1/IL33/IL18/POLR3G/CXCL10/NFKBIA/POLR3GL/TREX1/IL6/ADAR/CCL4/IKBKE/IL1B/RIPK3/CCL5/CASP1/AIM2/IRF7/PYCARD
KEGG_TYROSINE_METABOLISM	KEGG_TYROSINE_METABOLISM	KEGG_TYROSINE_METABOLISM	35	0.623906143623887	2.19555492681713	6.29544478505981e-06	2.82395666072683e-05	1.57149448769914e-05	3200	tags=66%, list=23%, signal=51%	TYRP1/GOT1/ADH5/MAOB/DDC/MAOA/MIF/ADH6/HGD/METTL6/GOT2/HPD/FAH/ALDH3B1/AOX1/TRMT11/GSTZ1/PNMT/LCMT2/DBH/COMT/DCT/ADH1C
KEGG_CARDIAC_MUSCLE_CONTRACTION	KEGG_CARDIAC_MUSCLE_CONTRACTION	KEGG_CARDIAC_MUSCLE_CONTRACTION	60	0.533142888738699	2.08184810636867	6.52522826453656e-06	2.84572454870067e-05	1.58360802911267e-05	1133	tags=30%, list=8%, signal=28%	COX7B/ATP1B1/COX5A/UQCRFS1/ATP1A1/CYC1/COX4I1/UQCR10/COX6A1/CACNB2/UQCRC2/UQCRC1/COX8A/UQCR11/FXYD2/COX7A2L/UQCRB/COX5B
KEGG_PPAR_SIGNALING_PATHWAY	KEGG_PPAR_SIGNALING_PATHWAY	KEGG_PPAR_SIGNALING_PATHWAY	62	0.522002692495492	2.05487049044572	1.24684611367258e-05	5.29067134720525e-05	2.94418854722116e-05	2593	tags=47%, list=19%, signal=38%	ACADL/ACADM/LPL/HMGCS2/ACOX2/GK/SCP2/SLC27A2/ACSL1/AQP7/ACSL3/ACOX1/CPT2/EHHADH/ACAA1/PPARG/PCK2/PPARA/PDPK1/SLC27A5/ACOX3/APOC3/CYP27A1/FABP1/PCK1/FABP3/CYP4A11/CPT1A/RXRA
KEGG_DRUG_METABOLISM_CYTOCHROME_P450	KEGG_DRUG_METABOLISM_CYTOCHROME_P450	KEGG_DRUG_METABOLISM_CYTOCHROME_P450	53	0.535833297665643	2.04500779602647	2.43516150816395e-05	0.000100610620205721	5.59884778885339e-05	2677	tags=45%, list=20%, signal=37%	GSTM3/ADH5/MAOB/CYP3A7/MAOA/GSTM4/GSTA1/GSTO2/ADH6/FMO5/CYP3A4/FMO4/GSTA3/FMO1/MGST3/UGT1A6/UGT2B28/ALDH3B1/GSTA4/MGST1/AOX1/GSTO1/GSTZ1/CYP2B6
KEGG_HISTIDINE_METABOLISM	KEGG_HISTIDINE_METABOLISM	KEGG_HISTIDINE_METABOLISM	25	0.658961182657537	2.13806028039193	3.76776330527525e-05	0.000151676625366209	8.44060335594726e-05	2957	tags=72%, list=22%, signal=57%	ALDH2/MAOB/DDC/ALDH3A2/CNDP1/ALDH7A1/MAOA/ACY3/ASPA/METTL6/ALDH9A1/AMDHD1/ALDH3B1/ALDH1B1/TRMT11/FTCD/LCMT2/HNMT
KEGG_PROXIMAL_TUBULE_BICARBONATE_RECLAMATION	KEGG_PROXIMAL_TUBULE_BICARBONATE_RECLAMATION	KEGG_PROXIMAL_TUBULE_BICARBONATE_RECLAMATION	20	0.685647442529329	2.11616378591549	5.06347140201664e-05	0.000198741252529153	0.000110596875359837	2564	tags=70%, list=19%, signal=57%	ATP1B1/ATP1A1/CA2/AQP1/GLUD1/FXYD2/GLUD2/GLS2/PCK2/MDH1/SLC25A10/ATP1B2/PCK1/GLS
KEGG_AMINOACYL_TRNA_BIOSYNTHESIS	KEGG_AMINOACYL_TRNA_BIOSYNTHESIS	KEGG_AMINOACYL_TRNA_BIOSYNTHESIS	21	0.662184636331255	2.06290462669052	7.81026055849153e-05	0.000299075831142237	0.000166431739757329	3970	tags=81%, list=29%, signal=58%	NARS2/EARS2/DARS2/SEPSECS/FARS2/IARS2/LARS2/TARS2/HARS2/MTFMT/VARS2/FARSA/WARS2/RARS2/MARS2/SARS2/PSTK
KEGG_APOPTOSIS	KEGG_APOPTOSIS	KEGG_APOPTOSIS	82	-0.398188258965755	-1.88250124587004	8.13633269964841e-05	0.000304143865201143	0.000169252033601709	3157	tags=51%, list=23%, signal=40%	TNFRSF10B/NFKB1/AKT3/FADD/EXOG/CAPN1/TRADD/RELA/IRAK1/CASP7/IL1RAP/IKBKB/PPP3CA/PIK3R5/ATM/IRAK2/PIK3CG/CASP8/BIRC2/IRAK4/FAS/PPP3CC/FASLG/TNF/IL1A/CASP6/NFKBIA/PIK3CD/MAP3K14/IL3RA/TNFRSF10A/IL1R1/IRAK3/IL1B/TP53/BID/APAF1/CASP3/TNFRSF1A/CSF2RB/MYD88/BIRC3
KEGG_GLYCOSAMINOGLYCAN_BIOSYNTHESIS_CHONDROITIN_SULFATE	KEGG_GLYCOSAMINOGLYCAN_BIOSYNTHESIS_CHONDROITIN_SULFATE	KEGG_GLYCOSAMINOGLYCAN_BIOSYNTHESIS_CHONDROITIN_SULFATE	22	-0.633777512521978	-2.23693327582076	0.000166252965735053	0.000607016642334959	0.000337796723525321	1649	tags=45%, list=12%, signal=40%	CHSY3/CHST7/CSGALNACT1/XYLT1/DSE/CHST15/CSGALNACT2/CHSY1/CHPF2/CHST11
KEGG_FC_GAMMA_R_MEDIATED_PHAGOCYTOSIS	KEGG_FC_GAMMA_R_MEDIATED_PHAGOCYTOSIS	KEGG_FC_GAMMA_R_MEDIATED_PHAGOCYTOSIS	87	-0.366535747955088	-1.75421669264171	0.000341239273127098	0.00121760377002169	0.000677580374869596	2391	tags=33%, list=17%, signal=28%	LIMK2/LIMK1/PIK3R5/PIK3CG/PLCG1/ARPC3/VASP/MAPK1/WASF2/PIK3CD/ASAP1/FCGR2C/PTPRC/MARCKS/LYN/ARPC1B/INPP5D/PRKCB/MARCKSL1/FCGR2A/HCK/WAS/VAV1/DOCK2/SPHK1/RAC2/ARPC2/GAB2/FCGR2B
KEGG_GLUTATHIONE_METABOLISM	KEGG_GLUTATHIONE_METABOLISM	KEGG_GLUTATHIONE_METABOLISM	46	0.508997683172071	1.89640328466497	0.000375614768776914	0.00131047819328835	0.000729263761601962	3174	tags=57%, list=23%, signal=44%	IDH2/GSTM3/GGT6/SMS/OPLAH/GSTM4/GSTA1/GSTO2/IDH1/GSTA3/GSR/GPX3/GGCT/ODC1/MGST3/GCLC/GSS/GSTA4/MGST1/GSTO1/PGD/GSTZ1/GGT1/MGST2/GCLM/GPX5
KEGG_SELENOAMINO_ACID_METABOLISM	KEGG_SELENOAMINO_ACID_METABOLISM	KEGG_SELENOAMINO_ACID_METABOLISM	23	0.607671276589863	1.95087903228853	0.000783305683538303	0.00252342637669816	0.00140425336416994	2842	tags=57%, list=21%, signal=45%	SEPHS1/GGT6/CTH/SEPHS2/AHCYL1/AHCY/MAT2A/METTL6/SCLY/MAT2B/TRMT11/LCMT2/GGT1
KEGG_CYSTEINE_AND_METHIONINE_METABOLISM	KEGG_CYSTEINE_AND_METHIONINE_METABOLISM	KEGG_CYSTEINE_AND_METHIONINE_METABOLISM	31	0.570335751805568	1.94916714967151	0.0007777730870067	0.00252342637669816	0.00140425336416994	2961	tags=58%, list=22%, signal=46%	LDHB/GOT1/SMS/CTH/ADI1/AHCYL1/AHCY/MAT2A/BHMT/GOT2/ENOPH1/APIP/DNMT3L/MAT2B/MPST/MTR/AMD1/MTAP
KEGG_PATHOGENIC_ESCHERICHIA_COLI_INFECTION	KEGG_PATHOGENIC_ESCHERICHIA_COLI_INFECTION	KEGG_PATHOGENIC_ESCHERICHIA_COLI_INFECTION	50	-0.441079365764345	-1.89488546469859	0.000767164709562546	0.00252342637669816	0.00140425336416994	2932	tags=50%, list=21%, signal=39%	ARPC5L/YWHAZ/NCL/TUBA4A/TLR4/TLR5/NCK2/ACTG1/KRT18/ARPC3/TUBA3C/TUBA1C/TUBB/ARHGEF2/ACTB/TUBA1B/CD14/ARPC1B/CLDN1/TUBB6/HCLS1/WAS/LY96/ARPC2/TUBA1A
KEGG_METABOLISM_OF_XENOBIOTICS_BY_CYTOCHROME_P450	KEGG_METABOLISM_OF_XENOBIOTICS_BY_CYTOCHROME_P450	KEGG_METABOLISM_OF_XENOBIOTICS_BY_CYTOCHROME_P450	49	0.494798715116868	1.86920507860951	0.000787566194001336	0.00252342637669816	0.00140425336416994	3385	tags=49%, list=25%, signal=37%	GSTM3/ADH5/CYP3A7/DHDH/GSTM4/GSTA1/GSTO2/ADH6/CYP3A4/GSTA3/MGST3/UGT1A6/UGT2B28/ALDH3B1/GSTA4/MGST1/EPHX1/AKR1C3/GSTO1/GSTZ1/CYP2B6/MGST2/ADH1C/UGT2A3
KEGG_ASCORBATE_AND_ALDARATE_METABOLISM	KEGG_ASCORBATE_AND_ALDARATE_METABOLISM	KEGG_ASCORBATE_AND_ALDARATE_METABOLISM	11	0.739583584453495	1.91097559087267	0.000872048612704481	0.00273823264389207	0.00152379020746257	2185	tags=73%, list=16%, signal=61%	ALDH2/MIOX/ALDH3A2/ALDH7A1/ALDH9A1/UGT1A6/UGT2B28/ALDH1B1
KEGG_RETINOL_METABOLISM	KEGG_RETINOL_METABOLISM	KEGG_RETINOL_METABOLISM	39	0.511085582958519	1.84662060591671	0.00118794928849473	0.00365702035869947	0.00203508340443886	4062	tags=59%, list=30%, signal=42%	PNPLA4/ADH5/DHRS3/RDH10/ALDH1A1/CYP3A7/RDH11/ADH6/RDH12/CYP3A4/UGT1A6/UGT2B28/RETSAT/CYP26B1/ALDH1A2/CYP4A11/CYP2B6/DGAT1/ADH1C/UGT2A3/DGAT2/CYP4A22/CYP1A1
KEGG_RIG_I_LIKE_RECEPTOR_SIGNALING_PATHWAY	KEGG_RIG_I_LIKE_RECEPTOR_SIGNALING_PATHWAY	KEGG_RIG_I_LIKE_RECEPTOR_SIGNALING_PATHWAY	58	-0.400552453264037	-1.75993745082149	0.00134706190810775	0.00406709076101763	0.00226328215329844	3826	tags=55%, list=28%, signal=40%	IL12A/IFNA17/AZI2/IFNA14/IFNA4/IFNA21/ATG12/IFNA16/OTUD5/NFKB1/FADD/TRADD/RELA/TANK/TRIM25/IKBKB/DDX3Y/IL12B/MAPK13/CASP8/IFIH1/IRF3/TNF/CXCL10/NFKBIA/IFNE/CYLD/TRAF3/ISG15/IKBKE/RNF125/IRF7
KEGG_PHENYLALANINE_METABOLISM	KEGG_PHENYLALANINE_METABOLISM	KEGG_PHENYLALANINE_METABOLISM	16	0.654170742053042	1.8846948472603	0.00206556664099227	0.00611875401199598	0.00340500558495251	2705	tags=62%, list=20%, signal=50%	GOT1/MAOB/DDC/MAOA/MIF/GOT2/PAH/HPD/ALDH3B1/PRDX6
KEGG_CHRONIC_MYELOID_LEUKEMIA	KEGG_CHRONIC_MYELOID_LEUKEMIA	KEGG_CHRONIC_MYELOID_LEUKEMIA	72	-0.368694144988665	-1.69617419083286	0.00409834406934585	0.0117410227893871	0.00653372371115741	3837	tags=49%, list=28%, signal=35%	CDKN2A/CDKN1B/E2F2/HDAC1/NFKB1/NRAS/AKT3/KRAS/STAT5B/RELA/TGFB3/TGFBR2/SOS1/MDM2/IKBKB/TGFB1/SHC1/TGFBR1/PIK3R5/GRB2/PIK3CG/MAPK1/TGFB2/SHC4/STAT5A/CBLB/NFKBIA/PIK3CD/E2F3/RB1/CBL/CDKN1A/TP53/GAB2/MYC
KEGG_ECM_RECEPTOR_INTERACTION	KEGG_ECM_RECEPTOR_INTERACTION	KEGG_ECM_RECEPTOR_INTERACTION	79	-0.357730851835125	-1.67614002162933	0.00411309715551776	0.0117410227893871	0.00653372371115741	3638	tags=46%, list=27%, signal=34%	LAMA2/COL5A2/ITGB7/LAMA5/COL6A6/AGRN/LAMB3/SPP1/GP1BA/ITGB3/ITGB6/COL6A2/COL3A1/TNC/COL4A2/ITGB8/HSPG2/ITGAV/SV2A/COL11A1/SV2B/COL4A1/COL1A2/COL5A1/FN1/COL6A3/LAMC1/ITGA5/COMP/ITGA3/LAMC2/ITGA4/CD47/CD44/THBS2/VWF
KEGG_NITROGEN_METABOLISM	KEGG_NITROGEN_METABOLISM	KEGG_NITROGEN_METABOLISM	22	0.571281486605352	1.80766715545387	0.00435542937519354	0.0122107573554533	0.00679512477708767	1179	tags=36%, list=9%, signal=33%	CA2/AMT/CTH/GLUD1/CA8/CA12/GLUD2/GLS2
KEGG_BIOSYNTHESIS_OF_UNSATURATED_FATTY_ACIDS	KEGG_BIOSYNTHESIS_OF_UNSATURATED_FATTY_ACIDS	KEGG_BIOSYNTHESIS_OF_UNSATURATED_FATTY_ACIDS	17	0.611092503341611	1.80974530226466	0.00508724506800688	0.0140122364153874	0.00779762401929032	3083	tags=59%, list=22%, signal=46%	PECR/ACOT4/ACOX1/ACOT7/HADHA/ACAA1/HSD17B12/ACOX3/TECR/SCD5
KEGG_PRION_DISEASES	KEGG_PRION_DISEASES	KEGG_PRION_DISEASES	34	-0.455611116955693	-1.8067904900082	0.00552241671186737	0.0149486107545375	0.0083187039398365	1605	tags=29%, list=12%, signal=26%	MAPK1/IL1A/LAMC1/IL6/C6/IL1B/CCL5/C1QB/C1QC/EGR1
KEGG_COMPLEMENT_AND_COAGULATION_CASCADES	KEGG_COMPLEMENT_AND_COAGULATION_CASCADES	KEGG_COMPLEMENT_AND_COAGULATION_CASCADES	61	-0.372198088461021	-1.66924041148402	0.00629015323238571	0.016738204364145	0.00931458908631604	1237	tags=30%, list=9%, signal=27%	CD55/THBD/A2M/CFB/F13A1/C6/C1S/CFD/C1R/C5AR1/C2/PLAUR/C1QB/CFH/SERPING1/VWF/C1QC/C3
KEGG_SMALL_CELL_LUNG_CANCER	KEGG_SMALL_CELL_LUNG_CANCER	KEGG_SMALL_CELL_LUNG_CANCER	82	-0.32450415442112	-1.53414738188023	0.00694415669628914	0.0181705433552899	0.0101116667682807	2457	tags=33%, list=18%, signal=27%	IKBKB/COL4A2/PIK3R5/ITGAV/PIK3CG/BIRC2/COL4A1/PTGS2/FN1/PIAS3/PTEN/NFKBIA/LAMC1/PIK3CD/SKP2/TRAF5/TRAF3/E2F3/RB1/ITGA3/CCNE2/LAMC2/TP53/APAF1/TRAF1/BIRC3/MYC
KEGG_TERPENOID_BACKBONE_BIOSYNTHESIS	KEGG_TERPENOID_BACKBONE_BIOSYNTHESIS	KEGG_TERPENOID_BACKBONE_BIOSYNTHESIS	15	0.623056510457246	1.7675980164415	0.00755239921040635	0.0194381422300622	0.0108170687569237	4335	tags=80%, list=32%, signal=55%	ACAT1/HMGCS2/PDSS2/HMGCR/PMVK/MVK/DHDDS/ACAT2/IDI1/HMGCS1/MVD/FDPS
KEGG_PENTOSE_AND_GLUCURONATE_INTERCONVERSIONS	KEGG_PENTOSE_AND_GLUCURONATE_INTERCONVERSIONS	KEGG_PENTOSE_AND_GLUCURONATE_INTERCONVERSIONS	13	0.628417769734079	1.69403408152981	0.00847293845113542	0.0214556667230365	0.0119397944218037	1685	tags=46%, list=12%, signal=41%	DCXR/CRYL1/DHDH/XYLB/UGT1A6/UGT2B28
KEGG_P53_SIGNALING_PATHWAY	KEGG_P53_SIGNALING_PATHWAY	KEGG_P53_SIGNALING_PATHWAY	64	-0.352777258935185	-1.60068226726943	0.0095821166707244	0.0238792431318053	0.0132884826010046	2140	tags=33%, list=16%, signal=28%	ATM/CASP8/CCNB2/FAS/CHEK2/PTEN/SERPINE1/IGF1/RRM2/PMAIP1/CCND3/CCNE2/CDKN1A/TP53/BID/APAF1/CASP3/DDB2/CCND2/SHISA5/SFN
KEGG_DRUG_METABOLISM_OTHER_ENZYMES	KEGG_DRUG_METABOLISM_OTHER_ENZYMES	KEGG_DRUG_METABOLISM_OTHER_ENZYMES	36	0.457126274350307	1.61936952406155	0.0109595564641844	0.0268851619512023	0.0149612366205148	2388	tags=42%, list=17%, signal=35%	UCK1/UPP2/CYP3A7/CYP3A4/NAT2/DPYS/TPMT/NAT1/UGT1A6/UGT2B28/UPB1/UMPS/CES2/UCKL1/CDA
KEGG_ALDOSTERONE_REGULATED_SODIUM_REABSORPTION	KEGG_ALDOSTERONE_REGULATED_SODIUM_REABSORPTION	KEGG_ALDOSTERONE_REGULATED_SODIUM_REABSORPTION	38	0.450056033824787	1.61233067549082	0.0125042528299923	0.030202579912443	0.016807335787682	2880	tags=42%, list=21%, signal=33%	ATP1B1/SCNN1G/NEDD4L/KCNJ1/ATP1A1/NR3C2/SCNN1B/HSD11B2/FXYD2/INSR/PDPK1/SCNN1A/ATP1B2/FXYD4/PIK3CB/IRS2
KEGG_GLYCEROLIPID_METABOLISM	KEGG_GLYCEROLIPID_METABOLISM	KEGG_GLYCEROLIPID_METABOLISM	39	0.459110782754132	1.65882869738695	0.0139093820244642	0.0330874693612255	0.0184127385650802	2310	tags=44%, list=17%, signal=36%	ALDH2/CEL/ALDH3A2/LPL/ALDH7A1/GK/MBOAT2/PNPLA3/GLYCTK/AGPAT3/ALDH9A1/AKR1A1/LCLAT1/LIPC/ALDH1B1/AGPAT2/AGK
KEGG_GLYCOSYLPHOSPHATIDYLINOSITOL_GPI_ANCHOR_BIOSYNTHESIS	KEGG_GLYCOSYLPHOSPHATIDYLINOSITOL_GPI_ANCHOR_BIOSYNTHESIS	KEGG_GLYCOSYLPHOSPHATIDYLINOSITOL_GPI_ANCHOR_BIOSYNTHESIS	25	0.507808799540737	1.64763244468045	0.0152086263820147	0.0356381245071091	0.0198321443787466	3998	tags=56%, list=29%, signal=40%	PIGH/PIGV/PIGO/PIGB/PIGY/PIGP/PIGX/PIGK/PIGL/PIGU/PIGQ/PGAP1/PIGF/PIGS
KEGG_PORPHYRIN_AND_CHLOROPHYLL_METABOLISM	KEGG_PORPHYRIN_AND_CHLOROPHYLL_METABOLISM	KEGG_PORPHYRIN_AND_CHLOROPHYLL_METABOLISM	25	0.502311266380625	1.6297951917449	0.0172364083284924	0.0397958251113721	0.0221458497099825	3789	tags=52%, list=28%, signal=38%	FECH/ALAD/EARS2/MMAB/UROD/UGT1A6/UGT2B28/UROS/COX15/UGT2A3/HMOX2/FTH1/HMBS

## Sheet: STAT1_GSEA_results
	ID	Description	setSize	enrichmentScore	NES	pvalue	p.adjust	qvalue	rank	leading_edge	core_enrichment
KEGG_OXIDATIVE_PHOSPHORYLATION	KEGG_OXIDATIVE_PHOSPHORYLATION	KEGG_OXIDATIVE_PHOSPHORYLATION	94	-0.613729637497306	-3.13158495214317	1e-10	1.42727272727273e-09	7.55980861244019e-10	2845	tags=67%, list=21%, signal=53%	COX10/ATP6V1G2/ATP6V1E1/COX7A1/NDUFA11/ATP6V0B/NDUFA9/NDUFS8/COX7A2L/SDHA/ATP6V0D1/NDUFC1/COX7A2/COX6B2/NDUFV3/NDUFS6/UQCRFS1/ATP4A/NDUFA6/ATP6V1C2/COX6B1/NDUFB2/ATP6V0D2/NDUFC2/ATP6V0A4/SDHC/NDUFA8/NDUFA2/NDUFS3/ATP4B/UQCRB/COX11/COX6A2/NDUFS2/ATP6V0A1/NDUFS7/UQCRC1/ATP6V0C/ATP12A/NDUFV1/NDUFA3/COX5A/COX5B/NDUFB10/NDUFB7/NDUFB9/ATP6V1B1/CYC1/NDUFB3/NDUFA1/COX7C/ATP6V1G3/NDUFA4/UQCR10/UQCR11/COX7…
KEGG_LEISHMANIA_INFECTION	KEGG_LEISHMANIA_INFECTION	KEGG_LEISHMANIA_INFECTION	63	0.702182915062091	3.08185130099317	1e-10	1.42727272727273e-09	7.55980861244019e-10	1650	tags=62%, list=12%, signal=55%	STAT1/HLA-DPA1/HLA-DRB1/HLA-DRA/HLA-DMA/TLR2/HLA-DPB1/ITGB2/HLA-DMB/HLA-DQB1/NCF2/PRKCB/FCGR2A/IFNGR2/NCF4/ITGAM/FCGR2C/IL1B/FCGR3B/ITGA4/HLA-DOB/FOS/NFKB1/NFKBIA/MYD88/TLR4/IFNG/MARCKSL1/MAPK1/JAK2/IFNGR1/C3/IRAK4/JUN/HLA-DOA/PTPN6/PTGS2/MAP3K7/TNF
KEGG_GRAFT_VERSUS_HOST_DISEASE	KEGG_GRAFT_VERSUS_HOST_DISEASE	KEGG_GRAFT_VERSUS_HOST_DISEASE	32	0.805168989064855	3.03168368855232	1e-10	1.42727272727273e-09	7.55980861244019e-10	1650	tags=78%, list=12%, signal=69%	HLA-F/HLA-C/HLA-B/HLA-DPA1/HLA-DRB1/HLA-DRA/HLA-G/HLA-E/HLA-DMA/HLA-DPB1/HLA-DMB/HLA-A/HLA-DQB1/KLRD1/CD86/GZMB/IL1B/HLA-DOB/PRF1/IFNG/FAS/HLA-DOA/CD28/FASLG/TNF
KEGG_ANTIGEN_PROCESSING_AND_PRESENTATION	KEGG_ANTIGEN_PROCESSING_AND_PRESENTATION	KEGG_ANTIGEN_PROCESSING_AND_PRESENTATION	66	0.688595781959252	3.02256929950371	1e-10	1.42727272727273e-09	7.55980861244019e-10	1176	tags=47%, list=9%, signal=43%	HLA-F/HLA-C/TAP1/HLA-B/HLA-DPA1/HLA-DRB1/HLA-DRA/HLA-G/HLA-E/HLA-DMA/CTSS/HLA-DPB1/B2M/PSME1/HLA-DMB/PSME2/HLA-A/HLA-DQB1/KLRD1/CD8A/CIITA/CD74/IFI30/RFX5/HLA-DOB/HSPA6/TAP2/TAPBP/KLRC3/HLA-DOA/CREB1
KEGG_ALLOGRAFT_REJECTION	KEGG_ALLOGRAFT_REJECTION	KEGG_ALLOGRAFT_REJECTION	29	0.820103770873556	2.99384738524951	1e-10	1.42727272727273e-09	7.55980861244019e-10	1650	tags=83%, list=12%, signal=73%	HLA-F/HLA-C/HLA-B/HLA-DPA1/HLA-DRB1/HLA-DRA/HLA-G/HLA-E/HLA-DMA/HLA-DPB1/HLA-DMB/HLA-A/HLA-DQB1/CD40/CD86/GZMB/HLA-DOB/PRF1/IFNG/FAS/HLA-DOA/CD28/FASLG/TNF
KEGG_VIRAL_MYOCARDITIS	KEGG_VIRAL_MYOCARDITIS	KEGG_VIRAL_MYOCARDITIS	64	0.669610556341368	2.9380360980256	1e-10	1.42727272727273e-09	7.55980861244019e-10	1163	tags=47%, list=8%, signal=43%	HLA-F/HLA-C/HLA-B/HLA-DPA1/HLA-DRB1/HLA-DRA/HLA-G/HLA-E/HLA-DMA/HLA-DPB1/ITGB2/HLA-DMB/RAC2/HLA-A/HLA-DQB1/ITGAL/CD40/CD86/ICAM1/HLA-DOB/PRF1/CASP3/CASP8/ACTG1/BID/EIF4G3/CD55/MYH9/ACTB/HLA-DOA
KEGG_AUTOIMMUNE_THYROID_DISEASE	KEGG_AUTOIMMUNE_THYROID_DISEASE	KEGG_AUTOIMMUNE_THYROID_DISEASE	36	0.742141053523625	2.90112120747843	1e-10	1.42727272727273e-09	7.55980861244019e-10	1568	tags=64%, list=11%, signal=57%	HLA-F/HLA-C/HLA-B/HLA-DPA1/HLA-DRB1/HLA-DRA/HLA-G/HLA-E/HLA-DMA/HLA-DPB1/HLA-DMB/HLA-A/HLA-DQB1/CD40/CD86/GZMB/HLA-DOB/PRF1/FAS/CTLA4/HLA-DOA/CD28/FASLG
KEGG_SYSTEMIC_LUPUS_ERYTHEMATOSUS	KEGG_SYSTEMIC_LUPUS_ERYTHEMATOSUS	KEGG_SYSTEMIC_LUPUS_ERYTHEMATOSUS	44	0.702036011121049	2.84621964462848	1e-10	1.42727272727273e-09	7.55980861244019e-10	1650	tags=59%, list=12%, signal=52%	HLA-DPA1/HLA-DRB1/HLA-DRA/HLA-DMA/HLA-DPB1/HLA-DMB/TRIM21/HLA-DQB1/C1QB/CD40/C1QC/FCGR2A/CD86/FCGR2C/FCGR3B/HLA-DOB/C1S/FCGR2B/IFNG/C3/ACTN1/C1R/C2/HLA-DOA/CD28/TNF
KEGG_TYPE_I_DIABETES_MELLITUS	KEGG_TYPE_I_DIABETES_MELLITUS	KEGG_TYPE_I_DIABETES_MELLITUS	37	0.72237416398865	2.84410021366136	1e-10	1.42727272727273e-09	7.55980861244019e-10	1650	tags=68%, list=12%, signal=60%	HLA-F/HLA-C/HLA-B/HLA-DPA1/HLA-DRB1/HLA-DRA/HLA-G/HLA-E/HLA-DMA/HLA-DPB1/HLA-DMB/HLA-A/HLA-DQB1/CD86/GZMB/IL1B/HLA-DOB/PRF1/IFNG/FAS/HLA-DOA/PTPRN2/CD28/FASLG/TNF
KEGG_NOD_LIKE_RECEPTOR_SIGNALING_PATHWAY	KEGG_NOD_LIKE_RECEPTOR_SIGNALING_PATHWAY	KEGG_NOD_LIKE_RECEPTOR_SIGNALING_PATHWAY	58	0.641314783030302	2.77339780480017	1e-10	1.42727272727273e-09	7.55980861244019e-10	1912	tags=55%, list=14%, signal=48%	CASP1/BIRC3/TNFAIP3/CCL5/NOD2/CXCL2/CCL2/IL1B/PYCARD/CCL8/CXCL1/CASP8/CARD8/NFKB1/RIPK2/NFKBIA/NOD1/CCL11/CARD6/NAIP/MAPK1/NLRP3/NLRP1/IKBKB/PSTPIP1/HSP90B1/IL18/MAP3K7/TNF/CCL13/NLRC4/MAPK13
KEGG_TOLL_LIKE_RECEPTOR_SIGNALING_PATHWAY	KEGG_TOLL_LIKE_RECEPTOR_SIGNALING_PATHWAY	KEGG_TOLL_LIKE_RECEPTOR_SIGNALING_PATHWAY	91	0.555334138205717	2.59978527355735	1e-10	1.42727272727273e-09	7.55980861244019e-10	1945	tags=44%, list=14%, signal=38%	STAT1/CXCL11/CXCL10/TLR2/CXCL9/CCL4/TLR8/CCL5/CD40/CD86/MAP3K8/TLR1/IL1B/TLR7/CD14/FOS/LY96/IRF7/CASP8/NFKB1/NFKBIA/MYD88/TLR4/TRAF3/TLR3/MAPK1/IFNAR2/IRAK4/IKBKB/RIPK1/JUN/IKBKE/TLR5/TBK1/PIK3CD/MAP3K7/TNF/MAPK13/AKT3/SPP1
KEGG_PARKINSONS_DISEASE	KEGG_PARKINSONS_DISEASE	KEGG_PARKINSONS_DISEASE	87	-0.518438131395789	-2.59217386293189	1.96971710560152e-10	2.57704654649532e-09	1.3649793977414e-09	2278	tags=53%, list=17%, signal=44%	SLC25A5/NDUFS8/COX7A2L/UBE2J2/SDHA/NDUFC1/COX7A2/COX6B2/NDUFV3/NDUFS6/UQCRFS1/NDUFA6/COX6B1/NDUFB2/SLC25A4/NDUFC2/SDHC/NDUFA8/NDUFA2/NDUFS3/UQCRB/COX6A2/NDUFS2/NDUFS7/UQCRC1/NDUFV1/NDUFA3/COX5A/COX5B/NDUFB10/NDUFB7/NDUFB9/CYC1/NDUFB3/NDUFA1/COX7C/NDUFA4/UQCR10/PINK1/UQCR11/COX7B/NDUFAB1/COX6A1/NDUFA7/COX8A/UQCRQ
KEGG_T_CELL_RECEPTOR_SIGNALING_PATHWAY	KEGG_T_CELL_RECEPTOR_SIGNALING_PATHWAY	KEGG_T_CELL_RECEPTOR_SIGNALING_PATHWAY	99	0.517783765341959	2.4446434458995	6.10230530796245e-10	7.36970717961618e-09	3.90349894193549e-09	3453	tags=56%, list=25%, signal=42%	PTPRC/LCP2/LCK/CD8A/ITK/CD3G/MAP3K8/CD247/CD3D/NFATC2/FOS/NFKBIE/NFKB1/VAV1/NFKBIA/CBLB/MALT1/IFNG/MAPK1/ZAP70/CBL/IKBKB/ICOS/JUN/NCK1/CTLA4/CD3E/RASGRP1/PTPN6/CD28/NRAS/PIK3CD/MAP3K7/PPP3CC/TNF/SOS1/MAPK13/AKT3/PRKCQ/RHOA/PAK2/CD4/NFAT5/PIK3CG/MAP2K1/RELA/PAK1/GRB2/NCK2/MAP3K14/PIK3R3/PAK3/CD8B/RAF1/PIK3CA
KEGG_PRIMARY_IMMUNODEFICIENCY	KEGG_PRIMARY_IMMUNODEFICIENCY	KEGG_PRIMARY_IMMUNODEFICIENCY	32	0.707269193852932	2.66306391271953	2.02190702849681e-09	2.26742431052857e-08	1.20098237031014e-08	1140	tags=53%, list=8%, signal=49%	TAP1/PTPRC/LCK/CD8A/CD40/CIITA/DCLRE1C/CD3D/RFX5/ADA/JAK3/IL7R/TAP2/BLNK/ZAP70/ICOS/CD3E
KEGG_VALINE_LEUCINE_AND_ISOLEUCINE_DEGRADATION	KEGG_VALINE_LEUCINE_AND_ISOLEUCINE_DEGRADATION	KEGG_VALINE_LEUCINE_AND_ISOLEUCINE_DEGRADATION	42	-0.631315046934955	-2.704421830297	3.09117447175375e-09	3.23542928043559e-08	1.71370374223541e-08	1942	tags=62%, list=14%, signal=53%	ACAA2/MCCC1/HMGCS2/PCCB/ALDH7A1/MCEE/AUH/ALDH6A1/ALDH3A2/HIBCH/ACAT1/ACADM/HADH/EHHADH/ALDH2/ABAT/ALDH1B1/ECHS1/IVD/BCKDHA/ACADS/ACADSB/HSD17B10/HMGCL/ACAA1/ALDH9A1
KEGG_BUTANOATE_METABOLISM	KEGG_BUTANOATE_METABOLISM	KEGG_BUTANOATE_METABOLISM	30	-0.693758148465927	-2.74794601577882	1.53776500120498e-08	1.50893190743238e-07	7.99233125626272e-08	2093	tags=63%, list=15%, signal=54%	L2HGDH/GAD1/ALDH5A1/HMGCS2/ALDH7A1/BDH1/BDH2/ALDH3A2/ACAT1/HADH/EHHADH/ACSM5/ALDH2/ABAT/ALDH1B1/ECHS1/ACADS/HMGCL/ALDH9A1
KEGG_HEMATOPOIETIC_CELL_LINEAGE	KEGG_HEMATOPOIETIC_CELL_LINEAGE	KEGG_HEMATOPOIETIC_CELL_LINEAGE	76	0.533488916444235	2.41823251904194	1.83306050750681e-08	1.69288529222688e-07	8.9666736899714e-08	2710	tags=50%, list=20%, signal=40%	HLA-DRB1/HLA-DRA/CD2/CD8A/CD1D/IL7/CD3G/ITGAM/IL1B/CD3D/ITGA4/CD14/CSF1R/CD33/CSF2RA/IL7R/CD44/CD38/IL1R1/MS4A1/IL4R/CD55/CD1C/IL3RA/CD3E/CD1E/KITLG/ITGA2/ITGB3/CD37/TNF/CD59/ITGA3/CD4/CSF3R/CD19/IL6/ITGA5
KEGG_PEROXISOME	KEGG_PEROXISOME	KEGG_PEROXISOME	73	-0.515123278006902	-2.49957417402859	2.07444453936888e-08	1.80937662600508e-07	9.58369114679191e-08	3296	tags=59%, list=24%, signal=45%	GSTK1/PEX11A/NUDT12/PXMP4/ACOX3/NOS2/ACOX1/ABCD1/PECR/PRDX5/PEX7/PAOX/PEX10/MVK/DDO/HACL1/PEX13/NUDT19/EPHX2/ECH1/SLC27A2/SOD1/IDH1/IDH2/AGXT/MPV17L/EHHADH/ACOX2/PEX19/HAO1/DECR2/ACOT8/PMVK/HAO2/DAO/HMGCL/ACAA1/PEX11G/PEX5/PHYH/PIPOX/PXMP2/CRAT
KEGG_GLYCINE_SERINE_AND_THREONINE_METABOLISM	KEGG_GLYCINE_SERINE_AND_THREONINE_METABOLISM	KEGG_GLYCINE_SERINE_AND_THREONINE_METABOLISM	30	-0.686011165026223	-2.71726054948986	2.97098753384767e-08	2.45497390954782e-07	1.30032141370618e-07	2355	tags=67%, list=17%, signal=55%	GATM/SHMT2/CTH/SHMT1/GLDC/BHMT/PSPH/AGXT/GCAT/CHDH/SARDH/GAMT/MAOA/AGXT2/DMGDH/MAOB/DAO/AMT/GLYCTK/PIPOX
KEGG_INTESTINAL_IMMUNE_NETWORK_FOR_IGA_PRODUCTION	KEGG_INTESTINAL_IMMUNE_NETWORK_FOR_IGA_PRODUCTION	KEGG_INTESTINAL_IMMUNE_NETWORK_FOR_IGA_PRODUCTION	38	0.646422089718184	2.55668889421124	3.53140289266251e-08	2.77215127074007e-07	1.46832015010704e-07	1459	tags=53%, list=11%, signal=47%	HLA-DPA1/HLA-DRB1/HLA-DRA/HLA-DMA/TNFSF13B/HLA-DPB1/HLA-DMB/HLA-DQB1/IL15/CD40/IL15RA/CD86/CXCR4/ITGA4/HLA-DOB/PIGR/TNFRSF17/ICOS/HLA-DOA/CD28
KEGG_B_CELL_RECEPTOR_SIGNALING_PATHWAY	KEGG_B_CELL_RECEPTOR_SIGNALING_PATHWAY	KEGG_B_CELL_RECEPTOR_SIGNALING_PATHWAY	73	0.526250802894724	2.37627818624053	1.2334265738521e-07	9.22133200451335e-07	4.88424558066748e-07	3453	tags=55%, list=25%, signal=41%	LYN/RAC2/PIK3AP1/DAPP1/PRKCB/IFITM1/NFATC2/FOS/NFKBIE/NFKB1/VAV1/NFKBIA/FCGR2B/MALT1/LILRB3/CD72/SYK/MAPK1/BLNK/INPP5D/IKBKB/JUN/PTPN6/NRAS/PIK3CD/PPP3CC/SOS1/AKT3/CD81/NFAT5/PIK3CG/MAP2K1/CD19/RELA/GRB2/RASGRP3/PIK3R3/RAC1/RAF1/PIK3CA
KEGG_ASTHMA	KEGG_ASTHMA	KEGG_ASTHMA	19	0.765785358851665	2.48082082880864	1.34604958326404e-07	9.60589929874793e-07	5.08793861616552e-07	1650	tags=68%, list=12%, signal=60%	HLA-DPA1/HLA-DRB1/HLA-DRA/HLA-DMA/HLA-DPB1/HLA-DMB/HLA-DQB1/CD40/FCER1G/HLA-DOB/CCL11/HLA-DOA/TNF
KEGG_PROPANOATE_METABOLISM	KEGG_PROPANOATE_METABOLISM	KEGG_PROPANOATE_METABOLISM	28	-0.675233884837757	-2.64246162647177	1.81028761342495e-07	1.23571806655529e-06	6.5452046435044e-07	2016	tags=71%, list=15%, signal=61%	LDHB/SUCLG2/SUCLA2/PCCB/ALDH7A1/MCEE/ALDH6A1/ALDH3A2/HIBCH/ACAT1/ACADM/EHHADH/ALDH2/ABAT/ALDH1B1/ECHS1/ACACB/SUCLG1/ACSS2/ALDH9A1
KEGG_PATHOGENIC_ESCHERICHIA_COLI_INFECTION	KEGG_PATHOGENIC_ESCHERICHIA_COLI_INFECTION	KEGG_PATHOGENIC_ESCHERICHIA_COLI_INFECTION	50	0.567298741730153	2.37911649245812	6.07338707107776e-07	3.97300737566337e-06	2.10437534480326e-06	2713	tags=52%, list=20%, signal=42%	HCLS1/TUBA1B/ARPC2/CD14/CLDN1/TUBA1C/LY96/ACTG1/TUBB6/KRT18/YWHAZ/TLR4/TUBA1A/TUBB/ACTB/NCK1/TLR5/ARPC5/WAS/ARPC1B/RHOA/YWHAQ/ITGB1/ARHGEF2/TUBA3C/NCL
KEGG_P53_SIGNALING_PATHWAY	KEGG_P53_SIGNALING_PATHWAY	KEGG_P53_SIGNALING_PATHWAY	64	0.512433188532597	2.24839228037438	9.28302303382782e-07	5.60551775504219e-06	2.96906404725667e-06	2051	tags=42%, list=15%, signal=36%	PMAIP1/CASP3/CASP8/RRM2/APAF1/BID/DDB2/CHEK2/FAS/ATM/GADD45B/CDK1/SERPINE1/CCNB1/ZMAT3/CCND2/SFN/CCNE2/ATR/CDK6/PPM1D/MDM4/CCND3/PTEN/SHISA5/TNFRSF10B/CDKN1A
KEGG_SMALL_CELL_LUNG_CANCER	KEGG_SMALL_CELL_LUNG_CANCER	KEGG_SMALL_CELL_LUNG_CANCER	82	0.473531090118445	2.1844646195987	9.27607597100927e-07	5.60551775504219e-06	2.96906404725667e-06	2789	tags=44%, list=20%, signal=35%	BIRC3/COL4A1/MYC/TRAF5/NFKB1/RB1/NFKBIA/TRAF1/APAF1/TRAF3/COL4A2/FN1/ITGAV/LAMC2/IKBKB/LAMC1/CCNE2/SKP2/ITGA2/PIAS1/CDK6/PTGS2/PIK3CD/PTEN/AKT3/COL4A4/ITGA3/BIRC2/LAMB3/PIAS3/PIK3CG/ITGB1/CDKN1B/LAMB1/E2F3/RELA
KEGG_ARGININE_AND_PROLINE_METABOLISM	KEGG_ARGININE_AND_PROLINE_METABOLISM	KEGG_ARGININE_AND_PROLINE_METABOLISM	47	-0.559254986370705	-2.44273238847341	1.05258642900737e-06	6.12059516126508e-06	3.2418841283268e-06	3486	tags=66%, list=25%, signal=49%	CKM/GLS2/OAT/ARG2/NOS2/GLUD1/CKB/P4HA1/GATM/GOT1/PYCR1/ALDH7A1/ALDH3A2/GOT2/ALDH2/ASL/ALDH4A1/ALDH1B1/GAMT/MAOA/ACY1/MAOB/PRODH2/PRODH/DAO/AGMAT/ALDH9A1/P4HA2/ASS1/NAGS/SAT2
KEGG_CYTOSOLIC_DNA_SENSING_PATHWAY	KEGG_CYTOSOLIC_DNA_SENSING_PATHWAY	KEGG_CYTOSOLIC_DNA_SENSING_PATHWAY	45	0.561536011621619	2.28460877342278	1.09707002825798e-06	6.15142837273226e-06	3.25821549745792e-06	1546	tags=38%, list=11%, signal=34%	CASP1/CXCL10/CCL4/CCL5/IL1B/AIM2/PYCARD/ADAR/IRF7/NFKB1/NFKBIA/IKBKB/RIPK3/RIPK1/IKBKE/IL18/TBK1
KEGG_FC_GAMMA_R_MEDIATED_PHAGOCYTOSIS	KEGG_FC_GAMMA_R_MEDIATED_PHAGOCYTOSIS	KEGG_FC_GAMMA_R_MEDIATED_PHAGOCYTOSIS	87	0.453641698807573	2.1245051282795	1.91095121293178e-06	1.03454944975962e-05	5.47967861421454e-06	2349	tags=36%, list=17%, signal=30%	PTPRC/LYN/RAC2/DOCK2/HCK/PRKCB/FCGR2A/FCGR2C/ARPC2/ASAP1/VAV1/FCGR2B/SYK/MARCKSL1/MAPK1/MARCKS/VASP/INPP5D/WASF2/ARPC5/SPHK1/LIMK2/PLA2G4A/PIK3CD/WAS/AKT3/ARPC1B/RPS6KB1/CFL1/GAB2/PIK3CG
KEGG_CITRATE_CYCLE_TCA_CYCLE	KEGG_CITRATE_CYCLE_TCA_CYCLE	KEGG_CITRATE_CYCLE_TCA_CYCLE	29	-0.625784402758069	-2.46466932519783	2.63079456624691e-06	1.37678248966922e-05	7.29237792047389e-06	2348	tags=59%, list=17%, signal=49%	PCK1/SDHA/SUCLG2/SUCLA2/SDHC/DLST/IDH1/ACO1/IDH2/IDH3G/IDH3B/MDH2/ACO2/OGDHL/SUCLG1/PC/PCK2
KEGG_DRUG_METABOLISM_CYTOCHROME_P450	KEGG_DRUG_METABOLISM_CYTOCHROME_P450	KEGG_DRUG_METABOLISM_CYTOCHROME_P450	53	-0.516751576925254	-2.30225254736127	3.0364577077309e-06	1.53781890359275e-05	8.14533646555998e-06	2559	tags=68%, list=19%, signal=55%	CYP2C18/ADH1C/CYP2A7/GSTM5/MGST1/UGT2A3/AOX1/ALDH3B2/MGST3/GSTK1/CYP2D6/CYP3A43/GSTM3/GSTM4/CYP2A6/ADH5/GSTM2/GSTM1/GSTO2/GSTZ1/CYP2A13/CYP2C8/ALDH3A1/ADH6/ALDH3B1/CYP3A7/GSTA1/MAOA/CYP3A4/FMO4/FMO1/MAOB/GSTA3/UGT2B28/CYP2B6/MGST2
KEGG_APOPTOSIS	KEGG_APOPTOSIS	KEGG_APOPTOSIS	82	0.454904376980671	2.09853700749892	4.25429240779727e-06	2.08726221257554e-05	1.10555625071048e-05	2418	tags=41%, list=18%, signal=34%	BIRC3/CSF2RB/IL1B/CASP3/CASP8/NFKB1/NFKBIA/MYD88/APAF1/BID/IL1R1/TNFSF10/FAS/IRAK4/IKBKB/ATM/PRKX/IL3RA/RIPK1/CASP7/FASLG/PIK3CD/PPP3CC/TNF/CAPN2/IRAK3/AKT3/TNFRSF10B/CFLAR/TNFRSF10A/BIRC2/PRKAR2B/PIK3CG/PRKACB
KEGG_FATTY_ACID_METABOLISM	KEGG_FATTY_ACID_METABOLISM	KEGG_FATTY_ACID_METABOLISM	38	-0.565617272283837	-2.37247290760022	5.40789042814078e-06	2.57284484005485e-05	1.36275388779305e-05	1942	tags=53%, list=14%, signal=45%	ACAA2/ADH5/CPT2/CYP4A22/ALDH7A1/CYP4A11/ALDH3A2/ADH6/ACAT1/ACADM/HADH/EHHADH/ALDH2/ALDH1B1/ECHS1/GCDH/ACADS/ACADSB/ACAA1/ALDH9A1
KEGG_HISTIDINE_METABOLISM	KEGG_HISTIDINE_METABOLISM	KEGG_HISTIDINE_METABOLISM	25	-0.651109518759426	-2.45836737707752	6.6209107840399e-06	3.05730292086548e-05	1.61935588835651e-05	1324	tags=56%, list=10%, signal=51%	ALDH7A1/ALDH3A2/ALDH3A1/ALDH3B1/ACY3/ALDH2/ALDH1B1/FTCD/MAOA/MAOB/CNDP1/ASPA/ALDH9A1/AMDHD1
KEGG_BETA_ALANINE_METABOLISM	KEGG_BETA_ALANINE_METABOLISM	KEGG_BETA_ALANINE_METABOLISM	20	-0.695085424280474	-2.44077373563001	7.1404800444667e-06	3.11404268605909e-05	1.64940913307856e-05	1324	tags=70%, list=10%, signal=63%	GAD1/ALDH7A1/ALDH3A2/HIBCH/ACADM/EHHADH/ALDH2/ABAT/ALDH1B1/ECHS1/DPYS/CNDP1/UPB1/ALDH9A1
KEGG_RETINOL_METABOLISM	KEGG_RETINOL_METABOLISM	KEGG_RETINOL_METABOLISM	39	-0.557206373217302	-2.35348964551077	7.0570711459593e-06	3.11404268605909e-05	1.64940913307856e-05	1900	tags=46%, list=14%, signal=40%	CYP2A6/ADH5/CYP4A22/RETSAT/CYP2A13/RDH16/CYP2C8/CYP4A11/DHRS3/ADH6/CYP3A7/DGAT2/RDH12/RDH5/PNPLA4/CYP3A4/UGT2B28/CYP2B6
KEGG_CARDIAC_MUSCLE_CONTRACTION	KEGG_CARDIAC_MUSCLE_CONTRACTION	KEGG_CARDIAC_MUSCLE_CONTRACTION	60	-0.473045518008356	-2.19211725280068	1.37230619175568e-05	5.82302897582817e-05	3.08427280650638e-05	3682	tags=67%, list=27%, signal=49%	CACNA1D/ATP1B4/CACNB1/TPM2/CACNB2/MYL2/CACNA1F/ATP1A2/ATP2A2/COX4I2/CACNG1/TNNC1/CACNA1S/COX7A1/CACNG4/CACNB4/CACNG5/COX7A2L/COX7A2/COX6B2/UQCRFS1/COX6B1/UQCRB/ATP1B1/COX6A2/TNNT2/UQCRC1/FXYD2/MYL3/COX5A/COX5B/ATP1B2/CYC1/COX7C/UQCR10/UQCR11/COX7B/COX6A1/COX8A/UQCRQ
KEGG_PYRUVATE_METABOLISM	KEGG_PYRUVATE_METABOLISM	KEGG_PYRUVATE_METABOLISM	36	-0.542643037184584	-2.25308209016682	1.91890011382286e-05	7.92808731237342e-05	4.19925509673148e-05	2348	tags=53%, list=17%, signal=44%	PCK1/LDHB/ME3/ALDH7A1/ALDH3A2/ACAT1/ACOT12/ALDH2/ALDH1B1/ACACB/GRHPR/MDH2/PC/ACSS2/PKLR/ALDH9A1/PCK2/LDHD/HAGH
KEGG_OLFACTORY_TRANSDUCTION	KEGG_OLFACTORY_TRANSDUCTION	KEGG_OLFACTORY_TRANSDUCTION	56	-0.477951546309636	-2.17298641512857	2.03735795016131e-05	8.20167174808526e-05	4.34416405027647e-05	5348	tags=80%, list=39%, signal=49%	PRKG1/CALM3/OR8G1/OR1C1/OR51E2/OR2C1/OR7E24/GUCA1A/OR51B5/CALML5/CALM1/OR5J2/PRKACA/CNGB1/OR10A4/CALM2/OR1F1/OR12D2/OR2C3/OR51B4/PDE1C/OR13C4/OR10J1/GUCA1C/PRKACG/OR1I1/OR3A3/OR2M4/OR10H1/OR7C2/OR4D1/CLCA2/OR7C1/OR1J2/GUCA1B/GUCY2D/OR2H1/GNAL/OR1Q1/OR2H2/OR2F1/CAMK2B/CAMK2A/CALML3/CAMK2G
KEGG_METABOLISM_OF_XENOBIOTICS_BY_CYTOCHROME_P450	KEGG_METABOLISM_OF_XENOBIOTICS_BY_CYTOCHROME_P450	KEGG_METABOLISM_OF_XENOBIOTICS_BY_CYTOCHROME_P450	49	-0.5014082026539	-2.21347433586692	2.50274304756158e-05	9.82326646167921e-05	5.20307107256223e-05	2559	tags=47%, list=19%, signal=38%	CYP3A43/GSTM3/GSTM4/AKR1C4/ADH5/GSTM2/GSTM1/GSTO2/GSTZ1/CYP2C8/AKR1C3/ALDH3A1/ADH6/ALDH3B1/CYP3A7/GSTA1/CYP3A4/GSTA3/EPHX1/UGT2B28/DHDH/CYP2B6/MGST2
KEGG_PPAR_SIGNALING_PATHWAY	KEGG_PPAR_SIGNALING_PATHWAY	KEGG_PPAR_SIGNALING_PATHWAY	62	-0.456575012031325	-2.1452494897224	2.58100768445939e-05	9.88337088927134e-05	5.23490647168914e-05	3170	tags=48%, list=23%, signal=37%	SCD/SLC27A4/ACOX3/ACOX1/APOA5/GK/PPARA/PPARD/PCK1/APOA2/FABP2/CPT2/HMGCS2/CYP4A22/SLC27A2/CYP4A11/CYP8B1/ACADM/EHHADH/ACOX2/FABP3/APOA1/RXRA/SLC27A5/AQP7/ACAA1/FABP1/APOC3/CYP27A1/PCK2
KEGG_TYROSINE_METABOLISM	KEGG_TYROSINE_METABOLISM	KEGG_TYROSINE_METABOLISM	35	-0.545841252765308	-2.25165044827873	3.3793319113913e-05	0.000126322645259151	6.69090779448402e-05	4387	tags=71%, list=32%, signal=49%	DCT/TYRP1/HEMK1/AOX1/METTL6/AOC3/ALDH3B2/TAT/TYR/DDC/HGD/GOT1/ADH5/MIF/PNMT/GSTZ1/GOT2/ALDH3A1/ADH6/ALDH3B1/DBH/MAOA/MAOB/HPD/FAH
KEGG_TRYPTOPHAN_METABOLISM	KEGG_TRYPTOPHAN_METABOLISM	KEGG_TRYPTOPHAN_METABOLISM	35	-0.531932135369943	-2.19427393036299	6.06960803101213e-05	0.000217416710489958	0.000115158700158945	1462	tags=49%, list=11%, signal=44%	AFMID/ALDH7A1/ALDH3A2/KMO/ACAT1/HADH/EHHADH/ALDH2/ALDH1B1/ECHS1/HAAO/ACMSD/GCDH/MAOA/OGDHL/MAOB/ALDH9A1
KEGG_GLYCOLYSIS_GLUCONEOGENESIS	KEGG_GLYCOLYSIS_GLUCONEOGENESIS	KEGG_GLYCOLYSIS_GLUCONEOGENESIS	52	-0.473135676634231	-2.09362807077414	6.09320717296697e-05	0.000217416710489958	0.000115158700158945	2504	tags=50%, list=18%, signal=41%	FBP2/GCK/PCK1/PFKM/LDHB/PGAM2/ADH5/PGK2/ALDH7A1/AKR1A1/PFKL/ALDH3A2/ALDH3A1/ADH6/ALDH3B1/TPI1/ALDH2/ALDOB/ALDH1B1/PGM1/FBP1/ACSS2/PKLR/ALDH9A1/GALM/PCK2
KEGG_ECM_RECEPTOR_INTERACTION	KEGG_ECM_RECEPTOR_INTERACTION	KEGG_ECM_RECEPTOR_INTERACTION	79	0.428968298218609	1.96235209343042	0.000100887603828184	0.000351985640022777	0.000186435571986586	3005	tags=41%, list=22%, signal=32%	COL4A1/TNC/ITGA4/CD44/COL4A2/FN1/ITGAV/LAMC2/ITGB8/ITGB6/LAMC1/THBS2/CD47/ITGA2/ITGB3/COL6A3/VWF/COL5A2/SPP1/COL4A4/COL3A1/ITGA3/COL5A1/LAMB3/COL1A2/ITGB1/LAMB1/AGRN/ITGA5/SV2B/LAMA5/THBS1
KEGG_RIG_I_LIKE_RECEPTOR_SIGNALING_PATHWAY	KEGG_RIG_I_LIKE_RECEPTOR_SIGNALING_PATHWAY	KEGG_RIG_I_LIKE_RECEPTOR_SIGNALING_PATHWAY	58	0.458148460197871	1.98128589486345	0.000167955280817052	0.000573238675832112	0.000303626251362634	1912	tags=34%, list=14%, signal=30%	CXCL10/ISG15/CYLD/IFIH1/IRF7/CASP8/NFKB1/NFKBIA/MAP3K1/TRAF3/RNF125/IKBKB/TANK/RIPK1/IKBKE/TBK1/MAP3K7/TNF/TRIM25/MAPK13
KEGG_ASCORBATE_AND_ALDARATE_METABOLISM	KEGG_ASCORBATE_AND_ALDARATE_METABOLISM	KEGG_ASCORBATE_AND_ALDARATE_METABOLISM	11	-0.756859396718274	-2.14362657462657	0.000200034963929785	0.000668201900786729	0.000353925244131087	1324	tags=64%, list=10%, signal=58%	ALDH7A1/ALDH3A2/ALDH2/ALDH1B1/UGT2B28/MIOX/ALDH9A1
KEGG_LYSINE_DEGRADATION	KEGG_LYSINE_DEGRADATION	KEGG_LYSINE_DEGRADATION	39	-0.496299179050916	-2.09623406176712	0.000268918357770806	0.00087958712854201	0.000465889260173106	2937	tags=49%, list=21%, signal=38%	AADAT/EHMT2/TMLHE/SETD1A/BBOX1/DLST/ALDH7A1/ALDH3A2/ACAT1/HADH/PLOD1/EHHADH/ALDH2/ALDH1B1/ECHS1/GCDH/OGDHL/ALDH9A1/PIPOX
KEGG_ALANINE_ASPARTATE_AND_GLUTAMATE_METABOLISM	KEGG_ALANINE_ASPARTATE_AND_GLUTAMATE_METABOLISM	KEGG_ALANINE_ASPARTATE_AND_GLUTAMATE_METABOLISM	28	-0.549023203341133	-2.1485484947488	0.000333602148927175	0.00106888851799115	0.000566156171111639	2088	tags=57%, list=15%, signal=49%	DDO/GOT1/GAD1/NIT2/ALDH5A1/GOT2/AGXT/ACY3/ASL/GPT/ABAT/ALDH4A1/AGXT2/GPT2/ASPA/ASS1
KEGG_CHRONIC_MYELOID_LEUKEMIA	KEGG_CHRONIC_MYELOID_LEUKEMIA	KEGG_CHRONIC_MYELOID_LEUKEMIA	72	0.423106548007904	1.90277977632048	0.000371274082043748	0.00116580061761737	0.000617487420662234	3501	tags=46%, list=26%, signal=34%	MYC/NFKB1/RB1/NFKBIA/CBLB/MAPK1/CBL/IKBKB/TGFBR2/HDAC1/CDK6/CTBP2/TGFBR1/NRAS/PIK3CD/SOS1/AKT3/SMAD4/CDKN1A/GAB2/PIK3CG/CDKN1B/MAP2K1/MDM2/E2F3/RELA/GRB2/PIK3R3/STAT5A/RAF1/PIK3CA/CTBP1/TGFB2
KEGG_RIBOSOME	KEGG_RIBOSOME	KEGG_RIBOSOME	62	0.434063161959437	1.89127705140069	0.000523902984297105	0.00161279938303227	0.000854248416088159	3879	tags=52%, list=28%, signal=37%	RPS24/RPS19/RPL10/RPS3/RPL22L1/RPL12/RPL13A/RPS2/RPS16/RPL3/RPS8/RPL36A/RPL5/RPS9/RPL35/RPL19/RPS27/RPS7/RSL24D1/RPS20/RPL36AL/RPL29/FAU/RPL8/RPL4/RPL36/RPL7A/RPS27A/RPS5/RPL11/RPS23/RPS6
KEGG_DNA_REPLICATION	KEGG_DNA_REPLICATION	KEGG_DNA_REPLICATION	36	0.498667775487286	1.94935403732682	0.000548484565978012	0.001656001478049	0.000877131188507348	4041	tags=69%, list=29%, signal=49%	MCM3/MCM7/PRIM1/MCM2/MCM6/POLE2/RPA1/MCM5/PCNA/RFC4/RNASEH2B/RFC2/FEN1/RPA4/RNASEH2A/MCM4/POLA1/RNASEH1/LIG1/POLD1/SSBP1/RFC3/PRIM2/RFC5/RPA2
KEGG_GLUTATHIONE_METABOLISM	KEGG_GLUTATHIONE_METABOLISM	KEGG_GLUTATHIONE_METABOLISM	46	-0.437359726169177	-1.9013561632011	0.000684764984244109	0.00202845476464764	0.00107440782036315	2188	tags=43%, list=16%, signal=37%	GSTM4/GPX4/GGT7/GPX5/ANPEP/GSTM2/GSTM1/GSTO2/GSTZ1/GSS/IDH1/OPLAH/IDH2/GGT1/GGCT/GPX3/GSTA1/GSTA3/MGST2/GGT6
KEGG_PROXIMAL_TUBULE_BICARBONATE_RECLAMATION	KEGG_PROXIMAL_TUBULE_BICARBONATE_RECLAMATION	KEGG_PROXIMAL_TUBULE_BICARBONATE_RECLAMATION	20	-0.576257443181121	-2.02351248227331	0.00128476239197349	0.0037353276951822	0.00197848399543677	3341	tags=65%, list=24%, signal=49%	GLS2/CA2/GLUD1/PCK1/SLC4A4/AQP1/CA4/ATP1B1/FXYD2/SLC38A3/ATP1B2/PCK2/SLC25A10
KEGG_PROTEASOME	KEGG_PROTEASOME	KEGG_PROTEASOME	41	0.467206939036247	1.88477994341969	0.00139547156880693	0.00398343702368523	0.00210989959685641	3541	tags=44%, list=26%, signal=33%	PSMB8/PSMB9/PSME1/PSMB10/PSME2/IFNG/PSMA6/PSME4/PSMA4/PSMA3/PSMA1/PSMB1/PSMD6/PSMA5/PSMC6/PSMD1/PSMD7/PSMB3
KEGG_SELENOAMINO_ACID_METABOLISM	KEGG_SELENOAMINO_ACID_METABOLISM	KEGG_SELENOAMINO_ACID_METABOLISM	23	-0.516080102877099	-1.9072702689435	0.00362814749429492	0.0101717706536483	0.00538766263250562	2714	tags=39%, list=20%, signal=31%	AHCYL2/CTH/GGT7/SEPHS1/GGT1/SCLY/AHCY/SEPHS2/GGT6
KEGG_RENAL_CELL_CARCINOMA	KEGG_RENAL_CELL_CARCINOMA	KEGG_RENAL_CELL_CARCINOMA	65	0.382717891995746	1.67879838166758	0.0047735708171949	0.0129215623844759	0.00684413964715785	3985	tags=45%, list=29%, signal=32%	HIF1A/MAPK1/RAP1B/ETS1/JUN/CUL2/NRAS/PIK3CD/SOS1/HGF/AKT3/PAK2/EP300/PIK3CG/VEGFC/MET/MAP2K1/PAK1/GRB2/RAP1A/PIK3R3/PAK3/RAC1/RAF1/PIK3CA/TGFB2/PTPN11/TGFB1/KRAS
KEGG_ADHERENS_JUNCTION	KEGG_ADHERENS_JUNCTION	KEGG_ADHERENS_JUNCTION	66	0.377612936951761	1.65751998520572	0.00476532630801149	0.0129215623844759	0.00684413964715785	2796	tags=33%, list=20%, signal=27%	RAC2/ACTG1/IQGAP1/MAPK1/ACTN1/ACTB/WASF2/TGFBR2/PTPN6/TGFBR1/MAP3K7/VCL/WAS/SMAD2/PTPRJ/SMAD4/RHOA/EP300/FER/MET/TCF7/NLK
KEGG_GLYCEROLIPID_METABOLISM	KEGG_GLYCEROLIPID_METABOLISM	KEGG_GLYCEROLIPID_METABOLISM	39	-0.428365834203157	-1.80930190993086	0.00530957234423055	0.0141288620007491	0.00748360776439275	1864	tags=41%, list=14%, signal=36%	LCLAT1/PNLIP/DGKB/ALDH7A1/AKR1A1/PNLIPRP1/ALDH3A2/AGPAT1/AGPAT3/DGAT2/ALDH2/ALDH1B1/CEL/PNPLA3/GLYCTK/ALDH9A1
KEGG_PHENYLALANINE_METABOLISM	KEGG_PHENYLALANINE_METABOLISM	KEGG_PHENYLALANINE_METABOLISM	16	-0.572927477606794	-1.87476866852925	0.0071436306020409	0.0186925000753404	0.00990082136072335	3957	tags=81%, list=29%, signal=58%	AOC3/ALDH3B2/TAT/DDC/GOT1/MIF/PAH/GOT2/ALDH3A1/ALDH3B1/MAOA/MAOB/HPD
KEGG_STEROID_HORMONE_BIOSYNTHESIS	KEGG_STEROID_HORMONE_BIOSYNTHESIS	KEGG_STEROID_HORMONE_BIOSYNTHESIS	38	-0.416359872556582	-1.74641505105359	0.00768235100633155	0.0197726083277714	0.0104729202674753	4077	tags=50%, list=30%, signal=35%	CYP11A1/UGT2A3/CYP1A1/HSD17B12/SULT2B1/CYP11B1/CYP3A43/HSD3B2/AKR1C4/HSD17B1/CYP11B2/SRD5A2/AKR1C3/CYP3A7/CYP3A4/CYP17A1/UGT2B28/HSD11B2/HSD17B8
KEGG_TERPENOID_BACKBONE_BIOSYNTHESIS	KEGG_TERPENOID_BACKBONE_BIOSYNTHESIS	KEGG_TERPENOID_BACKBONE_BIOSYNTHESIS	15	-0.579534287670259	-1.83407949615799	0.00881913038149526	0.0222995634876623	0.0118113678546786	3338	tags=53%, list=24%, signal=40%	IDI2/MVD/MVK/HMGCS2/DHDDS/PDSS2/ACAT1/PMVK
KEGG_PENTOSE_AND_GLUCURONATE_INTERCONVERSIONS	KEGG_PENTOSE_AND_GLUCURONATE_INTERCONVERSIONS	KEGG_PENTOSE_AND_GLUCURONATE_INTERCONVERSIONS	13	-0.588390596846114	-1.77156712022202	0.00894823248231034	0.0222995634876623	0.0118113678546786	368	tags=38%, list=3%, signal=37%	DCXR/XYLB/UGT2B28/CRYL1/DHDH
KEGG_PRIMARY_BILE_ACID_BIOSYNTHESIS	KEGG_PRIMARY_BILE_ACID_BIOSYNTHESIS	KEGG_PRIMARY_BILE_ACID_BIOSYNTHESIS	13	-0.587872456929673	-1.77000706871106	0.00926497594805013	0.0227281441225605	0.012038373353552	781	tags=46%, list=6%, signal=44%	AKR1C4/CYP8B1/ACOX2/SLC27A5/CYP27A1/CYP46A1
KEGG_GLYOXYLATE_AND_DICARBOXYLATE_METABOLISM	KEGG_GLYOXYLATE_AND_DICARBOXYLATE_METABOLISM	KEGG_GLYOXYLATE_AND_DICARBOXYLATE_METABOLISM	16	-0.564274446765912	-1.84645368671677	0.00970562122527411	0.0234428081902775	0.0124169081262616	1462	tags=56%, list=11%, signal=50%	AFMID/ACO1/HAO1/GRHPR/MDH2/ACO2/HAO2/HYI/GLYCTK
KEGG_AMINOACYL_TRNA_BIOSYNTHESIS	KEGG_AMINOACYL_TRNA_BIOSYNTHESIS	KEGG_AMINOACYL_TRNA_BIOSYNTHESIS	21	-0.492563116795871	-1.75702119541032	0.0114719590565395	0.0272893571496469	0.0144543024795314	5610	tags=71%, list=41%, signal=42%	DARS2/FARSA/IARS2/NARS2/SEPSECS/AARS2/LARS2/VARS2/SARS2/MTFMT/PSTK/TARS2/EARS2/FARS2/PARS2
KEGG_COLORECTAL_CANCER	KEGG_COLORECTAL_CANCER	KEGG_COLORECTAL_CANCER	62	0.366158804603354	1.59540777703533	0.0124059976196091	0.029070770541472	0.0153978603605517	4877	tags=60%, list=36%, signal=39%	RAC2/MYC/CASP3/FOS/MAPK1/JUN/TGFBR2/TGFBR1/PIK3CD/SMAD2/AKT3/MSH2/SMAD4/RHOA/RALGDS/PIK3CG/MAP2K1/BIRC5/TCF7/MLH1/APPL1/PIK3R3/RAC1/RAF1/PIK3CA/TGFB2/CTNNB1/TGFB1/KRAS/MSH6/TCF7L2/TP53/AKT1/PIK3R1/BRAF/MAPK8/PIK3R5
KEGG_PANCREATIC_CANCER	KEGG_PANCREATIC_CANCER	KEGG_PANCREATIC_CANCER	68	0.346624019476502	1.5399976633619	0.0126765927884794	0.0292680157028128	0.0155023348342086	3501	tags=40%, list=26%, signal=30%	STAT1/RAC2/NFKB1/RB1/STAT3/MAPK1/ARHGEF6/IKBKB/TGFBR2/CDK6/TGFBR1/PIK3CD/SMAD2/AKT3/SMAD4/JAK1/RALGDS/PIK3CG/VEGFC/MAP2K1/E2F3/RELA/PIK3R3/RAC1/RAF1/PIK3CA/TGFB2
KEGG_ARACHIDONIC_ACID_METABOLISM	KEGG_ARACHIDONIC_ACID_METABOLISM	KEGG_ARACHIDONIC_ACID_METABOLISM	47	-0.386532236934964	-1.68830826252884	0.0131200543573976	0.0298528773059627	0.0158121173796249	2116	tags=40%, list=15%, signal=34%	GPX4/ALOX15/GGT7/GPX5/EPHX2/CYP4A22/ALOX12B/PTGES2/PLA2G3/CYP2C8/CYP4A11/GGT1/AKR1C3/CYP4F2/GPX3/PLA2G12B/CYP4F3/CYP2B6/GGT6
KEGG_PRION_DISEASES	KEGG_PRION_DISEASES	KEGG_PRION_DISEASES	34	0.430728815956635	1.65802104667528	0.0213910015975829	0.047301228884796	0.02505395294602	2673	tags=38%, list=19%, signal=31%	CCL5/C1QB/C1QC/IL1B/MAPK1/PRKX/LAMC1/EGR1/PRKACB/HSPA5/MAP2K1/IL6/C6
KEGG_CYSTEINE_AND_METHIONINE_METABOLISM	KEGG_CYSTEINE_AND_METHIONINE_METABOLISM	KEGG_CYSTEINE_AND_METHIONINE_METABOLISM	31	-0.406592821655783	-1.62652437286665	0.021298375483661	0.047301228884796	0.02505395294602	3050	tags=35%, list=22%, signal=28%	TAT/AHCYL2/CTH/LDHB/GOT1/BHMT/GOT2/AHCY/MPST/ADI1/DNMT3L
KEGG_RNA_DEGRADATION	KEGG_RNA_DEGRADATION	KEGG_RNA_DEGRADATION	48	0.373870362636155	1.55444637608725	0.0220836693508611	0.0481546678900721	0.0255059923789185	2882	tags=40%, list=21%, signal=31%	DCP1A/XRN1/PAPOLG/EXOSC10/ZCCHC7/CNOT10/EXOSC1/DCP2/CNOT2/CNOT6L/CNOT8/EXOSC9/ENO2/XRN2/CNOT7/EXOSC8/PATL1/PARN/DIS3
KEGG_BASAL_TRANSCRIPTION_FACTORS	KEGG_BASAL_TRANSCRIPTION_FACTORS	KEGG_BASAL_TRANSCRIPTION_FACTORS	31	0.420551202510823	1.56605278816651	0.0229660278402861	0.0493926900126701	0.0261617332283	4792	tags=61%, list=35%, signal=40%	GTF2E1/TBPL1/TAF5/TAF7/GTF2B/TAF5L/GTF2E2/TAF9B/GTF2H1/TBP/TAF1/TAF11/GTF2A2/TAF12/GTF2A1/GTF2H2/TAF2/GTF2F1/TAF4B

## Sheet: TMEM207_GSEA_results
	ID	Description	setSize	enrichmentScore	NES	pvalue	p.adjust	qvalue	rank	leading_edge	core_enrichment
KEGG_VALINE_LEUCINE_AND_ISOLEUCINE_DEGRADATION	KEGG_VALINE_LEUCINE_AND_ISOLEUCINE_DEGRADATION	KEGG_VALINE_LEUCINE_AND_ISOLEUCINE_DEGRADATION	42	0.842739396018007	3.16073294130719	1e-10	1.20769230769231e-09	6.39676113360324e-10	1695	tags=90%, list=12%, signal=80%	OXCT1/MCCC1/ACADSB/ACAT1/IVD/ACADM/AUH/HMGCL/ALDH2/HIBCH/ABAT/ACAD8/ALDH9A1/ALDH7A1/BCKDHB/PCCB/ALDH6A1/MCEE/ECHS1/ALDH3A2/HIBADH/HADH/ACAA2/DLD/EHHADH/ACAA1/DBT/HSD17B10/HADHB/PCCA/BCKDHA/ALDH1B1/AOX1/MCCC2/ACADS/HADHA/HMGCS2/ACAT2
KEGG_LEISHMANIA_INFECTION	KEGG_LEISHMANIA_INFECTION	KEGG_LEISHMANIA_INFECTION	63	-0.659016648450634	-3.06447196041791	1e-10	1.20769230769231e-09	6.39676113360324e-10	3236	tags=71%, list=24%, signal=55%	NFKB1/HLA-DQA1/HLA-DOA/IL12B/TNF/JAK2/TGFB3/RELA/TLR4/IRAK4/TGFB1/IFNG/IL1A/HLA-DRA/MAPK13/PTGS2/TGFB2/PTPN6/MAPK1/STAT1/IL1B/IFNGR2/HLA-DQB1/FCGR2C/ITGB2/TLR2/FCGR3B/MYD88/NFKBIA/HLA-DPB1/HLA-DOB/HLA-DPA1/ITGA4/HLA-DMB/HLA-DRB1/HLA-DMA/NCF2/PRKCB/ITGAM/FCGR2A/FOS/NCF4/MARCKSL1/C3/JUN
KEGG_GRAFT_VERSUS_HOST_DISEASE	KEGG_GRAFT_VERSUS_HOST_DISEASE	KEGG_GRAFT_VERSUS_HOST_DISEASE	32	-0.764268771543295	-3.05967348559149	1e-10	1.20769230769231e-09	6.39676113360324e-10	2028	tags=81%, list=15%, signal=69%	IFNG/FAS/KIR3DL1/CD80/IL6/IL1A/GZMB/HLA-DRA/HLA-B/PRF1/HLA-G/KLRD1/CD28/IL1B/HLA-DQB1/HLA-C/HLA-DPB1/HLA-DOB/HLA-DPA1/HLA-F/CD86/HLA-A/HLA-DMB/HLA-DRB1/HLA-E/HLA-DMA
KEGG_SYSTEMIC_LUPUS_ERYTHEMATOSUS	KEGG_SYSTEMIC_LUPUS_ERYTHEMATOSUS	KEGG_SYSTEMIC_LUPUS_ERYTHEMATOSUS	44	-0.696191378849783	-2.98077701813493	1e-10	1.20769230769231e-09	6.39676113360324e-10	2028	tags=75%, list=15%, signal=64%	HLA-DQA1/HLA-DOA/SNRPB/GRIN2A/CD40LG/TNF/IFNG/CD80/C6/HLA-DRA/CTSG/TRIM21/CD28/HLA-DQB1/FCGR2C/FCGR3B/HLA-DPB1/HLA-DOB/HLA-DPA1/CD86/CD40/HLA-DMB/HLA-DRB1/HLA-DMA/C2/C1S/FCGR2A/C1QB/C1QC/FCGR2B/ACTN1/C1R/C3
KEGG_BUTANOATE_METABOLISM	KEGG_BUTANOATE_METABOLISM	KEGG_BUTANOATE_METABOLISM	30	0.833010297984502	2.88110821124845	1e-10	1.20769230769231e-09	6.39676113360324e-10	1695	tags=83%, list=12%, signal=73%	OXCT1/BDH1/ACAT1/HMGCL/BDH2/ALDH2/ABAT/L2HGDH/ALDH9A1/ALDH7A1/ACSM3/ECHS1/ALDH3A2/HADH/ALDH5A1/EHHADH/ACSM5/PDHB/GAD1/ALDH1B1/AACS/ACADS/HADHA/HMGCS2/ACAT2
KEGG_OXIDATIVE_PHOSPHORYLATION	KEGG_OXIDATIVE_PHOSPHORYLATION	KEGG_OXIDATIVE_PHOSPHORYLATION	94	0.660224431278032	2.8789433922712	1e-10	1.20769230769231e-09	6.39676113360324e-10	3092	tags=73%, list=23%, signal=57%	COX7B/NDUFS2/COX5A/CYC1/UQCR10/COX6A1/NDUFC1/COX8A/SDHA/UQCRFS1/UQCRC1/ATP6V0A4/NDUFAB1/ATP6V1B2/NDUFS3/ATP6V1B1/NDUFA6/COX7A2L/ATP6V0E2/UQCRC2/SDHB/NDUFB9/NDUFA9/COX4I1/UQCR11/ATP6V1D/NDUFV1/NDUFA8/ATP12A/ATP6V1E1/COX5B/ATP6V1C1/LHPP/ATP6V1G3/ATP6V1C2/NDUFA1/SDHC/ATP6V0D2/NDUFA5/ATP6V0D1/NDUFA11/UQCRQ/COX7C/SDHD/NDUFA4/NDUFS1/ATP6V0A1/NDUFB5/ATP6V1A/NDUFB3/UQCRB/COX11/NDUFB10/NDUFA2/NDUFC2/NDUFA…
KEGG_PEROXISOME	KEGG_PEROXISOME	KEGG_PEROXISOME	73	0.671999992267672	2.81772107251779	1e-10	1.20769230769231e-09	6.39676113360324e-10	2973	tags=78%, list=22%, signal=61%	HAO2/EPHX2/AGXT/PXMP2/HMGCL/PEX7/DAO/ACOX2/PHYH/IDH2/HACL1/PIPOX/SLC27A2/NUDT12/PEX19/EHHADH/PECR/PEX11G/ACOX1/ACAA1/IDH1/PEX5/DDO/PEX3/SCP2/DECR2/ACOT8/PMVK/SOD1/ECH1/PEX11A/PEX12/PXMP4/CRAT/HAO1/ABCD3/ACOX3/PEX1/PEX11B/ACSL1/CAT/PEX13/ACSL6/SLC25A17/ACSL3/PEX10/MVK/HSD17B4/PRDX5/MPV17/PRDX1/ABCD4/NOS2/MPV17L/PEX2/NUDT19/CROT
KEGG_PROPANOATE_METABOLISM	KEGG_PROPANOATE_METABOLISM	KEGG_PROPANOATE_METABOLISM	28	0.8114082426527	2.78607435617293	1e-10	1.20769230769231e-09	6.39676113360324e-10	1695	tags=86%, list=12%, signal=75%	ACAT1/ACADM/LDHB/ALDH2/SUCLG1/HIBCH/ABAT/SUCLG2/ALDH9A1/ALDH7A1/ACSS3/PCCB/ALDH6A1/MCEE/ECHS1/ALDH3A2/EHHADH/SUCLA2/PCCA/ALDH1B1/ACSS2/HADHA/ACACB/ACAT2
KEGG_GLYCINE_SERINE_AND_THREONINE_METABOLISM	KEGG_GLYCINE_SERINE_AND_THREONINE_METABOLISM	KEGG_GLYCINE_SERINE_AND_THREONINE_METABOLISM	30	0.805020685050819	2.78430136042318	1e-10	1.20769230769231e-09	6.39676113360324e-10	1842	tags=73%, list=13%, signal=64%	GCAT/AMT/AGXT/DMGDH/CTH/MAOB/AGXT2/MAOA/GLYCTK/SHMT1/DAO/PIPOX/DLD/BHMT/SARDH/CHDH/GATM/PSAT1/GLDC/SHMT2/GAMT/PSPH
KEGG_FATTY_ACID_METABOLISM	KEGG_FATTY_ACID_METABOLISM	KEGG_FATTY_ACID_METABOLISM	38	0.752787143699248	2.77063306419115	1e-10	1.20769230769231e-09	6.39676113360324e-10	1859	tags=76%, list=14%, signal=66%	ACADSB/ACAT1/ACADM/ALDH2/GCDH/ADH6/ACADL/ALDH9A1/ALDH7A1/ADH5/ECHS1/ALDH3A2/HADH/ACAA2/EHHADH/ACOX1/ACAA1/CPT2/CYP4A11/HADHB/ALDH1B1/ACOX3/ACADS/ACSL1/HADHA/CYP4A22/ACSL6/ACAT2/ACSL3
KEGG_CITRATE_CYCLE_TCA_CYCLE	KEGG_CITRATE_CYCLE_TCA_CYCLE	KEGG_CITRATE_CYCLE_TCA_CYCLE	29	0.785105206295436	2.70172529093999	1e-10	1.20769230769231e-09	6.39676113360324e-10	2649	tags=93%, list=19%, signal=75%	SUCLG1/SUCLG2/IDH2/MDH2/IDH3B/SDHA/DLD/IDH1/SUCLA2/PCK2/ACO1/ACO2/FH/PDHB/SDHB/PCK1/OGDHL/DLAT/PC/SDHC/DLST/IDH3G/SDHD/OGDH/MDH1/PDHA1/ACLY
KEGG_ARGININE_AND_PROLINE_METABOLISM	KEGG_ARGININE_AND_PROLINE_METABOLISM	KEGG_ARGININE_AND_PROLINE_METABOLISM	47	0.687643152397475	2.64642448049994	1e-10	1.20769230769231e-09	6.39676113360324e-10	2264	tags=66%, list=16%, signal=55%	ACY1/MAOB/ALDH2/PRODH/MAOA/DAO/ALDH9A1/GOT1/ALDH7A1/NAGS/SAT2/AGMAT/ALDH3A2/P4HA2/ASS1/GLUD1/PRODH2/SMS/OAT/ASL/ALDH4A1/ALDH1B1/GATM/ODC1/GOT2/GLUD2/CKB/GAMT/GLS/ARG2/P4HA1
KEGG_PARKINSONS_DISEASE	KEGG_PARKINSONS_DISEASE	KEGG_PARKINSONS_DISEASE	87	0.580728379411838	2.50752747258722	1e-10	1.20769230769231e-09	6.39676113360324e-10	2332	tags=57%, list=17%, signal=48%	COX7B/NDUFS2/SLC25A5/COX5A/CYC1/UQCR10/COX6A1/NDUFC1/COX8A/SDHA/UQCRFS1/PINK1/UQCRC1/CYCS/NDUFAB1/NDUFS3/SLC25A4/NDUFA6/COX7A2L/UQCRC2/SDHB/NDUFB9/NDUFA9/COX4I1/UQCR11/NDUFV1/NDUFA8/COX5B/CASP9/NDUFA1/SDHC/NDUFA5/PPID/VDAC1/UQCRQ/COX7C/SDHD/NDUFA4/NDUFS1/NDUFB5/NDUFB3/UQCRB/NDUFB10/NDUFA2/NDUFC2/NDUFA7/UBE2J2/NDUFS7/NDUFB7/NDUFS8
KEGG_ALLOGRAFT_REJECTION	KEGG_ALLOGRAFT_REJECTION	KEGG_ALLOGRAFT_REJECTION	29	-0.758869277733473	-2.95980136525129	1.26628227449631e-10	1.42004512211372e-09	7.52152629212095e-10	3317	tags=97%, list=24%, signal=73%	FASLG/HLA-DQA1/HLA-DOA/IL12B/CD40LG/TNF/IFNG/FAS/CD80/GZMB/HLA-DRA/HLA-B/PRF1/HLA-G/CD28/HLA-DQB1/HLA-C/HLA-DPB1/HLA-DOB/HLA-DPA1/HLA-F/CD86/HLA-A/CD40/HLA-DMB/HLA-DRB1/HLA-E/HLA-DMA
KEGG_INTESTINAL_IMMUNE_NETWORK_FOR_IGA_PRODUCTION	KEGG_INTESTINAL_IMMUNE_NETWORK_FOR_IGA_PRODUCTION	KEGG_INTESTINAL_IMMUNE_NETWORK_FOR_IGA_PRODUCTION	38	-0.691448983442683	-2.86863896559661	3.07955576212018e-10	3.22326836435245e-09	1.70726249268417e-09	2276	tags=63%, list=17%, signal=53%	IL15/CCL28/MAP3K14/TGFB1/ICOS/CXCR4/CD80/PIGR/IL6/HLA-DRA/CD28/HLA-DQB1/TNFRSF17/HLA-DPB1/HLA-DOB/HLA-DPA1/CD86/ITGA4/CD40/HLA-DMB/HLA-DRB1/HLA-DMA/IL15RA/TNFSF13B
KEGG_HEMATOPOIETIC_CELL_LINEAGE	KEGG_HEMATOPOIETIC_CELL_LINEAGE	KEGG_HEMATOPOIETIC_CELL_LINEAGE	76	-0.545311111943667	-2.60252280459021	7.23630769700925e-10	7.10062692769032e-09	3.7609757109456e-09	1661	tags=46%, list=12%, signal=41%	IL6/IL1A/KITLG/FLT3LG/HLA-DRA/CD1C/CD37/CD19/CD3E/CD4/CSF3R/MS4A1/IL1B/CD8A/ITGA3/CD38/CD3G/IL3RA/ITGA5/CSF2RA/CD3D/CD14/CD2/CD55/IL7/ITGA4/HLA-DRB1/CD33/IL4R/CD44/IL7R/CD1D/IL1R1/ITGAM/CSF1R
KEGG_PYRUVATE_METABOLISM	KEGG_PYRUVATE_METABOLISM	KEGG_PYRUVATE_METABOLISM	36	0.70343913213303	2.55686949013154	1.25908088304293e-09	1.16279822728082e-08	6.1589715021914e-09	2341	tags=75%, list=17%, signal=62%	ACAT1/GRHPR/LDHB/ALDH2/LDHD/PKLR/HAGH/ALDH9A1/ALDH7A1/ALDH3A2/MDH2/DLD/PCK2/ACOT12/PDHB/PCK1/DLAT/ALDH1B1/ACSS2/PC/ME3/ACACB/ACAT2/GLO1/MDH1/ACSS1/PDHA1
KEGG_TRYPTOPHAN_METABOLISM	KEGG_TRYPTOPHAN_METABOLISM	KEGG_TRYPTOPHAN_METABOLISM	35	0.712143981225764	2.5778217769077	1.37691621166698e-09	1.20097691795398e-08	6.36119185506968e-09	1996	tags=74%, list=15%, signal=64%	ACAT1/MAOB/ALDH2/MAOA/KMO/ACMSD/GCDH/ALDH9A1/ALDH7A1/ECHS1/ALDH3A2/HADH/DDC/EHHADH/AFMID/HAAO/OGDHL/KYNU/ALDH1B1/AOX1/AADAT/IDO2/HADHA/CAT/ACAT2/OGDH
KEGG_BETA_ALANINE_METABOLISM	KEGG_BETA_ALANINE_METABOLISM	KEGG_BETA_ALANINE_METABOLISM	20	0.809830100757468	2.55211381620165	3.82953403180559e-09	3.16440443680778e-08	1.67608414688444e-08	1509	tags=80%, list=11%, signal=71%	CNDP1/ACADM/ALDH2/HIBCH/ABAT/ALDH9A1/ALDH7A1/ECHS1/ALDH3A2/DPYS/EHHADH/UPB1/SMS/GAD1/ALDH1B1/HADHA
KEGG_AUTOIMMUNE_THYROID_DISEASE	KEGG_AUTOIMMUNE_THYROID_DISEASE	KEGG_AUTOIMMUNE_THYROID_DISEASE	36	-0.674870766315064	-2.78178045596201	4.21661971605258e-09	3.25534211571157e-08	1.72425093624682e-08	1972	tags=61%, list=14%, signal=52%	FAS/CD80/GZMB/HLA-DRA/HLA-B/PRF1/CTLA4/HLA-G/CD28/HLA-DQB1/HLA-C/HLA-DPB1/HLA-DOB/HLA-DPA1/HLA-F/CD86/HLA-A/CD40/HLA-DMB/HLA-DRB1/HLA-E/HLA-DMA
KEGG_VIRAL_MYOCARDITIS	KEGG_VIRAL_MYOCARDITIS	KEGG_VIRAL_MYOCARDITIS	64	-0.549872658702488	-2.57777331687454	4.35427926305369e-09	3.25534211571157e-08	1.72425093624682e-08	1479	tags=45%, list=11%, signal=41%	HLA-DRA/HLA-B/PRF1/HLA-G/BID/CAV1/CD28/ACTB/HLA-DQB1/ACTG1/ITGB2/HLA-C/HLA-DPB1/HLA-DOB/HLA-DPA1/HLA-F/CD86/HLA-A/CD55/CD40/HLA-DMB/HLA-DRB1/EIF4G3/HLA-E/HLA-DMA/CASP3/ITGAL/ICAM1/RAC2
KEGG_RIBOSOME	KEGG_RIBOSOME	KEGG_RIBOSOME	62	-0.558339382708428	-2.59855944623939	6.53078898748541e-09	4.6606085047055e-08	2.46857574168109e-08	3791	tags=65%, list=28%, signal=47%	RPL28/RPL14/RPS6/RPL5/RPL11/RPL26/RPS4Y1/RPL13/RPL35A/RPL4/RPS3A/RPL38/RPL7A/RPL19/RPL8/RPL27A/RPL15/RPS5/RPL36AL/RPL37A/RPS16/RPLP2/RPS25/RPL10L/RPL10/RPS20/RPS24/RPL36A/RPL29/RPS9/RPS2/RPL35/FAU/RPL36/RPL13A/RPL22L1/RPS3/RPS8/RPL12/RPS19
KEGG_TOLL_LIKE_RECEPTOR_SIGNALING_PATHWAY	KEGG_TOLL_LIKE_RECEPTOR_SIGNALING_PATHWAY	KEGG_TOLL_LIKE_RECEPTOR_SIGNALING_PATHWAY	91	-0.495843144550349	-2.48483486630433	1.06878228065977e-08	7.29560078537323e-08	3.86424714746554e-08	2604	tags=45%, list=19%, signal=37%	IRF3/RELA/TLR4/TLR5/TICAM1/CASP8/CXCL9/CXCL10/IRAK4/PIK3CG/IRF5/TLR1/IKBKB/CD80/PIK3CD/CXCL11/IL6/AKT3/MAPK13/TRAF3/CCL4/MAPK1/STAT1/IL1B/TLR2/MYD88/CCL5/CTSK/CD14/NFKBIA/CD86/CD40/TLR7/TLR8/IKBKE/IRF7/MAP3K8/FOS/LY96/IFNAR2/JUN
KEGG_PRIMARY_IMMUNODEFICIENCY	KEGG_PRIMARY_IMMUNODEFICIENCY	KEGG_PRIMARY_IMMUNODEFICIENCY	32	-0.679789409224372	-2.7214688191298	3.30967950487818e-08	1.99853723948413e-07	1.0585614610744e-07	2856	tags=62%, list=21%, signal=50%	CD40LG/CD79A/RFX5/ICOS/TAP2/CD19/CD3E/CD4/CD8A/PTPRC/CIITA/ZAP70/CD3D/DCLRE1C/CD40/LCK/IL7R/JAK3/TAP1/ADA
KEGG_ANTIGEN_PROCESSING_AND_PRESENTATION	KEGG_ANTIGEN_PROCESSING_AND_PRESENTATION	KEGG_ANTIGEN_PROCESSING_AND_PRESENTATION	66	-0.532975742331005	-2.50321194791349	3.2642673115523e-08	1.99853723948413e-07	1.0585614610744e-07	1489	tags=41%, list=11%, signal=37%	KLRC3/HLA-DRA/HLA-B/CD74/HLA-G/KLRD1/CD4/PSME1/IFI30/CD8A/CIITA/HLA-DQB1/HLA-C/HLA-DPB1/HLA-DOB/HLA-DPA1/HLA-F/HLA-A/HLA-DMB/HLA-DRB1/HLA-E/HLA-DMA/CTSS/B2M/PSME2/HSPA6/TAP1
KEGG_T_CELL_RECEPTOR_SIGNALING_PATHWAY	KEGG_T_CELL_RECEPTOR_SIGNALING_PATHWAY	KEGG_T_CELL_RECEPTOR_SIGNALING_PATHWAY	99	-0.462982311974645	-2.35709025720968	3.14939335931568e-08	1.99853723948413e-07	1.0585614610744e-07	3724	tags=54%, list=27%, signal=39%	PIK3R5/PPP3R1/RASGRP1/NCK1/SOS1/RAF1/PLCG1/NFKB1/KRAS/CD40LG/TNF/MALT1/GRB2/NFAT5/PAK2/RELA/NFATC1/MAP3K14/PIK3CG/ICOS/IFNG/PPP3CC/PPP3CA/IKBKB/PIK3CD/AKT3/CD3E/MAPK13/CTLA4/NFKBIE/CD4/PTPN6/MAPK1/CD28/CD8A/PTPRC/CBLB/CD3G/CD247/NCK2/ZAP70/CD3D/NFKBIA/LCK/PAK3/ITK/VAV1/CBL/LCP2/MAP3K8/FOS/NFATC2/JUN
KEGG_NOD_LIKE_RECEPTOR_SIGNALING_PATHWAY	KEGG_NOD_LIKE_RECEPTOR_SIGNALING_PATHWAY	KEGG_NOD_LIKE_RECEPTOR_SIGNALING_PATHWAY	58	-0.554636156324705	-2.51644286753781	3.87469214384923e-08	2.25306172809011e-07	1.19337496828105e-07	2886	tags=57%, list=21%, signal=45%	BIRC2/TNF/CCL7/RELA/CCL8/NAIP/CASP8/HSP90B1/IKBKB/IL6/MAPK13/NLRP3/CARD8/MAPK1/CCL13/CARD9/PSTPIP1/IL1B/NLRP1/CCL5/IL18/NFKBIA/CCL2/NOD2/CASP1/RIPK2/CXCL1/CARD6/NOD1/TNFAIP3/BIRC3/PYCARD/CXCL2
KEGG_TYPE_I_DIABETES_MELLITUS	KEGG_TYPE_I_DIABETES_MELLITUS	KEGG_TYPE_I_DIABETES_MELLITUS	37	-0.636084247988452	-2.63195500265199	4.12164912206301e-08	2.31106754344247e-07	1.22409879940969e-07	2028	tags=65%, list=15%, signal=55%	IFNG/FAS/CD80/IL1A/GZMB/HLA-DRA/HLA-B/PRF1/HLA-G/CD28/IL1B/PTPRN2/HLA-DQB1/HLA-C/HLA-DPB1/HLA-DOB/HLA-DPA1/HLA-F/CD86/HLA-A/HLA-DMB/HLA-DRB1/HLA-E/HLA-DMA
KEGG_ALANINE_ASPARTATE_AND_GLUTAMATE_METABOLISM	KEGG_ALANINE_ASPARTATE_AND_GLUTAMATE_METABOLISM	KEGG_ALANINE_ASPARTATE_AND_GLUTAMATE_METABOLISM	28	0.695597781345588	2.38842427146408	3.22023282426638e-07	1.74336742555111e-06	9.23406145615406e-07	1389	tags=64%, list=10%, signal=58%	GPT/ACY3/AGXT/AGXT2/ABAT/GOT1/ASPA/ALDH5A1/NIT2/ASS1/GLUD1/DDO/GAD1/ASL/ALDH4A1/GOT2/GLUD2/GPT2
KEGG_PPAR_SIGNALING_PATHWAY	KEGG_PPAR_SIGNALING_PATHWAY	KEGG_PPAR_SIGNALING_PATHWAY	62	0.549519939114307	2.22215444957556	5.01258794560995e-07	2.62325435820254e-06	1.38945420246732e-06	2237	tags=50%, list=16%, signal=42%	ACADM/AQP7/ACADL/ACOX2/SLC27A2/GK/EHHADH/ACOX1/ACAA1/PCK2/CPT2/SCP2/CYP4A11/CYP27A1/SLC27A5/PCK1/APOC3/FABP1/ACOX3/ACSL1/HMGCS2/CYP4A22/ACSL6/CYP8B1/ACSL3/FABP3/RXRA/PPARG/PDPK1/LPL/PPARA
KEGG_DRUG_METABOLISM_CYTOCHROME_P450	KEGG_DRUG_METABOLISM_CYTOCHROME_P450	KEGG_DRUG_METABOLISM_CYTOCHROME_P450	53	0.57034608020363	2.23919813103981	7.8219909241444e-07	3.96145991964732e-06	2.09825902549205e-06	3394	tags=60%, list=25%, signal=46%	MAOB/FMO4/MAOA/CYP3A7/ADH6/ADH5/CYP3A4/GSTA3/GSTA1/FMO1/FMO5/GSTM3/GSTM4/GSTO2/ALDH3B1/UGT2B28/AOX1/GSTZ1/GSTO1/MGST2/MGST1/UGT1A6/CYP2B6/MGST3/CYP2A13/CYP2E1/ADH1C/GSTM1/UGT2A3/CYP2D6/GSTA4/ALDH3A1
KEGG_B_CELL_RECEPTOR_SIGNALING_PATHWAY	KEGG_B_CELL_RECEPTOR_SIGNALING_PATHWAY	KEGG_B_CELL_RECEPTOR_SIGNALING_PATHWAY	73	-0.481394827131811	-2.28884433732224	9.95651343882794e-07	4.88491440592496e-06	2.58738342653752e-06	3860	tags=56%, list=28%, signal=41%	PIK3AP1/BLNK/BTK/PIK3R5/PPP3R1/SOS1/RAF1/NFKB1/KRAS/CD79A/MALT1/GRB2/NFAT5/RELA/NFATC1/CD72/PIK3CG/PPP3CC/PPP3CA/IKBKB/PIK3CD/SYK/CD81/AKT3/CD19/NFKBIE/PTPN6/MAPK1/INPP5D/LILRB3/NFKBIA/LYN/VAV1/PRKCB/RAC2/FOS/NFATC2/DAPP1/FCGR2B/IFITM1/JUN
KEGG_LYSINE_DEGRADATION	KEGG_LYSINE_DEGRADATION	KEGG_LYSINE_DEGRADATION	39	0.613472599263827	2.28144454361737	1.2540848450176e-06	5.9664036565989e-06	3.1602138040316e-06	3367	tags=67%, list=25%, signal=50%	ACAT1/ALDH2/BBOX1/GCDH/ALDH9A1/ALDH7A1/ECHS1/PIPOX/ALDH3A2/HADH/EHHADH/OGDHL/ALDH1B1/AADAT/HADHA/DLST/ACAT2/SETD1A/AASS/OGDH/TMLHE/PLOD1/EHMT2/SETMAR/SUV39H2/AASDH
KEGG_PROXIMAL_TUBULE_BICARBONATE_RECLAMATION	KEGG_PROXIMAL_TUBULE_BICARBONATE_RECLAMATION	KEGG_PROXIMAL_TUBULE_BICARBONATE_RECLAMATION	20	0.740731219636753	2.33435430216617	1.69669736670796e-06	7.83474960509265e-06	4.14981708885229e-06	2594	tags=80%, list=19%, signal=65%	ATP1B1/PCK2/GLUD1/AQP1/SLC25A10/ATP1A1/CA2/PCK1/GLUD2/FXYD2/SLC38A3/CA4/ATP1B2/GLS/MDH1/GLS2
KEGG_HISTIDINE_METABOLISM	KEGG_HISTIDINE_METABOLISM	KEGG_HISTIDINE_METABOLISM	25	0.689671180491435	2.29745525117959	3.40134284846863e-06	1.52574522059879e-05	8.08138601591044e-06	1480	tags=60%, list=11%, signal=54%	CNDP1/ACY3/MAOB/ALDH2/MAOA/ALDH9A1/ALDH7A1/ALDH3A2/ASPA/DDC/AMDHD1/ALDH3B1/METTL6/ALDH1B1/FTCD
KEGG_GLYCOLYSIS_GLUCONEOGENESIS	KEGG_GLYCOLYSIS_GLUCONEOGENESIS	KEGG_GLYCOLYSIS_GLUCONEOGENESIS	52	0.549174383803233	2.14131746578695	3.75447496662157e-06	1.63736824933218e-05	8.67261761295625e-06	2341	tags=56%, list=17%, signal=46%	LDHB/ALDH2/PKLR/GALM/ADH6/ALDH9A1/ALDH7A1/ADH5/ALDH3A2/DLD/FBP1/PCK2/ALDH3B1/PDHB/AKR1A1/PCK1/PGK1/ALDOB/DLAT/ALDH1B1/ACSS2/PGM1/TPI1/PFKM/PFKL/GAPDH/PGAM2/ACSS1/PDHA1
KEGG_TYROSINE_METABOLISM	KEGG_TYROSINE_METABOLISM	KEGG_TYROSINE_METABOLISM	35	0.613627231129631	2.22121043077112	5.46300967067888e-06	2.31808788728806e-05	1.22781725173153e-05	1554	tags=49%, list=11%, signal=43%	TYRP1/MAOB/MAOA/HGD/ADH6/GOT1/ADH5/DDC/ALDH3B1/FAH/HPD/METTL6/MIF/GOT2/AOX1/GSTZ1/DBH
KEGG_FC_GAMMA_R_MEDIATED_PHAGOCYTOSIS	KEGG_FC_GAMMA_R_MEDIATED_PHAGOCYTOSIS	KEGG_FC_GAMMA_R_MEDIATED_PHAGOCYTOSIS	87	-0.408007708675134	-2.01313757867967	1.84276244503964e-05	7.61351852292692e-05	4.03263803762137e-05	1803	tags=30%, list=13%, signal=26%	PIK3CD/SYK/LIMK2/AKT3/MAPK1/VASP/PTPRC/FCGR2C/INPP5D/ARPC1B/WASF2/LYN/VAV1/WAS/HCK/DOCK2/PRKCB/ASAP1/MARCKS/FCGR2A/RAC2/SPHK1/GAB2/FCGR2B/MARCKSL1/ARPC2
KEGG_AMINOACYL_TRNA_BIOSYNTHESIS	KEGG_AMINOACYL_TRNA_BIOSYNTHESIS	KEGG_AMINOACYL_TRNA_BIOSYNTHESIS	21	0.676224526978826	2.1551950029225	1.9914453891035e-05	8.0168442586987e-05	4.24626682157022e-05	3337	tags=71%, list=24%, signal=54%	EARS2/SEPSECS/FARS2/NARS2/LARS2/DARS2/IARS2/TARS2/PSTK/MTFMT/PARS2/FARSA/WARS2/HARS2/VARS2
KEGG_CARDIAC_MUSCLE_CONTRACTION	KEGG_CARDIAC_MUSCLE_CONTRACTION	KEGG_CARDIAC_MUSCLE_CONTRACTION	60	0.502500235068864	2.01897680776286	2.47971826404779e-05	9.73289418638759e-05	5.15520375946778e-05	2035	tags=35%, list=15%, signal=30%	COX7B/COX5A/CYC1/UQCR10/COX6A1/COX8A/UQCRFS1/ATP1B1/UQCRC1/CACNB2/COX7A2L/ATP1A1/UQCRC2/COX4I1/UQCR11/FXYD2/COX5B/UQCRQ/COX7C/UQCRB/ATP1B2
KEGG_ASTHMA	KEGG_ASTHMA	KEGG_ASTHMA	19	-0.681984106077259	-2.33299935180428	2.68170298848568e-05	0.000102689602242013	5.43914084956018e-05	3234	tags=84%, list=24%, signal=64%	HLA-DQA1/CCL11/HLA-DOA/CD40LG/TNF/HLA-DRA/HLA-DQB1/HLA-DPB1/HLA-DOB/HLA-DPA1/CD40/HLA-DMB/HLA-DRB1/FCER1G/HLA-DMA/MS4A2
KEGG_ECM_RECEPTOR_INTERACTION	KEGG_ECM_RECEPTOR_INTERACTION	KEGG_ECM_RECEPTOR_INTERACTION	79	-0.428216918984461	-2.06616288026365	2.75675326702562e-05	0.000103050062600719	5.45823328558957e-05	2755	tags=42%, list=20%, signal=34%	ITGA10/LAMA5/COL6A6/CD36/ITGB3/COL5A2/LAMA2/SV2B/ITGB8/COL6A2/ITGB6/SV2A/COL11A1/HSPG2/COL4A2/COL3A1/COL4A1/COMP/ITGA3/ITGAV/COL1A2/TNC/ITGA5/FN1/COL5A1/COL6A3/ITGA4/LAMC1/CD47/LAMC2/CD44/THBS2/VWF
KEGG_GLYCOSAMINOGLYCAN_BIOSYNTHESIS_CHONDROITIN_SULFATE	KEGG_GLYCOSAMINOGLYCAN_BIOSYNTHESIS_CHONDROITIN_SULFATE	KEGG_GLYCOSAMINOGLYCAN_BIOSYNTHESIS_CHONDROITIN_SULFATE	22	-0.668497886066886	-2.41612289179517	2.94830503997256e-05	0.000107647416575742	5.70174046897999e-05	1633	tags=50%, list=12%, signal=44%	CHST14/CHST7/CHSY3/XYLT1/CSGALNACT1/CHST15/DSE/CSGALNACT2/CHST11/CHPF2/CHSY1
KEGG_RETINOL_METABOLISM	KEGG_RETINOL_METABOLISM	KEGG_RETINOL_METABOLISM	39	0.568538790303122	2.1143401066786	4.15406695522115e-05	0.0001482246618113	7.85098778618352e-05	3534	tags=62%, list=26%, signal=46%	RDH12/PNPLA4/CYP3A7/ADH6/ADH5/CYP3A4/RDH11/DHRS3/RDH10/CYP4A11/UGT2B28/ALDH1A1/RETSAT/CYP4A22/UGT1A6/CYP2B6/ALDH1A2/CYP2A13/DGAT1/ADH1C/UGT2A3/CYP26B1/RDH5/RDH16
KEGG_CYTOSOLIC_DNA_SENSING_PATHWAY	KEGG_CYTOSOLIC_DNA_SENSING_PATHWAY	KEGG_CYTOSOLIC_DNA_SENSING_PATHWAY	45	-0.49753448764281	-2.14122797432716	4.86685349741081e-05	0.000169799110909666	8.99371757416267e-05	2853	tags=49%, list=21%, signal=39%	ZBP1/IRF3/RELA/TREX1/CXCL10/IL33/ADAR/IKBKB/POLR3G/IL6/POLR3GL/CCL4/IL1B/CCL5/IL18/NFKBIA/IKBKE/IRF7/CASP1/RIPK3/AIM2/PYCARD
KEGG_PATHOGENIC_ESCHERICHIA_COLI_INFECTION	KEGG_PATHOGENIC_ESCHERICHIA_COLI_INFECTION	KEGG_PATHOGENIC_ESCHERICHIA_COLI_INFECTION	50	-0.488869146229016	-2.15239264483211	5.20359340332491e-05	0.000177600905287394	9.40695374971779e-05	965	tags=36%, list=7%, signal=34%	KRT18/TUBA3C/TUBA1C/ACTB/ARHGEF2/NCK2/ACTG1/ARPC1B/CD14/TUBB/WAS/TUBA1B/HCLS1/LY96/TUBB6/CLDN1/ARPC2/TUBA1A
KEGG_GLUTATHIONE_METABOLISM	KEGG_GLUTATHIONE_METABOLISM	KEGG_GLUTATHIONE_METABOLISM	46	0.514038601576752	1.96891808474207	0.000147249200145387	0.000491874987719696	0.000260530499697324	3897	tags=67%, list=28%, signal=48%	GGT6/IDH2/GSTA3/GSTA1/GSTM3/IDH1/GSTM4/OPLAH/GSTO2/GGCT/SMS/GSS/GPX3/GGT1/ODC1/GSTZ1/GCLC/GSTO1/MGST2/MGST1/GPX5/GSR/MGST3/GSTM1/GGT7/GSTA4/GCLM/PGD/GPX4/GSTK1/GSTM2
KEGG_METABOLISM_OF_XENOBIOTICS_BY_CYTOCHROME_P450	KEGG_METABOLISM_OF_XENOBIOTICS_BY_CYTOCHROME_P450	KEGG_METABOLISM_OF_XENOBIOTICS_BY_CYTOCHROME_P450	49	0.506158960123634	1.96828485829677	0.000245671788687454	0.000803551475498546	0.000425615598822562	3394	tags=55%, list=25%, signal=42%	DHDH/CYP3A7/ADH6/ADH5/CYP3A4/GSTA3/GSTA1/GSTM3/GSTM4/GSTO2/ALDH3B1/UGT2B28/GSTZ1/EPHX1/AKR1C3/GSTO1/MGST2/MGST1/UGT1A6/CYP2B6/MGST3/CYP2E1/ADH1C/GSTM1/UGT2A3/GSTA4/ALDH3A1
KEGG_SMALL_CELL_LUNG_CANCER	KEGG_SMALL_CELL_LUNG_CANCER	KEGG_SMALL_CELL_LUNG_CANCER	82	-0.372079498450577	-1.80912861586459	0.000252052881289765	0.000807598007397818	0.000427758917763511	3034	tags=41%, list=22%, signal=32%	CDKN1B/CDK6/LAMB3/BIRC2/LAMA5/RELA/PIAS1/LAMA2/PIK3CG/IKBKB/PIK3CD/COL4A2/E2F3/AKT3/PTGS2/TRAF3/TP53/PIAS3/COL4A1/PTEN/ITGA3/ITGAV/TRAF5/SKP2/FN1/TRAF1/NFKBIA/CCNE2/RB1/LAMC1/LAMC2/APAF1/BIRC3/MYC
KEGG_TERPENOID_BACKBONE_BIOSYNTHESIS	KEGG_TERPENOID_BACKBONE_BIOSYNTHESIS	KEGG_TERPENOID_BACKBONE_BIOSYNTHESIS	15	0.716389606416052	2.08152945276121	0.000259323555316171	0.000814275963692776	0.000431296018315315	3824	tags=87%, list=28%, signal=63%	ACAT1/PDSS2/PMVK/DHDDS/HMGCS2/HMGCR/ACAT2/MVK/IDI1/PDSS1/MVD/HMGCS1/FDPS
KEGG_ASCORBATE_AND_ALDARATE_METABOLISM	KEGG_ASCORBATE_AND_ALDARATE_METABOLISM	KEGG_ASCORBATE_AND_ALDARATE_METABOLISM	11	0.758428501167314	2.00099505590942	0.000377616325894082	0.00116246594441904	0.00061572115058065	1993	tags=73%, list=15%, signal=62%	MIOX/ALDH2/ALDH9A1/ALDH7A1/ALDH3A2/UGT2B28/ALDH1B1/UGT1A6
KEGG_SELENOAMINO_ACID_METABOLISM	KEGG_SELENOAMINO_ACID_METABOLISM	KEGG_SELENOAMINO_ACID_METABOLISM	23	0.603202493716	1.97884485097151	0.000491185119031888	0.00148300122476935	0.000785498469706865	3307	tags=61%, list=24%, signal=46%	GGT6/CTH/SEPHS1/SEPHS2/AHCY/SCLY/METTL6/GGT1/MAT2A/AHCYL1/MAT2B/TRMT11/AHCYL2/GGT7
KEGG_CHRONIC_MYELOID_LEUKEMIA	KEGG_CHRONIC_MYELOID_LEUKEMIA	KEGG_CHRONIC_MYELOID_LEUKEMIA	72	-0.39794650526506	-1.89381502464334	0.000521068461248131	0.00154354242294258	0.000817565212286044	3383	tags=44%, list=25%, signal=34%	SOS1/RAF1/NFKB1/SHC1/HDAC1/CDKN1B/KRAS/CDK6/GRB2/STAT5B/TGFB3/RELA/MDM2/SHC4/TGFB1/PIK3CG/TGFBR2/IKBKB/PIK3CD/E2F3/TGFBR1/AKT3/TGFB2/TP53/MAPK1/CBLB/NFKBIA/CDKN1A/RB1/CBL/GAB2/MYC
KEGG_PORPHYRIN_AND_CHLOROPHYLL_METABOLISM	KEGG_PORPHYRIN_AND_CHLOROPHYLL_METABOLISM	KEGG_PORPHYRIN_AND_CHLOROPHYLL_METABOLISM	25	0.586659280906137	1.95429863345984	0.000795120248900871	0.00231173850143401	0.00122445418446723	3557	tags=60%, list=26%, signal=45%	FECH/ALAD/EARS2/MMAB/UGT2B28/UROD/UROS/UGT1A6/HMOX2/HMBS/BLVRB/UGT2A3/COX15/FTH1/GUSB
KEGG_APOPTOSIS	KEGG_APOPTOSIS	KEGG_APOPTOSIS	82	-0.350656128285101	-1.70496369364765	0.000855286340096596	0.00244145373445756	0.00129316020799294	3724	tags=49%, list=27%, signal=36%	PIK3R5/PPP3R1/PRKX/CAPN2/FASLG/IL1RAP/NFKB1/TNFRSF10B/BIRC2/TNF/CASP7/RELA/CAPN1/CASP8/IRAK4/ATM/MAP3K14/CASP6/PIK3CG/PPP3CC/FAS/PPP3CA/IKBKB/PIK3CD/IL1A/AKT3/TNFRSF10A/TP53/BID/IL1B/IL3RA/IRAK3/MYD88/NFKBIA/CASP3/CSF2RB/TNFRSF1A/IL1R1/APAF1/BIRC3
KEGG_PHENYLALANINE_METABOLISM	KEGG_PHENYLALANINE_METABOLISM	KEGG_PHENYLALANINE_METABOLISM	16	0.653676839819265	1.92640104303236	0.00119421692530606	0.0033480724513045	0.00177336723870637	1349	tags=56%, list=10%, signal=51%	MAOB/MAOA/GOT1/DDC/ALDH3B1/HPD/PAH/MIF/GOT2
KEGG_GLYCEROLIPID_METABOLISM	KEGG_GLYCEROLIPID_METABOLISM	KEGG_GLYCEROLIPID_METABOLISM	39	0.503449847676548	1.87228070062946	0.00129533343976336	0.00356784824636573	0.00188977547075356	2921	tags=54%, list=21%, signal=43%	ALDH2/GLYCTK/ALDH9A1/ALDH7A1/PNPLA3/ALDH3A2/GK/AGPAT3/CEL/LCLAT1/AKR1A1/DGKB/MBOAT2/ALDH1B1/AGK/PNLIPRP1/LIPC/LPL/AGPAT1/DGAT1/AGPAT2
KEGG_P53_SIGNALING_PATHWAY	KEGG_P53_SIGNALING_PATHWAY	KEGG_P53_SIGNALING_PATHWAY	64	-0.368010388546006	-1.72521281957356	0.00259282875606477	0.00701851921900292	0.00371748587530158	3214	tags=42%, list=23%, signal=32%	TNFRSF10B/PPM1D/CCNB1/CDK6/MDM4/MDM2/RRM2/CASP8/ATM/FAS/CCND3/ZMAT3/CHEK2/TP53/SERPINE1/BID/PTEN/IGF1/CCNE2/PMAIP1/CDKN1A/CASP3/SHISA5/DDB2/APAF1/SFN/CCND2
KEGG_DRUG_METABOLISM_OTHER_ENZYMES	KEGG_DRUG_METABOLISM_OTHER_ENZYMES	KEGG_DRUG_METABOLISM_OTHER_ENZYMES	36	0.477966049152104	1.73731706493208	0.00298403353644804	0.00794056381732784	0.00420586350364666	2577	tags=42%, list=19%, signal=34%	UPP2/CYP3A7/NAT1/CYP3A4/TPMT/DPYS/UCK1/UPB1/UGT2B28/NAT2/CES2/UMPS/UGT1A6/UCKL1/CYP2A13
KEGG_BIOSYNTHESIS_OF_UNSATURATED_FATTY_ACIDS	KEGG_BIOSYNTHESIS_OF_UNSATURATED_FATTY_ACIDS	KEGG_BIOSYNTHESIS_OF_UNSATURATED_FATTY_ACIDS	17	0.609848549438508	1.84438250278114	0.00331616729726252	0.00867730442783692	0.00459609151725858	2200	tags=53%, list=16%, signal=45%	ACOT4/PECR/ACOX1/ACAA1/ACOT7/ACOX3/HADHA/TECR/HSD17B12
KEGG_RIG_I_LIKE_RECEPTOR_SIGNALING_PATHWAY	KEGG_RIG_I_LIKE_RECEPTOR_SIGNALING_PATHWAY	KEGG_RIG_I_LIKE_RECEPTOR_SIGNALING_PATHWAY	58	-0.362956073867634	-1.64677007241306	0.00466387402352208	0.012003741339229	0.00635799910022855	3236	tags=38%, list=24%, signal=29%	NFKB1/MAP3K1/TRIM25/DDX3Y/IL12B/IFIH1/TNF/TANK/IRF3/RELA/CASP8/CXCL10/IKBKB/MAPK13/TRAF3/CYLD/ISG15/NFKBIA/IFNE/IKBKE/IRF7/RNF125
KEGG_CYSTEINE_AND_METHIONINE_METABOLISM	KEGG_CYSTEINE_AND_METHIONINE_METABOLISM	KEGG_CYSTEINE_AND_METHIONINE_METABOLISM	31	0.497016655523961	1.74133495790558	0.00551884645535828	0.0139751434434073	0.00740218794521739	1807	tags=42%, list=13%, signal=36%	LDHB/CTH/ADI1/AHCY/GOT1/BHMT/SMS/DNMT3L/GOT2/MPST/MAT2A/AHCYL1/ENOPH1
KEGG_PRION_DISEASES	KEGG_PRION_DISEASES	KEGG_PRION_DISEASES	34	-0.444600366802729	-1.80957471601914	0.00563341913774917	0.014029345550542	0.00743089707336785	1661	tags=29%, list=12%, signal=26%	IL6/IL1A/C6/MAPK1/IL1B/CCL5/LAMC1/C1QB/C1QC/EGR1
KEGG_NICOTINATE_AND_NICOTINAMIDE_METABOLISM	KEGG_NICOTINATE_AND_NICOTINAMIDE_METABOLISM	KEGG_NICOTINATE_AND_NICOTINAMIDE_METABOLISM	20	0.570246444293391	1.79708537353674	0.00572253997641017	0.014029345550542	0.00743089707336785	1995	tags=55%, list=15%, signal=47%	PNP/NUDT12/QPRT/ENPP3/NMNAT3/NMNAT1/NT5E/NNT/AOX1/BST1/NT5M
KEGG_NITROGEN_METABOLISM	KEGG_NITROGEN_METABOLISM	KEGG_NITROGEN_METABOLISM	22	0.551280950977676	1.79005897016037	0.00580832777570209	0.014029345550542	0.00743089707336785	3998	tags=64%, list=29%, signal=45%	AMT/CTH/GLUD1/CA2/CA12/GLUD2/CA4/GLS/CA7/GLS2/CA8/CA13/CA9/CPS1
KEGG_GLYOXYLATE_AND_DICARBOXYLATE_METABOLISM	KEGG_GLYOXYLATE_AND_DICARBOXYLATE_METABOLISM	KEGG_GLYOXYLATE_AND_DICARBOXYLATE_METABOLISM	16	0.594883293747489	1.75313507799136	0.00680529007554346	0.0161883415433382	0.0085744484205412	2260	tags=62%, list=16%, signal=52%	HAO2/GRHPR/GLYCTK/MDH2/AFMID/ACO1/ACO2/HAO1/HYI/MDH1
KEGG_PRIMARY_BILE_ACID_BIOSYNTHESIS	KEGG_PRIMARY_BILE_ACID_BIOSYNTHESIS	KEGG_PRIMARY_BILE_ACID_BIOSYNTHESIS	13	0.597283552403664	1.64134732948069	0.0128709528141972	0.0301602924153575	0.0159749453624757	2443	tags=62%, list=18%, signal=51%	ACOX2/SCP2/CYP27A1/SLC27A5/CYP46A1/CYP8B1/CYP39A1/HSD17B4
KEGG_COMPLEMENT_AND_COAGULATION_CASCADES	KEGG_COMPLEMENT_AND_COAGULATION_CASCADES	KEGG_COMPLEMENT_AND_COAGULATION_CASCADES	61	-0.35927596343228	-1.66721806440857	0.0136505915222055	0.0315168068968569	0.0166934478367529	1533	tags=31%, list=11%, signal=28%	C6/THBD/CFB/SERPINE1/F13A1/CD55/CFD/A2M/C2/C1S/C5AR1/PLAUR/C1QB/C1QC/CFH/C1R/VWF/SERPING1/C3
KEGG_PANTOTHENATE_AND_COA_BIOSYNTHESIS	KEGG_PANTOTHENATE_AND_COA_BIOSYNTHESIS	KEGG_PANTOTHENATE_AND_COA_BIOSYNTHESIS	16	0.569097146684138	1.67714269525318	0.0146461058757113	0.0333251974273432	0.0176512946480732	986	tags=38%, list=7%, signal=35%	PANK1/DPYS/COASY/UPB1/ENPP3/PPCS
KEGG_GLYCOSPHINGOLIPID_BIOSYNTHESIS_LACTO_AND_NEOLACTO_SERIES	KEGG_GLYCOSPHINGOLIPID_BIOSYNTHESIS_LACTO_AND_NEOLACTO_SERIES	KEGG_GLYCOSPHINGOLIPID_BIOSYNTHESIS_LACTO_AND_NEOLACTO_SERIES	25	0.498218064004561	1.65968035167742	0.0154572142119575	0.0346683233039618	0.0183627056051826	2524	tags=44%, list=18%, signal=36%	FUT3/GCNT2/B4GALT4/FUT6/ST3GAL6/ST3GAL4/B3GNT4/FUT7/B3GNT2/FUT5/ABO
KEGG_ONE_CARBON_POOL_BY_FOLATE	KEGG_ONE_CARBON_POOL_BY_FOLATE	KEGG_ONE_CARBON_POOL_BY_FOLATE	17	0.541842145063547	1.63870877867092	0.0188491147609569	0.0416804368657779	0.0220767986080889	3063	tags=65%, list=22%, signal=50%	AMT/SHMT1/ALDH1L1/MTHFS/MTHFR/FTCD/SHMT2/DHFR/MTFMT/MTHFD1/TYMS
KEGG_DILATED_CARDIOMYOPATHY	KEGG_DILATED_CARDIOMYOPATHY	KEGG_DILATED_CARDIOMYOPATHY	83	-0.300529160045677	-1.46726623931634	0.0191369772920008	0.0417292421506128	0.0221026492115214	2828	tags=37%, list=21%, signal=30%	CACNG8/PRKX/TPM3/ITGA11/DMD/CACNB1/TNF/ITGA10/TGFB3/TPM1/ADCY2/ITGB3/LAMA2/TGFB1/TPM4/ITGB8/ITGB6/ADCY4/TTN/ADCY3/LMNA/TGFB2/IGF1/ITGA3/ITGAV/ACTB/ITGA5/ACTG1/ITGA4/CACNB3/ADCY7
KEGG_PENTOSE_AND_GLUCURONATE_INTERCONVERSIONS	KEGG_PENTOSE_AND_GLUCURONATE_INTERCONVERSIONS	KEGG_PENTOSE_AND_GLUCURONATE_INTERCONVERSIONS	13	0.577208690711193	1.58618120194206	0.0202619955948276	0.0435771686080538	0.0230814369429182	915	tags=38%, list=7%, signal=36%	DHDH/DCXR/CRYL1/XYLB/UGT2B28
KEGG_VIBRIO_CHOLERAE_INFECTION	KEGG_VIBRIO_CHOLERAE_INFECTION	KEGG_VIBRIO_CHOLERAE_INFECTION	51	0.391938725425639	1.52812985661382	0.022241879499921	0.047188852452535	0.0249944307324859	3092	tags=43%, list=23%, signal=34%	ATP6V0A4/ATP6V1B2/ATP6V1B1/ATP6V0E2/KCNQ1/ATP6V1D/ATP6V1E1/ATP6V1C1/ATP6V1G3/ATP6V1C2/ATP6V0D2/ATP6V0D1/ATP6V0A1/ATP6V1A/ATP6V1E2/ATP6V1G2/PLCG2/PRKACG/ATP6V0C/ATP6V0B/PRKCG/ATP6V1F
